# Supplementary material for: Transcription factor p73 regulates Th1 differentiation
Source: Nat Commun. 2020 Mar 19;11:1475. doi: 10.1038/s41467-020-15172-5 (PMC7081339; doi:10.1038/s41467-020-15172-5)
Supplement: Supplementary file 4 — Supplementary Data 1 [file 41467_2020_15172_MOESM4_ESM.xlsx]

## Sheet: Supplemental Table 1
Supplementary Data 1: Haplotype-based computational genetic analysis result
symbol	counts	score	0 hours	4 hours	16 hours	24 hours	48 hours	72 hours
Mid1	5	21.8894		1.63e-07	0.00064564	1.75e-05	0.000963703	7.26e-05
Fam5c	5	17.1871		0.000451286	0.000901903	0.000249195	7.82e-05	0.000819316
Dlg2	5	19.0914		0.000628591	0.000177693	3.59e-06	0.000367551	0.000549414
Apbb2	4	17.6404	2.3e-06	1.91e-05		6.98e-05		0.000746871
Ajap1	4	14.3994	2e-05	0.000905059	0.000598283	0.000368084
Sema3d	4	17.516	2.22e-05	3.64e-05	1.45e-05	0.000260386
Cntn1	4	15.1583	7.23e-05	5.53e-05		0.000418006	0.000415719
Pdzrn4	4	14.2897	7.66e-05	0.000136158		0.000642195		0.000766145
Slc2a13	4	13.8606	0.000130432	0.000296621		0.000857089	0.000415719
A830018L16Rik	4	14.2749	0.000203996			5.7e-05	0.000669825	0.000681336
Paqr8	4	14.2602	0.000210832	0.000149956	0.00056633	0.000306747
Dock10	4	14.5829	0.000305858	7.66e-05	0.00079683	0.000139893
Odz2	4	13.8106	0.000325846			0.000178705	0.000630421	0.000421329
Agap1	4	13.4026	0.000345064			0.000380294	0.000398146	0.000757419
Srpk2	4	13.7992	0.000443261	0.000547169		0.000143645		0.000455726
Samd12	4	13.8065	0.000499638	0.000124513	0.000935029	0.000268394
Dpp10	4	16.6168	0.000559504	1.63e-07		0.000482418		0.000549414
Snap91	4	13.3554	0.000663381	0.000236448		0.000496053	0.000567049
Rimbp2	4	14.4799	0.000852091	9.87e-05	0.000136712	0.000288107
Klri1	4	14.484	0.000982906	0.000336141	4.31e-05	0.000230628
Ptprt	4	14.7344		0.000114629		0.00016676	0.000180416	0.000534505
Hecw2	4	13.6824		0.000467633	0.000212898	0.000379894		0.000549414
Lrp1b	4	15.3063		0.000962509	6.69e-05	0.000104981		7.31e-05
Farp1	4	14.0184			2.13e-05	0.000940735	0.000869748	0.000549414
Frmd3	4	14.43			0.000220745	2.33e-05	0.000871328	0.000827606
Tmem132d	4	14.0972			0.000985076	0.000149884	6.3e-05	0.000859823
Sema3a	3	12.4019	2.3e-06	0.0005983		0.000288641
Pld1	3	12.1698	6.75e-06			0.000256351		0.000391003
Speer3	3	11.3734	1.16e-05	0.0005983		0.000610574
Camta1	3	12.4277	2.06e-05			3.56e-05	0.000509945
Rims1	3	11.3513	2.32e-05	0.000957571		0.000200622
Kcnq5	3	11.757	2.33e-05	0.000730713		0.00010285
Csrp1	3	10.9146	4.84e-05		0.000495193	0.00050814
Kif21a	3	12.1433	5.95e-05	0.000256853		4.71e-05
Mylk3	3	14.5332	6.01e-05	6.53e-08		0.000746898
Csmd3	3	11.3549	0.000105376	0.000150247		0.000278989
Kcnip4	3	11.7147	0.000109151			0.000446316		3.96e-05
Nav1	3	11.1391	0.000109721	0.000203668		0.000324832
Olfr647-ps1	3	10.7163	0.00014927		0.000402986	0.000319488
Dst	3	10.8711	0.000173788	0.000268221		0.000288641
Mob3b	3	10.1094	0.000205167	0.000785479		0.000482337
Abcc4	3	11.4507	0.000209399		0.000242458	6.98e-05
Klra8	3	10.3761	0.000240666		0.000385634	0.000453244
Gm12814	3	10.166	0.000305121	0.000498152		0.000448933
Fam102b	3	10.0909	0.000306684	0.000481388				0.000549414
Me1	3	10.4626	0.000317665	0.000236448		0.000458847
Gm4788	3	10.4594	0.000318865	0.000270407			0.000402693
Cfhr2	3	10.4755	0.000318865	0.00011665			0.000899423
Stau2	3	9.57747	0.000363444			0.000831907	0.000875023
Aox4	3	10.8977	0.000377545	8.63e-05		0.000388216
Spen	3	10.6985	0.000419305	0.000181616		0.000262917
Rit2	3	10.5365	0.0004507	0.000223475		0.000288641
Cdk14	3	10.114	0.000452784		0.000339306	0.000500667
Cfhr3	3	9.48662	0.000453257				0.000899423	0.000799975
Pkhd1	3	12.0508	0.000470438	0.000221474		8.54e-06
Lhfpl3	3	12.5369	0.000485143			4.15e-05		1.44e-05
Fmn2	3	9.88235	0.000504625			0.000348537		0.000745474
Dnajc11	3	12.2437	0.000510205	1.6e-05		6.98e-05
Mndal	3	10.3784	0.000619154		0.000443284	0.000152455
Lrrk2	3	10.3296	0.000713543			0.000257117	0.000255196
Dopey1	3	10.0516	0.000748721	0.000236448		0.000501578
Phkb	3	13.202	0.000761667	1.65e-07		0.00049878
Neb	3	10.2408	0.000782146			0.000311815		0.00023554
Bnip1	3	10.4004	0.000836864		0.000145918	0.000325713
Rbm43	3	9.7466	0.000841013			0.00050814		0.000419384
Lrrc4c	3	10.9538	0.000857042		0.000250983	5.17e-05
Akap9	3	9.9486	0.000865438	0.000360019		0.000361277
Trp73	3	10.3456	0.000895769	0.000722025		6.98e-05
Pdpn	3	10.7289	0.000905653			0.000311815	6.61e-05
Uaca	3	9.82998	0.000924761		0.0007057	0.000226658
Rnf41	3	11.2914	0.000927184	3.15e-05		0.000174856
Fhit	3	10.4166	0.00096968		0.00056633	6.98e-05
Ntrk2	3	12.4113		4.87e-06		0.000116991	0.000680843
Skint5	3	13.1316		1.85e-05	0.000113902	3.5e-05
Rora	3	12.2619		1.85e-05	0.000620948	4.76e-05
Gm9312	3	12.1496		2.48e-05	0.000668529	4.28e-05
Stat1	3	10.998		3.36e-05	0.0005446			0.000549414
Rbms3	3	12.1652		4.42e-05		4.12e-05	0.000375631
Slc22a22	3	11.3358		4.42e-05		0.000190272		0.000549414
Ptprd	3	11.0427		5.81e-05	0.000917856	0.00016981
Rad51l1	3	11.6451		7.26e-05	0.000297227	0.000104981
Gm11227	3	11.3027		7.68e-05		6.98e-05		0.000929762
Skint6	3	12.605		8.42e-05	0.000313878	9.39e-06
Ralyl	3	11.063		9.13e-05		0.000103841	0.000911878
Dlgap2	3	10.5355		0.000106755		0.000496878		0.000549414
2310046A06Rik	3	10.6282		0.000167575		0.000158591	0.000885718
Gls	3	10.4876		0.00017344	0.0005446			0.000344476
Sntg1	3	12.0712		0.000173444	0.000101345	4.83e-05
Txlnb	3	10.6152		0.000206034	0.000232321	0.000506679
Ube2cbp	3	10.5557		0.000236448		0.000345926		0.000340073
Anxa2	3	10.7056		0.000245285	0.000620948	0.000129322
Nckap5	3	10.3067		0.000267677	0.000400204	0.000460652
Csmd2	3	10.0362		0.000279222	0.000620948	0.000530611
Gm6280	3	13.4686		0.000286709	3.3e-05	3.59e-06
Zfp69	3	10.3046		0.000288362	0.00051207	0.000335854
Alk	3	10.2443		0.000411366	0.00056633	0.000244568
Mtus2	3	10.465		0.000412699	0.000605348	0.000137198
Dcc	3	11.2636		0.000413319		0.000175317		7.52e-05
Plcb1	3	11.1955		0.000416169	0.000145918	0.000104981
Clec2g	3	11.4125		0.000451107	0.000122884	6.98e-05
Pla2g4a	3	9.80708		0.000458767	0.000985076		0.000345031
Rgs7	3	10.9552		0.000506429		0.000354599		6.17e-05
Lima1	3	10.1568		0.000514063	0.00056633	0.000239393
Fam135b	3	10.1237		0.000514945	0.00040708	0.000358823
Gpd1l	3	10.0264		0.00054459		0.000288641		0.000598679
Adam22	3	10.4867		0.000640663	0.000128738	0.000395321
Klrb1-ps1	3	10.005		0.000668185	0.000242961	0.000608905
Atp6v1c2	3	9.70194		0.000690819	0.000922149	0.000311815
Ctif	3	11.4031		0.000786229		3.09e-05		0.000162538
Gm10406	3	10.8372		0.000789147	0.000387622	4.76e-05
Gm3636	3	10.8312		0.000789147	0.000392936	4.76e-05
1700001G01Rik	3	10.1806		0.000789147		0.000139095		0.000601045
B4galt6	3	10.4164		0.000789147		5.55e-05		0.000875211
Heatr5a	3	9.77452		0.000806111		0.000300621	0.000693535
Pde11a	3	11.6281			4.21e-05	0.000104981		0.000532451
Tmprss11f	3	11.7724			4.37e-05	0.000164056		0.000235601
Ugt1a7c	3	11.7873			6.69e-05	5.97e-05	0.000408954
Ugt1a9	3	11.7873			6.69e-05	5.97e-05	0.000408954
Ugt1a8	3	11.7873			6.69e-05	5.97e-05	0.000408954
Ugt1a10	3	12.2677			6.69e-05	5.97e-05	0.000135296
Ugt1a6b	3	11.7873			6.69e-05	5.97e-05	0.000408954
Ugt1a6a	3	11.7873			6.69e-05	5.97e-05	0.000408954
Trhde	3	11.0807			0.000139984	6.98e-05		0.000850109
Gpr98	3	10.6409			0.000145918	0.000325713		0.000481047
Stk32a	3	10.4531			0.000161368	0.000337081		0.000647597
Sel1l2	3	10.7091			0.000173961	0.000144713		0.000776171
Osbpl6	3	10.6787			0.000203742	0.000173088		0.00059425
n-R5s50	3	10.2215			0.000243839	0.000850443		0.00028954
Prex2	3	12.9915			0.000271593	5.72e-06	6.57e-05
St8sia4	3	10.019			0.00028749	0.000406218		0.000819644
Pigu	3	10.0969			0.000291687	0.000311815		0.000879529
Ltbp1	3	10.8178			0.000309289	0.000159735		0.000307889
Lrmp	3	10.031			0.000311872	0.000441826		0.000675661
a	3	10.0367			0.000362021	0.000288641		0.000879529
Sez6l	3	10.3509			0.000378299	0.000272953	0.000431736
Olfr239	3	10.2601			0.000380875	0.000592383	0.000243492
Dock9	3	10.8909			0.00038965	0.000195207		0.000169005
Slc4a4	3	10.8381			0.000477909	0.000102126		0.000297485
Wwox	3	10.3615			0.000591096	9.26e-05		0.00079511
Nrxn1	3	9.67792			0.000603676	0.000437032	0.000795731
Vmn2r73	3	10.6391			0.000615752	6.04e-05		0.000617517
Ttc7	3	10.4895			0.000639399	6.98e-05	0.000726164
2210408I21Rik	3	9.71745			0.000661585	0.00049415		0.000586284
Asb8	3	10.239			0.000778074	0.000124434		0.00059566
Abtb2	3	9.72394			0.000807958	0.000425371		0.000549414
Macrod2	3	9.78974			0.000985076	0.000417296		0.000394774
Cntn4	3	11.3774				1.89e-05	0.000465304	0.000476926
Phlpp1	3	11.4398				4.65e-05	0.000103031	0.000757419
Grm7	3	10.9451				4.76e-05	0.00027084	0.000880922
Gm13058	3	10.7222				5.72e-05	0.000574843	0.000576361
Galntl6	3	12.4824				6.98e-05	0.000843887	5.59e-06
Dtd1	3	10.636				7.74e-05	0.000750875	0.000398049
Enox1	3	10.1783				0.000122146	0.000659097	0.000823822
6330439K17Rik	3	10.9263				0.000181708	0.000114659	0.000568787
Gm13083	3	10.4221				0.000267212	0.000199958	0.000708065
Gm16889	3	10.3712				0.00027783	0.000334458	0.000457856
Gm15710	3	11.3043				0.000288641	9.78e-05	0.000175718
Fam113b	3	10.5435				0.000288641	0.000180416	0.000549414
Rin2	3	9.93473				0.00036249	0.000627891	0.000510616
Megf9	3	9.79238				0.000417296	0.000415719	0.000929762
BC039771	3	9.90174				0.000784111	0.000313175	0.000510616
Cacna1c	3	9.51157				0.000809262	0.000434738	0.000875211
Rell1	2	9.15801	2.3e-06			0.000302809
Tbc1d1	2	8.95038	2.3e-06	0.000488422
Scn2a1	2	9.165	6.59e-06			0.000103841
Slc28a2	2	8.45883	7.22e-06			0.000481273
6030429G01Rik	2	9.04227	8.34e-06	0.000108813
Gm13481	2	9.23525	8.34e-06			6.98e-05
Lrp6	2	8.26354	1.48e-05				0.000367551
Rerg	2	8.11485	1.52e-05			0.000504516
Gna14	2	7.90855	1.54e-05					0.000802504
Eps8	2	8.09656	1.86e-05			0.000429836
Ptpro	2	8.53301	1.88e-05			0.000156186
Gm12351	2	8.26559	1.94e-05	0.000280092
Eif5	2	8.26559	1.94e-05	0.000280092
Glce	2	7.68501	2.09e-05			0.000989437
Brsk1	2	9.28435	2.19e-05	2.37e-05
Tnni3	2	8.21229	2.31e-05	0.000265329
Ptprh	2	7.86796	2.43e-05	0.000558141
Trav7n-4	2	7.63197	2.52e-05			0.000926409
Vav3	2	8.52323	2.92e-05	0.000102807
Csrnp3	2	8.62751	3.38e-05			6.98e-05
Eif2ak1	2	7.86373	3.91e-05	0.000350027
Pik3c2a	2	7.79774	5.52e-05			0.000288641
Nucb2	2	7.79774	5.52e-05			0.000288641
H2-Ab1	2	7.41701	5.72e-05					0.000669315
4930485B16Rik	2	7.5285	5.9e-05			0.000502027
Zcrb1	2	7.60228	5.95e-05	0.000420074
Prickle1	2	7.76525	5.95e-05			0.000288641
Zfp791	2	10.2854	6.01e-05	8.63e-07
Hspbp1	2	8.11822	7.19e-05	0.000105949
Abcd2	2	7.64352	7.66e-05	0.000296621
Yaf2	2	7.59842	7.66e-05	0.000329075
Pphln1	2	7.70559	7.66e-05			0.000257117
Sorcs1	2	7.62175	8.28e-05			0.000288641
Ppp1r12c	2	8.45754	8.38e-05	4.16e-05
Tnnt1	2	8.45754	8.38e-05	4.16e-05
Eps8l1	2	7.65297	8.38e-05	0.000265329
Gm17730	2	7.06641	8.71e-05		0.000985076
Sap130	2	7.23309	8.82e-05					0.000663086
Ammecr1l	2	7.34189	8.82e-05			0.000516142
Gm16827	2	7.34189	8.82e-05			0.000516142
Proc	2	8.21096	8.82e-05			6.98e-05
Gm7931	2	7.22659	8.95e-05	0.000663181
H2-K2	2	7.54396	9.42e-05				0.000303254
Serpini2	2	7.34217	0.000104776				0.000434082
Scn3a	2	7.22141	0.000109779			0.000547102
Numb	2	7.40515	0.000109815			0.000358251
Art4	2	7.17563	0.000110067			0.000606341
Mgp	2	7.43574	0.000110067			0.000333124
Plekha7	2	8.06672	0.000122909			6.98e-05
Grin2b	2	7.53413	0.000124569			0.000234669
Orc6	2	9.94858	0.000130432	8.63e-07
Olfr371	2	10.8037	0.000130432	1.2e-07
Slc35a3	2	7.01188	0.000139813			0.000695944
Hiat1	2	7.39179	0.000139813			0.000290177
CN725425	2	7.28961	0.000173058	0.000296621
Manba	2	7.0744	0.000176293				0.000477927
Sorcs3	2	7.03765	0.000183055			0.000500925
Rab11fip3	2	7.96617	0.000203996	5.3e-05
Gm12752	2	6.79276	0.000205167	0.000785479
Map3k9	2	7.03757	0.000205167			0.000447019
H2-Ob	2	6.79065	0.000212039					0.000763713
B930007M17Rik	2	6.98225	0.000219429			0.000474743
Megf6	2	7.80937	0.000222298			6.98e-05
Cacna1a	2	10.5706	0.000223077	1.2e-07
Gm13115	2	7.07845	0.000224626			0.000371616
Ccdc68	2	6.63237	0.00023933	0.000974163
Jam2	2	6.75388	0.000247754	0.000711375
App	2	6.74571	0.000247754	0.000724883
Cyyr1	2	7.29025	0.000247754	0.000206883
Junb	2	10.4946	0.000265758	1.2e-07
Prdx2	2	9.62724	0.000265758	8.88e-07
Gm16340	2	7.16043	0.000272805			0.000253349
Rfx7	2	7.08771	0.000283096			0.000288641
Prpf38b	2	6.83081	0.000306684	0.000481388
Gm12521	2	6.83081	0.000306684	0.000481388
4921515J06Rik	2	6.83081	0.000306684	0.000481388
Gm9857	2	6.83081	0.000306684	0.000481388
Limch1	2	7.03811	0.000317342			0.000288641
Hdac1	2	6.87184	0.000327359			0.000410335
Lta4h	2	6.90961	0.000327359			0.000376155
Kdm5b	2	6.78112	0.000334732			0.000494523
2700038G22Rik	2	6.82325	0.000336992			0.000445793
Myo1e	2	7.00903	0.000339319			0.000288641
Dym	2	7.23499	0.000383594			0.000151754
Ostm1	2	7.55415	0.000400088			6.98e-05
Myo7b	2	7.37599	0.000400772			0.000104981
Unc5cl	2	6.88613	0.00041684			0.000311815
Farsa	2	6.38936	0.000436051			0.000935633
Rtbdn	2	10.2795	0.000436051	1.2e-07
Hook2	2	10.2795	0.000436051	1.2e-07
Best2	2	10.2795	0.000436051	1.2e-07
SNORA9	2	6.65455	0.000436051			0.000508057
Rad23a	2	6.38936	0.000436051			0.000935633
Dnase2a	2	6.63419	0.000436051	0.000532438
Mast1	2	6.63419	0.000436051	0.000532438
Asna1	2	6.65974	0.000436051			0.000502027
4921524J17Rik	2	10.0066	0.000436051	2.26e-07
4930519G04Rik	2	7.1103	0.000443753				0.000174807
Itfg3	2	6.76939	0.000460789	0.000369071
Mef2c	2	7.02333	0.000463186			0.000204604
Pbx1	2	6.78495	0.000467127			0.000351252
Tram2	2	6.57526	0.000468186		0.000567966
Camk4	2	6.6547	0.000470071			0.000471123
Efhc1	2	6.57443	0.000470438		0.00056633
Gm13986	2	6.64511	0.000470438			0.000481273
Ifi203	2	7.0794	0.000473109			0.000176053
Gm13258	2	6.77801	0.000480818			0.000346743
9330154J02Rik	2	6.37459	0.000487087			0.000866568
Gdap2	2	7.47056	0.000489624			6.91e-05
Cgnl1	2	6.67438	0.000506338			0.000418006
Gm8540	2	7.08348	0.000506479			0.000162913
Coro2b	2	7.61343	0.000512027			4.76e-05
Aagab	2	6.58321	0.000529194	0.000493376
Prss40	2	6.58468	0.000539097			0.000482669
Epb4.1l1	2	6.80552	0.000542156			0.000288641
Vps37b	2	6.39717	0.000543928			0.000736697
Dscaml1	2	7.41683	0.00054887			6.98e-05
Lims2	2	6.64597	0.000556492			0.000406044
Ube2d3	2	6.33539	0.000557105				0.000829224
Rab27b	2	6.26494	0.000557735	0.000974163
Rab27a	2	7.3975	0.000573856			6.98e-05
Vps13c	2	8.49682	0.000583028			5.46e-06
A330008L17Rik	2	7.07546	0.000608712			0.000138078
Dynlt1-ps1	2	6.49598	0.000628211			0.000508057
Il22ra1	2	6.73664	0.000635338			0.000288641
Sgsm1	2	6.2572	0.000636308			0.000869229
Tsga10	2	6.25721	0.000658829			0.000839499
Adamts1	2	6.85282	0.000678352	0.000206883
Shank2	2	7.48649	0.000685842			4.76e-05
Gtdc1	2	6.50558	0.000708991			0.000440334
Gm15759	2	7.21176	0.000711262	8.63e-05
Aox3l1	2	6.92923	0.000711262					0.000165477
Trak2	2	6.5589	0.000711262			0.000388216
Ibtk	2	6.76687	0.000723429	0.000236448
Ebf1	2	6.55595	0.000728746		0.00038148
Pgm3	2	6.75194	0.000748721	0.000236448
Rwdd2a	2	6.75194	0.000748721	0.000236448
Dusp16	2	6.18412	0.000752167				0.000870092
Lmod1	2	6.44575	0.000769432			0.000465668
Actr3	2	6.12568	0.000780035	0.000959863
Gm13561	2	7.26334	0.000781565			6.98e-05
Dpp4	2	7.26334	0.000781565			6.98e-05
Slfn9	2	6.39612	0.000794609			0.000505507
Grinl1a	2	6.31579	0.000802009			0.000602601
Gm8835	2	7.20133	0.000827534			7.6e-05
Jak2	2	6.41979	0.000828976			0.000458847
Armc2	2	6.61972	0.000831613			0.000288641
Sesn1	2	6.61972	0.000831613			0.000288641
Ipo9	2	6.36921	0.000841013			0.00050814
Tnni1	2	6.36921	0.000841013			0.00050814
Gm16724	2	7.12977	0.000861687			8.61e-05
Elavl2	2	7.21954	0.000864491			6.98e-05
Vwa3b	2	6.24776	0.000882301	0.00064066
Gm8994	2	6.1529	0.000902653			0.000779076
Prdm2	2	6.70616	0.000905653				0.000217207
Stag1	2	6.42941	0.000924522			0.000402411
Bend6	2	6.76332	0.000924761			0.000186489
Gm17231	2	6.0411	0.000924761				0.00098372
Smad6	2	6.43823	0.000924761			0.000394221
Adam10	2	6.57284	0.000926416			0.000288641
Lipc	2	6.57284	0.000926416			0.000288641
Slc35b2	2	6.59021	0.000929647			0.000276359
Abhd6	2	6.5682	0.000936353			0.000288641
Slc14a2	2	6.75362	0.000936353	0.000188337
Gm16286	2	6.40583	0.000938654			0.000418471
Tle3	2	7.33879	0.000963675			4.76e-05
Paqr5	2	7.33879	0.000963675			4.76e-05
Gm10906	2	6.31106	0.000965976			0.000505797
Pclo	2	6.54306	0.000992162			0.000288641
Csnk1g3	2	9.82904		1.87e-07		0.000790773
Park2	2	10.4923		4.61e-07		6.98e-05
Setbp1	2	10.3145		5.51e-07		8.79e-05
Gkap1	2	9.11971		1.97e-06		0.000384545
Rsph3b	2	9.64958		2.16e-06		0.000103841
Arfip1	2	9.29856		2.2e-06		0.000228908
Fblim1	2	9.16842		2.35e-06		0.000288641
Zfp438	2	8.13472		1.44e-05		0.000510425
Mlana	2	8.10142		1.44e-05		0.000551104
Grik1	2	8.15692		1.52e-05		0.000457001
9330182L06Rik	2	8.13385		1.85e-05		0.00039665
Gm9992	2	8.01325		1.85e-05		0.000523605
Gm2716	2	7.86667		2.08e-05	0.000652525
Lrba	2	7.73836		3.59e-05		0.000508721
Grm3	2	7.97849		3.64e-05		0.000288641
5033414D02Rik	2	7.70326		4.42e-05		0.000448529
Tmem229b	2	7.42124		4.63e-05		0.0008189
9330158H04Rik	2	7.60789		4.85e-05		0.000508729
Gm17091	2	7.39386		8.08e-05		0.000499814
Slco2a1	2	8.11792		8.08e-05		9.44e-05
Tchp	2	7.09291		8.76e-05			0.000921398
Rnaset2b	2	7.35976		8.92e-05		0.0004897
Gm16602	2	7.9434		9.37e-05		0.000121558
Tcrg-V3	2	9.20867		9.85e-05		6.28e-06
Cmtm8	2	7.59885		0.000107724		0.000233796
Klrb1c	2	7.0497		0.000112001	0.000796297
Cbl	2	7.56238		0.000114423		0.000239393
Gm1604b	2	7.06913		0.000115086		0.000741047
Gm6553	2	7.24905		0.000115086		0.0004897
Por	2	7.44227		0.000116883		0.000309014
Hpcal1	2	8.20748		0.000126221		4.91e-05
Gm17004	2	8.46982		0.000145275		2.33e-05
Stat4	2	7.02095		0.00017344				0.000549414
Rbpms	2	7.67331		0.000173961		0.000121966
Slc44a5	2	7.00765		0.000175082			0.000561191
3110003A17Rik	2	7.06065		0.0001822		0.000477307
Adcy7	2	6.974		0.000193243				0.000549414
Ctnna2	2	7.41625		0.000198737		0.000192962
Glis3	2	7.7921		0.00020403		7.91e-05
Mal2	2	6.7291		0.000221474		0.000842512
Git2	2	6.84214		0.000228157			0.000630421
Ankrd13a	2	6.84214		0.000228157			0.000630421
Tagap1	2	6.95119		0.000228496		0.0004897
Pdlim1	2	8.18418		0.00024227		2.7e-05
Zbtb7c	2	8.75458		0.000244603		7.19e-06
Dnajc5b	2	7.02569		0.000247144	0.00038138
Gm16833	2	6.79859		0.000247694		0.000641937
Matn2	2	6.95137		0.000252396		0.000443145
Gm7247	2	6.9817		0.000282044		0.000369817
Tcf4	2	7.30793		0.00028656		0.000171734
Ttc7b	2	7.49593		0.00029182			0.000109385
Gm16744	2	7.87254		0.000295203		4.54e-05
Mcm3	2	6.59543		0.000302514		0.000839112
1700030G06Rik	2	7.36233		0.000302514		0.000143524
Prkd1	2	7.49814		0.000302514		0.000104981
Npas3	2	7.67556		0.000302514		6.98e-05
Fndc3a	2	7.0589		0.000302514		0.000288641
Gm16603	2	8.14979		0.00030354		2.33e-05
Gm16674	2	7.83399		0.00030354		4.83e-05
Tcrg-C	2	7.79324		0.00030354		5.3e-05
Tcrg-V2	2	7.79324		0.00030354		5.3e-05
Gm16673	2	7.433		0.00030354		0.000121558
Stard3nl	2	7.83399		0.00030354		4.83e-05
Sobp	2	7.67157		0.000305303		6.98e-05
Bai3	2	7.41121		0.000310233		0.000125054
Fam190a	2	6.85678		0.000311587		0.000446316
Arhgap42	2	7.09759		0.000311587		0.000256351
Ntsr2	2	7.08009		0.000342501	0.000242802
Gm11751	2	6.43545		0.000369179		0.000993823
Ercc5	2	6.78254		0.00038083		0.000433238
Gulp1	2	7.57557		0.00038083		6.98e-05
Gm17356	2	7.82505		0.000402652		3.72e-05
Gm14099	2	6.86985		0.000410848		0.000328449
Atp8b1	2	6.86604		0.000412699		0.000329861
Tcf12	2	6.98243		0.000420039		0.000247904
Sntb1	2	6.50534		0.000425924		0.000733384
Olfr786	2	6.3623		0.000440787	0.000985076
Mfsd6	2	6.97699		0.000467633				0.00022548
1700066O22Rik	2	7.23576		0.000479096		0.000121289
St6gal2	2	7.08469		0.00048084		0.000171123
Dnahc7a	2	6.78305		0.000480972				0.000342632
Ankrd44	2	6.57798		0.000480972				0.000549414
Myo1b	2	6.51651		0.000489073	0.000622468
5930412G12Rik	2	6.36797		0.000489688				0.000875211
Phldb1	2	6.81146		0.000496636		0.000310818
Treh	2	6.8436		0.000496636		0.000288641
Fhad1	2	6.60505		0.000501329		0.000495248
Skint11	2	7.06693		0.000502023		0.000170744
Pdzd3	2	6.81253		0.000507412		0.000303463
Rab3gap2	2	7.23067		0.000518092		0.000113481
Butr1	2	6.5814		0.000518949		0.000505215
Agbl4	2	7.01353		0.000527217		0.000183858
Pacsin1	2	6.57274		0.000535741		0.000499237
Gm8935	2	6.51442		0.000559271		0.000546964
Gm12813	2	6.92453		0.00057956		0.000205291
2610021K21Rik	2	7.72828		0.000593327		3.15e-05
Chsy3	2	7.37828		0.000599827		6.98e-05
6430628N08Rik	2	6.50928		0.000610992		0.000506628
Olfr1513	2	6.50468		0.000615167		0.000508544
Cxcr5	2	6.70047		0.000639192		0.000311815
Dbf4	2	6.1999		0.000640663	0.000985076
Osbpl3	2	6.71842		0.000662552		0.000288641
Cdh15	2	6.26879		0.000681006		0.000790788
Dapk1	2	6.63588		0.000686741		0.000336767
Sytl3	2	7.08633		0.000706024		0.000116106
Vps41	2	7.05037		0.00073256		0.000121558
Jakmip1	2	6.54598		0.000787378		0.000361277
Slc22a16	2	6.64248		0.000789147		0.000288641
St6galnac3	2	6.78442		0.000789147		0.000208173
Gm5559	2	6.72373		0.000789147		0.000239393
Mcam	2	6.72373		0.000789147		0.000239393
C2cd2l	2	6.19792		0.000789147		0.000803374
Hmbs	2	6.64248		0.000789147		0.000288641
Vps11	2	6.79538		0.000789147		0.000202982
Fam83b	2	6.72373		0.000789147		0.000239393
Nbas	2	7.08173		0.000789147		0.000104981
Arhgap25	2	6.7313		0.000795902		0.000233262
Slc1a2	2	7.16755		0.000796614		8.53e-05
Ap4s1	2	6.70846		0.000806111		0.000242741
Akap6	2	6.59971		0.000806111		0.000311815
Nov	2	6.34587		0.000806111			0.00055942
Gm438	2	6.63059		0.000811049		0.000288641
Dhx35	2	6.13755		0.000850599			0.000856495
Cyp2c29	2	6.36284		0.000852762		0.000508544
Gm5622	2	7.00101		0.000923151		0.000108072
Mtdh	2	6.75995		0.000931955		0.000186489
Gm10639	2	6.3193		0.000941721		0.000509069
Crls1	2	6.50722		0.000946909		0.000328449
Lrrn4	2	6.50722		0.000946909		0.000328449
Fermt1	2	7.17999		0.000946909		6.98e-05
Gm12637	2	7.17579		0.000956124		6.98e-05
Gm2061	2	7.10771		0.000971003		8.04e-05
Parp8	2	6.75878		0.000991338		0.00017579
Olfr374	2	6.33279		0.000991778		0.000468598
Rab8a	2	6.51119		0.000991778		0.000310739
Srrm4	2	6.29608		0.000994112		0.000508726
Fto	2	6.31489		0.000997081	0.000485717
Gm9590	2	8.93326			4.2e-06	0.000277808
Gm11678	2	8.62807			4.31e-06	0.000546693
Clec1a	2	8.74974			5.71e-06	0.000311815
Gm11680	2	8.97174			1.53e-05	6.98e-05
Olig3	2	7.9163			1.83e-05	0.000663096
Gm16631	2	9.5278			2.33e-05	1.27e-05
D5Ertd577e	2	8.77498			2.41e-05	6.98e-05
Haus4	2	8.29702			2.41e-05			0.000209728
Clec12b	2	7.96288			3.01e-05	0.000361277
Klrc1	2	7.83406			3.01e-05	0.000486024
Mfsd9	2	8.17554			3.46e-05	0.000192827
Gm156	2	7.53925			3.7e-05	0.000781732
Gm16242	2	7.95819			3.7e-05	0.000297932
Wrn	2	8.55575			3.99e-05	6.98e-05
Klrc2	2	7.47193			4.04e-05	0.000834357
Gm8882	2	8.34488			4.31e-05	0.000104981
Foxm1	2	7.51955			4.31e-05	0.000702157
Cd69	2	7.85315			4.31e-05	0.000325713
Gm4736	2	8.23069			4.31e-05	0.000136552
Prpmp5	2	7.51955			4.31e-05	0.000702157
Tas2r120	2	7.85315			4.31e-05	0.000325713
Nlrp10	2	8.49065			4.38e-05	7.38e-05
Satb2	2	8.70658			4.38e-05	4.49e-05
Syt9	2	8.67592			4.38e-05	4.82e-05
Olfr509	2	8.49065			4.38e-05	7.38e-05
Gm17719	2	8.49065			4.38e-05	7.38e-05
Clybl	2	8.68288			4.43e-05	4.68e-05
Itgb3bp	2	8.2508			4.9e-05	0.000114478
Perp	2	7.33851			4.92e-05	0.000932511
Gm13024	2	7.98112			5.1e-05	0.000204765
BC035044	2	7.71953			5.12e-05	0.000372917
Clec2i	2	7.71953			5.12e-05	0.000372917
Klra17	2	7.81702			5.12e-05	0.000297932
Clec1b	2	7.79623			5.13e-05	0.000311815
Tas2r107	2	7.53997			5.21e-05	0.000553782
Tas2r106	2	7.65979			5.21e-05	0.000420257
Prp2	2	7.6435			5.21e-05	0.000436325
Olfr317	2	7.74362			5.22e-05	0.000345391
Ablim1	2	7.84641			5.41e-05	0.000263036
Fgfr1op	2	8.37587			6.03e-05	6.98e-05
Greb1	2	8.10985			6.08e-05	0.000127742
A330033J07Rik	2	7.38565			6.81e-05	0.000604398
1700095J03Rik	2	7.68317			7.71e-05	0.000268846
Trim66	2	7.68317			7.71e-05	0.000268846
Nrip3	2	7.68317			7.71e-05	0.000268846
Scube2	2	7.71591			7.71e-05	0.000249325
Tmem9b	2	7.68317			7.71e-05	0.000268846
Dlgap1	2	8.26186			7.84e-05	6.98e-05
Ntng1	2	7.5818			7.86e-05	0.000333124
Slco3a1	2	8.61356			8.13e-05	2.99e-05
Klra9	2	8.29918			8.15e-05	6.16e-05
Gm15459	2	7.09863			8.28e-05	0.000961845
Mdga2	2	7.48339			8.29e-05	0.000396351
AI314831	2	7.26356			8.55e-05			0.000637195
Celf2	2	7.50885			8.57e-05	0.00036136
Gm10855	2	7.50885			8.57e-05	0.00036136
Gm10115	2	7.50885			8.57e-05	0.00036136
2017-09-12	2	8.04568			8.57e-05	0.000104981
Gm16950	2	8.199			9.06e-05	6.98e-05
Olfr312	2	7.22195			9.24e-05	0.000649006
4930479D17Rik	2	7.07151			9.94e-05	0.000853006
Sybu	2	8.43915			0.00010039	3.62e-05
Efcab4b	2	7.25033			0.000101542	0.000553377
Tspan11	2	7.97224			0.000101542	0.000104981
Col28a1	2	8.13963			0.000103914	6.98e-05
Zmynd11	2	7.9509			0.000106658	0.000104981
Klra11	2	7.45666			0.000112058	0.000311815
BC006965	2	8.10593			0.000112299	6.98e-05
Gm13603	2	7.37616			0.000116413	0.000361277
Il1rl2	2	7.49243			0.000117819	0.000273118
Fam160b1	2	7.74114			0.000120787	0.000150259
Ubac2	2	9.02379			0.000120824	7.84e-06
5730507C01Rik	2	7.29528			0.000121698	0.000416328
Gm11735	2	7.20972			0.000123057	0.00050139
Dip2c	2	8.13734			0.000126583	5.76e-05
Gm12682	2	7.80547			0.000136712	0.000114478
Gm10967	2	7.39478			0.000136712	0.000294724
Pgm2	2	7.13544			0.000136712	0.000535498
Tmem182	2	8.32241			0.000142869	3.33e-05
Pdzd2	2	7.38023			0.000143705	0.00028993
Tph2	2	7.81852			0.000144666	0.000104981
Tbc1d15	2	7.126			0.000144666	0.000517176
Rab21	2	7.126			0.000144666	0.000517176
Zfc3h1	2	7.81852			0.000144666	0.000104981
Cbx7	2	6.91072			0.000144694	0.000848847
Olfr504	2	7.32306			0.000145918	0.000325713
Olfr507	2	7.32306			0.000145918	0.000325713
Olfr503	2	7.32306			0.000145918	0.000325713
Olfr510	2	7.32306			0.000145918	0.000325713
Olfr502	2	7.32306			0.000145918	0.000325713
Olfr508	2	7.32306			0.000145918	0.000325713
Olfr506	2	7.32306			0.000145918	0.000325713
Olfr517	2	7.32306			0.000145918	0.000325713
Olfr513	2	7.32306			0.000145918	0.000325713
Olfr514	2	7.32306			0.000145918	0.000325713
Eif3f	2	7.32306			0.000145918	0.000325713
Olfr516	2	7.32306			0.000145918	0.000325713
Olfr519	2	7.32306			0.000145918	0.000325713
Olfr518	2	7.32306			0.000145918	0.000325713
Lilra6	2	7.81478			0.000145918	0.000104981
Rtcd1	2	7.32306			0.000145918	0.000325713
Clec4a1	2	7.32306			0.000145918	0.000325713
Necap1	2	7.81478			0.000145918	0.000104981
Gm5316	2	7.81478			0.000145918	0.000104981
Slc22a18	2	7.32306			0.000145918	0.000325713
Cdkn1c	2	7.81478			0.000145918	0.000104981
Rab6b	2	7.81478			0.000145918	0.000104981
Mylk	2	8.49606			0.000145918	2.19e-05
Adcy5	2	8.49606			0.000145918	2.19e-05
Sec22a	2	8.0756			0.000145918	5.76e-05
A930001N09Rik	2	7.81478			0.000145918	0.000104981
Zfp534	2	7.40845			0.000151163	0.00025829
4930451G09Rik	2	7.55188			0.000157821	0.000177811
Slc25a36	2	7.10763			0.000161019	0.00048472
Rasa2	2	7.18238			0.000163288	0.000402411
Acap2	2	8.91401			0.000166152	7.34e-06
Alg6	2	7.03177			0.000175169	0.000530611
D430041D05Rik	2	6.76152			0.000186915	0.000926475
Mpzl1	2	8.2593			0.000202033	2.72e-05
Rcsd1	2	7.60046			0.000202033	0.000124198
Cyct	2	7.35453			0.000205365	0.00021525
Klri2	2	6.98833			0.000207408	0.000495277
Ttn	2	7.36993			0.000207507	0.000205605
Camk1d	2	7.28234			0.000218044	0.000239393
Gpld1	2	7.43393			0.000220952	0.000166639
Gm12692	2	7.71883			0.000222015	8.61e-05
Hs6st3	2	7.79948			0.000227418	6.98e-05
Gm12259	2	8.34506			0.000231702	1.95e-05
Tle1	2	7.46442			0.000236604	0.000145065
Tas2r130	2	7.58699			0.000246549	0.000104981
Tas2r129	2	6.96829			0.000246549	0.000436325
Nox3	2	7.58733			0.000253652	0.000101961
Tmprss11c	2	7.17572			0.000264869			0.00025191
Il1rl1	2	7.7863			0.00026846	6.09e-05
Kcnq1	2	7.2589			0.000274664	0.000200584
2010015L04Rik	2	6.85167			0.000276812	0.000508333
Ica1	2	7.71169			0.000278364	6.98e-05
Gm16039	2	7.83947			0.000278364	5.2e-05
Glcci1	2	7.83947			0.000278364	5.2e-05
Gm14214	2	6.8696			0.000280921	0.000480638
Gm7571	2	7.10452			0.000291168	0.000269985
Trp53inp2	2	6.59083			0.000291687			0.000879529
Ggt7	2	6.83464			0.000291687	0.000501697
Ptprz1	2	6.98544			0.000295745	0.000349659
Gm11682	2	6.71011			0.000297523			0.000655196
Ifngr1	2	7.50339			0.000298881	0.000104981
A130050O07Rik	2	7.28143			0.000313289	0.000166963
Blnk	2	6.50734			0.000318298	0.000976846
Rnd3	2	6.86931			0.000330668	0.0004086
Adarb2	2	6.75937			0.00034517	0.000504198
Slc39a11	2	7.19822			0.000349826	0.000181102
Slc23a1	2	6.97321			0.00035255	0.000301694
2010001M09Rik	2	6.97321			0.00035255	0.000301694
Ppfibp2	2	7.65204			0.000361552			6.16e-05
Pde3a	2	7.29625			0.0003643	0.000138769
Rogdi	2	6.68555			0.0003643	0.000566228
Ptprk	2	8.16246			0.00037644	1.83e-05
Trim62	2	7.04154			0.000379623	0.000239393
Gm4461	2	6.63529			0.000380875	0.000608035
Gm15854	2	6.75775			0.000387213	0.000451132
Gm3667	2	7.0318			0.000387622	0.00023977
Svep1	2	7.39242			0.000388154	0.000104369
Klra14	2	6.91178			0.000392936	0.000311815
Vmn1r114	2	6.8456			0.000394825	0.000361406
Olfr623	2	7.01872			0.000399826	0.000239557
Cpne4	2	6.6918			0.000399826	0.000508544
Klra1	2	6.90231			0.000401601	0.000311815
Klra10	2	7.60583			0.000402322	6.16e-05
Olfr649	2	6.4116			0.000402986	0.000961845
Olfr648	2	6.4116			0.000402986	0.000961845
Gm5436	2	6.4116			0.000402986	0.000961845
C130039O16Rik	2	6.84052			0.000402986	0.000358251
Tm2d1	2	7.33223			0.000405845		0.000114659
Gm12873	2	6.39703			0.000410429	0.000976635
Gns	2	6.88806			0.000410635	0.000315127
Tbc1d30	2	7.36543			0.000410635	0.000104981
Zmiz1	2	6.81653			0.000411467	0.000370796
Dhx16	2	6.71655			0.000431409	0.000445207
mmu-mir-2134-4	2	7.11945			0.000436969	0.00017382
Gm3468	2	6.82217			0.000444735	0.000338633
Gm3629	2	7.67462			0.000444735	4.76e-05
Gm11254	2	6.62047			0.000461824	0.000518869
Klra3	2	6.77487			0.000464827	0.000361277
Gm10297	2	6.42899			0.000469868			0.000792569
Trav3-3	2	6.32638			0.000478831	0.000985011
Cpne8	2	7.42745			0.000479284	7.8e-05
Klra6	2	6.8252			0.000479631	0.000311815
Musk	2	6.82142			0.000483822	0.000311815
Slc25a12	2	7.45697			0.000500421	6.98e-05
Metap1d	2	7.00407			0.000500421	0.000197966
Ldlrad3	2	7.44689			0.000512166	6.98e-05
AI480653	2	7.56849			0.000518174	5.21e-05
Skint10	2	6.54814			0.000520168	0.000544142
Rbm45	2	6.40149			0.00052147	0.000760813
Vps13b	2	7.4384			0.000522273	6.98e-05
Il20ra	2	6.5851			0.000523587	0.000496486
Gm12381	2	6.81073			0.000527514	0.000293114
Zfp385b	2	6.62529			0.000528404	0.000448479
Tmeff2	2	6.73812			0.000531691	0.000343731
Gm3646	2	6.39801			0.000541223	0.00073894
Gm14064	2	6.52402			0.0005446			0.000549414
Bcl2	2	7.66039			0.000549896	3.97e-05
Dbt	2	6.32298			0.00056633	0.000839358
Gm13177	2	6.78657			0.00056633	0.000288641
Lphn3	2	6.5644			0.00056633	0.000481422
C3ar1	2	6.53754			0.00056975	0.000509069
Foxj2	2	6.53754			0.00056975	0.000509069
Gm14469	2	6.59257			0.00056975	0.000448479
Gm14466	2	6.59257			0.00056975	0.000448479
Cerkl	2	6.68648			0.00056975	0.000361277
Trav10n	2	6.51058			0.000574352	0.000537335
1700109H08Rik	2	6.68177			0.000575953	0.000361277
Cdca7	2	6.4864			0.000591096	0.00055201
Gm13636	2	6.4864			0.000591096	0.00055201
Gm13637	2	6.4864			0.000591096	0.00055201
Gm11221	2	6.4864			0.000591096	0.00055201
Ano2	2	7.38464			0.000591096	6.98e-05
Vwf	2	6.79031			0.000591096	0.000274179
Gm11351	2	7.00657			0.000591096	0.000166639
Xpo6	2	7.48371			0.000592128	5.54e-05
Kmo	2	6.48502			0.000595778			0.000549414
Coq10b	2	6.85598			0.000601284	0.000231708
BC043934	2	6.51291			0.000614868	0.000499237
Rmnd1	2	6.84218			0.00061873	0.000232442
Gm12687	2	6.5113			0.000620948	0.000496192
Lmcd1	2	6.58179			0.000623604	0.000420049
D630042P16Rik	2	6.23442			0.000623604	0.000934708
Gm17085	2	6.7419			0.000627682	0.000288641
Laptm4b	2	7.73481			0.000632373	2.91e-05
Olfr512	2	6.47415			0.000632514	0.000530611
Gm2888	2	7.52165			0.000632514	4.76e-05
Dapl1	2	7.52165			0.000632514	4.76e-05
Clec4a4	2	6.47415			0.000632514	0.000530611
Clec4a3	2	6.47415			0.000632514	0.000530611
1700030F18Rik	2	6.81982			0.000632514	0.000239393
Gm9763	2	6.81982			0.000632514	0.000239393
Pcsk5	2	6.47373			0.000640249	0.000524714
Gm12503	2	7.34763			0.000643686	6.98e-05
Gm15723	2	7.16859			0.000646106	0.000104981
Ccdc83	2	7.70922			0.000652672	2.99e-05
Gm15389	2	6.74876			0.000654544	0.000272458
Mettl8	2	7.33872			0.000657017	6.98e-05
Galnt6	2	6.45475			0.000658158	0.00053324
Clec2f-ps	2	6.47518			0.000659052	0.000508042
Gm3476	2	6.53787			0.000659052	0.000439753
Ctnna3	2	6.52057			0.000661526	0.00045591
Atp13a4	2	6.62649			0.000664142	0.000355839
Tmem19	2	6.44462			0.0006655	0.000539796
Irf4	2	7.33111			0.000668639	6.98e-05
Gm11370	2	7.33111			0.000668639	6.98e-05
1700028I16Rik	2	7.33005			0.000670269	6.98e-05
Dcdc2c	2	6.52297			0.000670269	0.000447491
Reln	2	7.01674			0.000670405	0.000143524
Snap25	2	6.17052			0.000771561			0.000875211
Dock7	2	6.74598			0.000771561	0.000232624
Gm12690	2	6.84198			0.000771561	0.000186489
Gm12688	2	7.05391			0.000771561	0.000114478
Foxd3	2	7.05391			0.000771561	0.000114478
St7	2	8.44738			0.000771561	4.63e-06
Dmxl1	2	6.71282			0.000774252	0.000250208
Xkr4	2	6.16249			0.000784		0.000877402
Ppfibp1	2	6.86471			0.000799864	0.000170715
Gm13148	2	6.12664			0.000804543	0.000928555
Gm16283	2	6.81262			0.000837744	0.000183768
Dtwd2	2	6.81262			0.000837744	0.000183768
Hao2	2	6.11435			0.000856877		0.000896875
Smoc1	2	6.69534			0.000859416	0.000234669
Nlrp1b	2	7.09372			0.000884559	9.11e-05
Prr5l	2	7.59226			0.000935029	2.73e-05
4930473A06Rik	2	6.65006			0.000935029	0.000239393
Asns	2	7.18548			0.000935029	6.98e-05
SNORA3	2	7.18548			0.000935029	6.98e-05
Gm9825	2	7.18548			0.000935029	6.98e-05
Cntn6	2	7.34652			0.000935029	4.82e-05
n-R5s155	2	7.956			0.000935029	1.18e-05
Prcp	2	7.69358			0.000935029	2.17e-05
Aph1c	2	6.18274			0.000935029	0.000702157
Txnrd1	2	7.18548			0.000935029	6.98e-05
Gm16999	2	7.32653			0.000935029	5.04e-05
Gm16716	2	6.18274			0.000935029	0.000702157
Gm16828	2	6.74125			0.000935029	0.000194056
Ighv8-9	2	6.18274			0.000935029	0.000702157
Gm16811	2	7.00806			0.000935029	0.000104981
Gm16711	2	6.84696			0.000935029	0.00015213
Kalrn	2	8.50748			0.000935029	3.32e-06
Enpp5	2	6.46322			0.000935029	0.000368088
Gm14510	2	7.35189			0.000935029	4.76e-05
Gm5634	2	7.35189			0.000935029	4.76e-05
Bcat1	2	6.18426			0.000968308			0.000675661
Mib1	2	6.54782			0.000981353	0.000288641
Gm11407	2	6.30934			0.000983897	0.000498548
Fshr	2	7.14563			0.000985076			7.26e-05
Btbd3	2	6.26663			0.000985076			0.000549414
Gys2	2	6.42772			0.000985076	0.000379149
Tcerg1l	2	6.41018			0.000985076			0.000394774
Ppp2r2b	2	6.54495			0.000985076	0.000289452
Tmem2	2	7.90223			0.000985076	1.27e-05
Shroom4	2	6.26663			0.000985076			0.000549414
Sfta2	2	6.12287			0.000986329	0.000764022
Cadps2	2	9.40718				4.16e-07	0.000940785
Mbnl2	2	9.71494				1.87e-06	0.000103031
Chst8	2	9.06068				2.12e-06	0.000411153
Olfr288	2	8.68826				3.44e-06		0.00059566
Ghr	2	8.56152				5.4e-06		0.000508134
Gm6003	2	8.4212				5.82e-06	0.000651732
Btbd11	2	8.27536				8.65e-06	0.000613223
Sytl2	2	8.50964				9.17e-06		0.000337435
Pepd	2	8.01139				9.98e-06		0.000976296
Zfp456	2	9.20423				1.21e-05		5.16e-05
Myoz2	2	8.83055				1.29e-05	0.000114659
Kcnk12	2	8.19541				1.31e-05		0.000485831
Vdr	2	8.68574				1.56e-05		0.000132161
Spon1	2	7.99925				2.19e-05		0.000458052
Eftud1	2	7.75573				2.21e-05		0.000792714
AI836003	2	7.86248				2.3e-05		0.00059566
Rpap3	2	8.68303				2.41e-05		8.6e-05
Adamtsl1	2	8.29667				2.8e-05	0.000180416
Sytl5	2	7.71291				2.81e-05		0.000688266
Cntnap2	2	8.41042				2.89e-05		0.000134629
Olfr295	2	7.70181				2.89e-05		0.000688266
Folh1	2	8.41042				2.89e-05		0.000134629
Npas2	2	7.824				3.55e-05	0.00042252
Pcf11	2	7.54084				3.6e-05		0.000799559
Psg27	2	7.64959				4.11e-05		0.000544642
Stk39	2	7.66945				4.3e-05		0.000497712
Mill2	2	7.87589				4.41e-05		0.00030173
2610037D02Rik	2	7.54255				4.69e-05		0.000610734
Grik4	2	8.07112				4.71e-05	0.000180416
Wapal	2	8.30485				4.71e-05	0.000105329
A930038B10Rik	2	8.30485				4.71e-05	0.000105329
Ttll12	2	7.85553				4.71e-05	0.000296393
Cntln	2	7.37475				4.76e-05	0.000887083
Slc17a5	2	7.58282				4.76e-05		0.000549414
Runx2	2	7.40465				4.76e-05		0.000828065
Cdh18	2	7.34624				5.42e-05		0.000831716
Gm3776	2	8.49955				5.64e-05		5.61e-05
Gm13078	2	7.25589				5.91e-05	0.000938944
4833422M21Rik	2	7.99822				6e-05		0.00016734
Nxph1	2	7.48179				6.1e-05		0.000540481
Aoah	2	7.52669				6.18e-05	0.000481148
Gm11229	2	7.65807				6.28e-05		0.000350126
Gm11228	2	7.22581				6.39e-05		0.000929762
Gm3248	2	7.96068				6.39e-05	0.000171201
Gucy1b2	2	7.78505				6.4e-05		0.000256384
Gm12411	2	7.63918				6.41e-05		0.000357788
Hcn1	2	7.56186				6.52e-05		0.000420707
Rps18-ps1	2	7.18793				6.98e-05		0.000929762
Magi2	2	7.21428				6.98e-05	0.000875023
Usp46	2	7.86099				6.98e-05	0.000197385
Sdk1	2	8.05026				6.98e-05	0.000127657
Exoc4	2	7.45778				6.98e-05		0.000499479
Gm17215	2	7.4164				6.98e-05		0.000549414
Arhgap22	2	8.13375				6.98e-05	0.000105329
Grid1	2	8.4568				6.98e-05	5.01e-05
Upk1b	2	7.31857				6.98e-05		0.000688231
6530411M01Rik	2	8.79535				6.98e-05	2.3e-05
Otc	2	7.29856				7.31e-05		0.000688266
Dennd3	2	7.41651				7.31e-05	0.000524036
Scn1a	2	7.6398				7.36e-05		0.000311328
Scn9a	2	7.13331				7.36e-05		0.000999324
E130114P18Rik	2	8.52935				7.49e-05	3.95e-05
Bfsp1	2	7.51045				7.6e-05		0.000405992
Unc80	2	7.777				7.77e-05	0.000215055
Strn	2	7.55205				7.96e-05		0.000352314
Rhpn2	2	7.26624				8.12e-05	0.000667291
Usp53	2	7.22354				8.27e-05	0.000722409
4933405D12Rik	2	7.39019				8.27e-05	0.000492188
Arhgap24	2	8.00611				8.48e-05		0.000116279
Mapk10	2	7.87092				8.48e-05		0.000158741
1110028C15Rik	2	7.27208				8.81e-05	0.00060633
Erbb4	2	8.01188				8.81e-05	0.000110385
Tmem44	2	7.60453				9.19e-05		0.000270494
Chst10	2	7.07696				9.64e-05	0.000869097
H1fnt	2	7.15076				0.000101265		0.000697875
Epha5	2	7.30505				0.000102321		0.000484159
Anks1b	2	7.02152				0.00010269	0.00092673
Tmem56	2	7.75918				0.000103841	0.00016767
Astn2	2	8.58819				0.000104981		2.46e-05
Rab11fip4	2	7.03791				0.000104981		0.000872928
2017-09-09	2	7.68052				0.000104981		0.00019878
Dab1	2	7.23771				0.000105291		0.000549414
Ano6	2	7.10276				0.000106183		0.000743333
Vmn2r78	2	7.18571				0.000107483		0.000606666
Oog2	2	8.12342				0.000113849	6.61e-05
Agbl1	2	6.95202				0.000114898		0.000972009
Senp1	2	7.11921				0.000124434		0.000610734
AF064781	2	6.91395				0.000124544		0.000978885
Gm12766	2	7.69592				0.000133782		0.000150549
Ryr1	2	8.51623				0.000140685		2.17e-05
Rasgrp4	2	7.66593				0.000140685		0.0001534
Pop4	2	6.92567				0.000141061	0.000841252
Gm17019	2	8.12669				0.00014133		5.29e-05
Fbxo42	2	7.6663				0.000144711	0.000149005
Fam172a	2	8.04776				0.000147987		6.05e-05
Nell1	2	7.20417				0.000160875		0.000388452
Nalcn	2	8.18889				0.000162859		3.97e-05
Fchsd2	2	6.89639				0.000168559		0.000753111
Ube3c	2	6.82564				0.000170744	0.000875023
Cenpe	2	7.12926				0.000178623	0.000415719
Akap13	2	8.00988				0.000179534		5.44e-05
8430406I07Rik	2	7.1358				0.000180169		0.000405992
Dstn	2	7.20537				0.000181118		0.000344085
Ssr1	2	6.85961				0.000184544		0.000748664
Cmbl	2	6.83				0.000185748		0.0007963
Catsperg1	2	7.56525				0.000186301		0.000146062
Gm17452	2	7.38177				0.00018815		0.000220663
Vmn2r70	2	6.87607				0.000193276		0.000688266
Gm13247	2	7.57119				0.000204765	0.000131084
Vmn1r185	2	6.85552				0.000212044	0.000657738
Acacb	2	6.87167				0.000213346		0.000629865
Epha2	2	6.98576				0.000219634	0.000470478
Gm13074	2	7.80578				0.000220099	7.11e-05
Ophn1	2	6.76518				0.000223321		0.000768931
Zbtb17	2	7.57168				0.000231225	0.000115954
Fam35a	2	7.00729				0.000236543	0.000415719
Syt15	2	7.00729				0.000236543	0.000415719
Defb41	2	7.1905				0.000236543	0.000272641
Stau1	2	7.51171				0.000236543	0.000130132
Gm11470	2	7.51171				0.000236543	0.000130132
Zzef1	2	9.12671				0.000236543	3.16e-06
Wdfy4	2	7.60354				0.000236543	0.000105329
Rpl23a-ps3	2	7.60354				0.000236543	0.000105329
Gprin2	2	7.60354				0.000236543	0.000105329
Zfp236	2	7.39258				0.000236543	0.000171201
Ccdc3	2	7.75999				0.000239393		7.26e-05
Shroom3	2	6.99166				0.000239393		0.000425827
Filip1	2	6.88099				0.000239393		0.000549414
Gm12780	2	6.6544				0.000244991		0.000904578
9030617O03Rik	2	8.03053				0.000249933	3.73e-05
Fbln2	2	6.83155				0.000260838	0.000565044
Gm14625	2	8.46186				0.000263722		1.31e-05
Gm10959	2	6.88188				0.000266682	0.000492188
Nr6a1	2	6.90602				0.000266697		0.000465547
Pde5a	2	7.51419				0.000266931	0.000114659
Lnx2	2	6.89184				0.000268407	0.000477935
Gm16090	2	6.60713				0.000272369		0.000907212
Rasal2	2	7.42954				0.000272953	0.00013626
Dock1	2	7.31715				0.000274179		0.000175718
Gm13079	2	6.86072				0.000274521	0.000502003
Gm13178	2	6.81786				0.000274521	0.000554067
Gm11035	2	6.67752				0.000277422		0.000757419
Gm17317	2	7.84915				0.00027783		5.09e-05
Fbxo17	2	7.10393				0.000278793		0.000282353
Gm13225	2	7.20287				0.000281	0.000223062
Gm13242	2	7.20287				0.000281	0.000223062
Fam47e	2	6.92084				0.000288641	0.000415719
Gm16070	2	7.51709				0.000288641	0.000105329
Crispld1	2	7.10405				0.000288641	0.000272641
5031425F14Rik	2	7.42526				0.000288641	0.000130132
Arfgef2	2	7.42526				0.000288641	0.000130132
Cse1l	2	7.42526				0.000288641	0.000130132
Gm12632	2	7.30614				0.000288641	0.000171201
Gm13075	2	7.47536				0.000288641	0.000115954
Cd109	2	6.79974				0.000288641		0.000549414
Foxo3	2	6.92084				0.000288641	0.000415719
Gm5460	2	7.84014				0.000288641	5.01e-05
9230112D13Rik	2	6.92084				0.000288641	0.000415719
Bmpr1a	2	6.79655				0.000288641	0.000553462
Ldb3	2	6.92084				0.000288641	0.000415719
C030047K22Rik	2	6.70141				0.000288641	0.000689017
1110057P08Rik	2	6.92084				0.000288641	0.000415719
Gm14643	2	6.92084				0.000288641	0.000415719
Asb18	2	6.73879				0.000289452	0.000630421
Spata16	2	7.71226				0.000289939	6.69e-05
Gm6662	2	6.87358				0.000294317	0.000454575
4932414N04Rik	2	7.2883				0.00030088		0.000171124
Etv2	2	7.82086				0.000301744	5.01e-05
Pld5	2	7.26129				0.000311815		0.000175718
Vps13d	2	7.95674				0.000311815		3.54e-05
2310014F06Rik	2	6.7662				0.000311815		0.000549414
Nrxn3	2	7.26129				0.000311815		0.000175718
Mctp1	2	6.77928				0.000311815		0.000533115
Lrch1	2	6.59138				0.000311815	0.000821723
Ctnnd2	2	7.39268				0.000311815		0.000129844
Nfkbiz	2	6.7662				0.000311815		0.000549414
Hunk	2	6.61091				0.000311815	0.000785586
Prkd3	2	6.6217				0.000311815		0.000766299
Cytl1	2	6.54993				0.000313023	0.000900525
9130014G24Rik	2	6.76741				0.000318975	0.000535585
Mfap2	2	7.4391				0.000320273	0.000113601
Crocc	2	7.65347				0.000320273	6.93e-05
Tshz3	2	6.74096				0.000332098	0.000546737
Acvr1	2	6.71963				0.000347115		0.000549414
Uncx	2	6.71963				0.000347115		0.000549414
Ablim3	2	7.14972				0.000347115		0.000204084
Sh3tc2	2	7.33226				0.000347115		0.000134049
Gm15246	2	6.71963				0.000347115		0.000549414
Gm13946	2	6.49407				0.000354599		0.000904055
SNORD86	2	6.65063				0.000354599	0.000630421
Cdh2	2	7.51429				0.000358251	8.54e-05
Nr3c2	2	6.48627				0.000361277		0.00090341
Rtkn2	2	6.93625				0.000364137	0.000318045
Chrnb3	2	6.57902				0.000370971		0.000710622
Il28a	2	6.97952				0.000371272		0.000282353
Sipa1l3	2	6.97952				0.000371272		0.000282353
Nkd1	2	6.48828				0.000373731		0.000869288
Srgap1	2	6.60922				0.000375779		0.000654403
Mybbp1a	2	6.80294				0.000378668	0.000415719
Trav6d-3	2	6.893				0.000379826		0.000336836
Gm13055	2	7.35468				0.000381092	0.000115954
Acaca	2	7.04514				0.000383502	0.000235013
Esr1	2	6.43551				0.000384949		0.000952988
Gm13157	2	6.57489				0.000388436	0.000685151
Gdap1	2	6.46492				0.000391797	0.000875023
Pan3	2	7.71466				0.000394776	4.89e-05
Fnbp1l	2	6.60209				0.000396532	0.000630421
4921508D12Rik	2	7.55757				0.00039665	6.98e-05
Nlrp4e	2	6.53393				0.000405444		0.000721333
Sox2ot	2	6.91008				0.000412852		0.00029794
Ccdc144b	2	7.06965				0.00041521	0.000205155
Gm11235	2	6.41118				0.000417296		0.000929762
Dpm1	2	6.76002				0.000418006	0.000415719
Grid2	2	6.76002				0.000418006	0.000415719
A1bg	2	6.63593				0.000420894		0.000549414
Gm13202	2	7.1487				0.00042095		0.000168684
Frmpd4	2	6.77132				0.000421369		0.00040181
Arhgap26	2	6.62728				0.000429358		0.000549414
Gm5432	2	8.55708				0.000430692	6.44e-06
Syne2	2	6.37076				0.000436076		0.00097651
Fcgbp	2	7.16243				0.000448479		0.0001534
9530053A07Rik	2	6.89747				0.000448479		0.000282353
Lrfn1	2	6.56223				0.000448479		0.000610979
Hdac9	2	7.13312				0.000448479		0.000164112
Spns3	2	6.63588				0.000453871	0.000509555
Gpr133	2	6.60122				0.00045591		0.000549414
Adamts16	2	7.09352				0.000458847		0.000175718
Dlx2	2	6.3979				0.000459591		0.000870423
Cfhr1	2	6.37763				0.00046602	0.000899423
Bbs7	2	6.74761				0.000466569	0.000383241
Il1rapl1	2	6.94604				0.00046917	0.000241342
Actr3b	2	6.46459				0.000469809	0.000730272
Sorl1	2	6.91842				0.00047179	0.000255762
C1qtnf7	2	6.78224				0.000476553	0.000346455
BC026585	2	6.5522				0.000479635	0.000584641
Utp6	2	6.37663				0.000481275		0.000872928
Ech1	2	6.56558				0.00048401		0.000561775
Gmfg	2	6.52716				0.0004862		0.000610979
Zbbx	2	8.50206				0.000488862	6.44e-06
Sacs	2	6.47823				0.000499237	0.000665988
Padi2	2	8.6778				0.000502187	4.18e-06
2017-03-06	2	6.39933				0.000503718		0.000791561
Tmco7	2	6.31693				0.000508053		0.000948772
Myt1l	2	6.69034				0.000508544		0.000401177
Arhgap6	2	6.55332				0.000509069		0.000549414
Sec23b	2	6.39788				0.0005179	0.000772453
9130204K15Rik	2	6.33899				0.000524849		0.000872928
Gm11203	2	6.33899				0.000524849		0.000872928
Gm11204	2	6.33899				0.000524849		0.000872928
Otud7a	2	7.30442				0.000533028		9.31e-05
Hif1a	2	6.48024				0.000541481		0.000611189
Tnrc6b	2	7.21694				0.000546611	0.000111016
Tmprss11a	2	6.52162				0.000547616		0.000549414
1700010M22Rik	2	6.89458				0.00056027	0.000227521
Mme	2	8.08058				0.000576847	1.44e-05
Gm4684	2	6.57989				0.000578767	0.000454575
Kank1	2	6.37052				0.00063365		0.000672397
Antxrl	2	7.4922				0.00064314	5.01e-05
Ppyr1	2	7.16915				0.00064314	0.000105329
2210019I11Rik	2	7.3712				0.000644276	6.6e-05
Clic4	2	6.2893				0.000646491		0.000794582
Btla	2	6.32959				0.000649049		0.000721333
Ptk2	2	6.3777				0.000664766	0.000630421
Igsf11	2	6.32806				0.000682658		0.000688231
Runx3	2	6.22088				0.000683769		0.000879455
Mnat1	2	6.6473				0.000694245		0.000324477
Prrt1	2	6.23492				0.000703104		0.000828065
Gm14168	2	6.19175				0.000731136		0.000879529
Gm14513	2	6.39388				0.000734888		0.000549414
Pik3c2g	2	6.28508				0.000739091		0.000701821
Gm13081	2	6.17505				0.000760023	0.000879269
Adh6-ps1	2	6.41293				0.000764827	0.000505253
Arid2	2	6.37154				0.000795311		0.000534468
Rnf217	2	6.14236				0.000819276		0.000879455
Klhl29	2	6.34467				0.000823063		0.000549414
Sfi1	2	6.11325				0.000826437		0.00093227
Necap2	2	6.22051				0.000854612	0.000704239
Fam131c	2	7.00395				0.000854612	0.000115954
Gm15386	2	6.61946				0.000880944	0.000272641
Spata21	2	6.20499				0.000885711	0.000704239
Jmjd1c	2	6.31014				0.000891174		0.000549414
Gm6226	2	6.34483				0.000912181		0.000495548
Kcnb1	2	7.34369				0.000913175	4.96e-05
Sars2	2	6.58377				0.000923494		0.000282353
Mrps12	2	6.58377				0.000923494		0.000282353
BC052040	2	6.28182				0.000977368	0.000534713
Tbck	2	6.97832				0.000997997	0.000105329
Lsm14a	2	8.74045					1.11e-05	0.000164112
Tnfrsf8	2	7.25676					8.39e-05	0.000659616
Serpinb3b	2	7.08573					9.38e-05	0.000875507
Pvt1	2	7.30312					9.97e-05	0.000499272
4931406P16Rik	2	7.75617					9.98e-05	0.000175718
Gm13150	2	7.53872					0.000131084	0.000220663
Stab2	2	6.72941					0.000246182	0.000757419
Gm4883	2	6.97824					0.000266325	0.000394774
Dmkn	2	6.97824					0.000266325	0.000394774
H2-K1	2	6.914					0.000428949	0.00028418
Tnfrsf1b	2	6.62477					0.000461573	0.000514037
9030622O22Rik	2	6.57972					0.000563007	0.000467483
Faim2	2	6.55244					0.000575082	0.000487343
Nhlrc1	2	6.34556					0.000687577	0.000656318
Rbbp9	2	6.38627					0.000722409	0.000568787
4932438A13Rik	2	7.00686					0.00088166	0.000111645
Gm11405	2	6.71742					0.000887373	0.00021601
Cacna1d	2	6.322					0.000892643	0.000533732
Gm12768	2	6.17332					0.000900797	0.000744829
Plac1	2	6.08493					0.000956445	0.000859823
