# Supplementary material for: Transcription factor p73 regulates Th1 differentiation
Source: Nat Commun. 2020 Mar 19;11:1475. doi: 10.1038/s41467-020-15172-5 (PMC7081339; doi:10.1038/s41467-020-15172-5)
Supplement: Supplementary file 5 — Supplementary Data 2 [file 41467_2020_15172_MOESM5_ESM.xlsx]

## Sheet: Supplemental Table 5
Supplementary Data 2: RNA-Seq analysis results on Th1 cells transduced with p73 or control vector
Gene symbol	Gene Length (bp)	Th1_vector	Th1_TAp73	Th1_DNp73	Th1_p53
0610005C13Rik	1018.5	0.149866	0.182486	0.153476	0.152854
0610007P14Rik	1185	58.5395	46.6646	52.8297	54.3995
0610009B22Rik	795	10.815	9.14393	9.18251	9.16503
0610009L18Rik	619	1.171	1.1337	1.09036	1.13493
0610009O20Rik	2407	19.2126	18.2576	20.2793	20.0835
0610010B08Rik	4539	2.43693	2.81255	3.43293	3.83888
0610010F05Rik	4140	3.75471	2.66909	3.91374	3.25907
0610010K14Rik	837.8	44.4934	42.9385	45.7392	44.8625
0610011F06Rik	825	40.3856	42.1959	40.6434	39.7381
0610012G03Rik	1471	15.9865	16.6851	16.4945	18.7294
0610030E20Rik	4649	13.2667	13.7737	14.3552	13.1893
0610031O16Rik	824	0.185241	0.188732	0.189703	0.188934
0610037L13Rik	1551	10.5597	9.90283	10.4074	11.5351
0610038B21Rik	1523	0.158866	0.20174	0.162729	0.201958
0610039K10Rik	951	0.25442	0.418812	0.292684	0.323431
0610040B10Rik	443	1.62144	2.33764	2.34992	1.51726
0610040F04Rik	1075.76	0.418915	0.595918	0.768907	0.769965
0610040J01Rik	1870	0.081625	0.0831633	0.083591	0.0832523
0610043K17Rik	618	0.343336	0.398958	0.302301	0.251912
1010001N08Rik	700.5	0.2179	0.238468	0.223148	0.228749
1110001J03Rik	441	12.2952	13.7025	15.5733	14.3375
1110002L01Rik	3300	4.32965	4.15866	4.17022	4.28465
1110004E09Rik	1163	17.8713	19.1038	20.3324	17.2188
1110004F10Rik	1400	56.7787	56.3085	59.9261	52.778
1110006O24Rik	768	1.05158	1.03229	1.23632	1.15209
1110007C09Rik	804	28.1099	27.1432	25.5409	29.402
1110008F13Rik	1065	60.0498	57.6198	60.788	62.6169
1110008L16Rik	3117	5.89439	5.95959	5.30345	5.69322
1110008P14Rik	674	14.0079	12.8828	11.0496	15.7816
1110012L19Rik	1057	11.5235	13.2103	11.5483	10.7243
1110015O18Rik	1533	0.0995686	0.101445	0.101967	0.101554
1110017D15Rik	1060	0.228258	0.146713	0.147467	0.17553
1110019D14Rik	1498	0.439756	0.833112	0.67457	0.570377
1110020A21Rik	853	0.527965	0.395775	0.576659	0.538667
1110025L11Rik	594	0.256967	0.26181	0.263157	0.26209
1110028F11Rik	2705	0.133471	0.102367	0.102899	0.113709
1110028F18Rik	1341	0.136026	0.11597	0.116566	0.116094
1110032A03Rik	1782	2.50781	2.49424	2.67891	2.33365
1110032F04Rik	2578	5.74859	5.68709	5.50405	5.04518
1110034G24Rik	1501	1.88679	2.40843	1.30328	2.02651
1110036E04Rik	777	0.196446	0.239205	0.201178	0.200363
1110037F02Rik	7115	23.5832	21.7473	20.7052	21.3463
1110038B12Rik	581.53	124.104	115.84	110.904	130.192
1110038F14Rik	1116	13.8487	15.6119	14.2727	14.2135
1110046J04Rik	777	2.1655	1.58392	1.84391	2.27106
1110051M20Rik	1979	6.33532	5.53764	5.67473	6.95603
1110054M08Rik	876	8.70671	8.80352	7.87479	10.1657
1110057K04Rik	2597.76	14.7805	14.8251	14.3481	14.9201
1110058L19Rik	675	9.75302	10.7506	9.6322	11.0775
1110059E24Rik	1428	32.4011	19.0651	27.6254	28.0426
1110059G10Rik	3361	3.35828	2.64666	2.97828	2.83938
1110065P20Rik	785	13.5821	13.7672	12.9848	14.7885
1190002F15Rik	582.48	22.0867	26.6814	28.0795	26.2412
1190002N15Rik	3950	6.27182	4.84109	5.40877	4.898
1190003K10Rik	1097	0.139142	0.141764	0.142493	0.141916
1190005I06Rik	752	1.62821	2.46667	2.39851	2.46937
1190007I07Rik	729.17	13.2163	14.6569	13.8669	13.1956
1200014J11Rik	6284	13.4913	13.1139	12.5897	12.1591
1300002E11Rik	1689.37	6.25835	6.86911	6.94287	5.52305
1300017J02Rik	2275	0.0801803	0.135055	0.108939	0.0684315
1500004A13Rik	3629	0.606399	0.432119	0.578729	0.587716
1500009C09Rik	1563.12	0.269066	0.196562	0.314685	0.138468
1500009L16Rik	1211	6.02626	6.59373	7.13229	5.89476
1500011B03Rik	1225.97	7.37937	7.05086	7.43364	8.07458
1500011K16Rik	812	14.6704	13.9448	12.6657	15.9804
1500012F01Rik	754	276.334	256.424	255.874	291.074
1500012K07Rik	611	0.860353	0.951858	0.732161	0.766438
1500015A07Rik	1883	0.681868	0.759471	1.18469	0.899698
1500015L24Rik	778	0.196194	0.199891	0.200919	0.200105
1500015O10Rik	888	0.17189	0.17513	0.176031	0.175317
1500017E21Rik	2662	0.0573399	0.0812205	0.0587209	0.058483
1600002D24Rik	1135	0.134483	0.137018	0.137723	0.163931
1600002H07Rik	2179	3.8667	5.12045	4.90467	4.84248
1600002K03Rik	651	10.9358	9.37557	10.5965	11.4476
1600010M07Rik	616	0.24779	0.25246	0.303282	0.25273
1600012H06Rik	2602.18	6.95952	5.09779	5.45619	5.75728
1600014C10Rik	3191.6	17.5192	32.9286	28.1222	18.526
1600014C23Rik	518	1.04183	0.651731	0.949595	1.00433
1600014K23Rik	840	0.181713	0.185137	0.186089	0.185335
1600015I10Rik	2493	0.0612269	0.0623808	0.0627016	0.0624476
1600019K03Rik	477	0.319997	0.326028	0.327705	0.326377
1600020E01Rik	591.7	11.6292	10.0511	9.95707	11.9705
1600023N17Rik	1008	0.358174	0.334917	0.276133	0.365419
1600025M17Rik	547	0.279047	0.284306	0.285768	0.28461
1600027J07Rik	489	0.312145	0.318027	0.319663	0.318368
1600029I14Rik	864	0.176665	0.179995	0.18092	0.180187
1600029O15Rik	1809	0.15103	0.173536	0.209516	0.157434
1700001C02Rik	712	0.21438	0.21842	0.219544	0.218654
1700001C19Rik	1481	0.103065	0.125498	0.167343	0.228199
1700001D01Rik	565	0.270157	0.275248	0.276664	0.275543
1700001F09Rik	883	0.172864	0.176122	0.177027	0.17631
1700001G11Rik	771	0.661345	1.10699	0.758672	0.832379
1700001G17Rik	890	0.305309	0.379322	0.484131	0.243193
1700001J03Rik	808	0.852136	0.492933	0.646531	0.863445
1700001J11Rik	2468	0.151596	0.121911	0.147268	0.152571
1700001K19Rik	954	0.159999	0.163014	0.163852	0.163188
1700001K23Rik	503	0.362645	0.309176	0.371415	0.430302
1700001L05Rik	6017	0.619017	0.510024	0.619333	0.742839
1700001L19Rik	1808	0.0844241	0.0860151	0.0864575	0.0861072
1700001O22Rik	1331.44	2.88733	2.57839	3.41682	2.96911
1700001P01Rik	639	0.378644	0.338355	0.340108	0.433806
1700003C15Rik	709	0.215287	0.219345	0.220473	0.219579
1700003D09Rik	1389	0.109891	0.111962	0.134501	0.112082
1700003E16Rik	2050	0.0889806	0.209091	0.180421	0.16486
1700003E24Rik	510	0.299292	0.304932	0.3065	0.305258
1700003F12Rik	757	0.201636	0.245525	0.206493	0.205656
1700003G13Rik	705	0.216509	0.220589	0.221724	0.220825
1700003G18Rik	620	0.246191	0.250831	0.252121	0.2511
1700003H04Rik	757	0.201636	0.205436	0.206493	0.205656
1700003I22Rik	453	0.336951	0.343301	0.345067	0.343668
1700003L19Rik	746	0.20461	0.208466	0.209538	0.208689
1700003M02Rik	1716	0.0889503	0.108311	0.0910927	0.0907236
1700003M07Rik	2005	0.570886	0.835857	1.21227	0.732524
1700003P14Rik	994	0.15356	0.156454	0.157259	0.156621
1700006A11Rik	1983	0.0769736	0.0784243	0.0788276	0.0785082
1700006E09Rik	698	0.21868	0.222801	0.267653	0.22304
1700006F04Rik	439	0.347696	0.354249	0.356071	0.354628
1700006H21Rik	622	0.2454	0.250025	0.251311	0.250292
1700007B14Rik	2103	0.0725814	0.0739493	0.0743296	0.0740284
1700007F19Rik	1642	0.092959	0.0947109	0.095198	0.0948123
1700007G11Rik	891	0.171312	0.17454	0.175438	0.174727
1700007J10Rik	1111	0.699323	0.978545	0.856551	0.835234
1700007K09Rik	676	0.357919	0.364728	0.231235	0.499945
1700007K13Rik	833	1.07674	1.35248	1.32296	1.57278
1700007L15Rik	747	1.87824	1.63006	1.88897	1.63184
1700007P06Rik	823	0.35838	0.479893	0.227001	0.299905
1700008F21Rik	1297	0.117686	0.119904	0.120521	0.120032
1700008I05Rik	1776	0.0859452	0.0875649	0.0880153	0.0876586
1700008J07Rik	2432	0.540184	0.737641	0.716558	0.563687
1700008K24Rik	828.4	0.184257	0.18773	0.188695	0.187931
1700008O03Rik	925	0.261571	0.397777	0.366871	0.299678
1700008P02Rik	788	0.193704	0.197354	0.198369	0.197566
1700009C05Rik	787	0.19395	0.197605	0.198622	0.197817
1700009J07Rik	914	0.167001	0.170148	0.2044	0.17033
1700009N14Rik	1264	0.144312	0.123034	0.123667	0.123166
1700010B08Rik	896	0.203583	0.173566	0.174459	0.173752
1700010D01Rik	499	0.305889	0.311654	0.313257	0.311987
1700010I02Rik	436	0.841729	0.72071	0.669886	1.23781
1700010I14Rik	1878	2.36741	2.08654	1.87011	2.5256
1700010J16Rik	887	0.172084	0.175327	0.176229	0.175515
1700010K23Rik	376	0.405954	0.413605	0.415732	0.414047
1700011A15Rik	903	0.169035	0.172221	0.173106	0.172405
1700011B04Rik	648	0.557159	0.427319	0.476619	0.474664
1700011E24Rik	847	0.180211	0.219436	0.184552	0.25554
1700011H14Rik	1167	0.130796	0.133261	0.133946	0.133403
1700011I03Rik	967	0.157848	0.160822	0.16165	0.160995
1700011L22Rik	978	0.156072	0.159014	0.159831	0.159184
1700011M02Rik	420	0.363425	0.370275	0.372179	0.370671
1700012A03Rik	918	0.166273	0.169407	0.170278	0.169588
1700012B07Rik	1167	0.130796	0.133261	0.133946	0.133403
1700012B09Rik	696	0.219308	0.223442	0.224591	0.223681
1700012D01Rik	695	1.1192	0.96606	0.883334	1.36053
1700012D14Rik	629	0.90531	0.633212	0.685018	0.537301
1700012I11Rik	1039	0.204217	0.149678	0.150448	0.149838
1700012L04Rik	525	0.574279	0.585237	0.588284	0.875206
1700012P22Rik	972	0.157036	0.159995	0.160818	0.160166
1700013D24Rik	535	0.285306	0.347406	0.292178	0.290994
1700013F07Rik	592	0.257836	0.262695	0.315578	0.314294
1700013G24Rik	1036	0.147335	0.150111	0.150883	0.150272
1700013H16Rik	1224	0.124705	0.127055	0.127708	0.127191
1700015E13Rik	744	0.20516	0.209026	0.210101	0.20925
1700015F17Rik	710	0.214984	0.219036	0.220162	0.21927
1700015G11Rik	388	0.393399	0.400813	0.402874	0.401242
1700016C15Rik	749	0.20379	0.207631	0.208698	0.248414
1700016D06Rik	1266	0.18265	0.14729	0.319621	0.424853
1700016G22Rik	593	0.257401	0.262252	0.263601	0.262532
1700016H13Rik	872.5	0.174944	0.178241	0.179158	0.178432
1700016K19Rik	941	0.225485	0.358764	0.230955	0.262298
1700016L04Rik	910	0.167735	0.170896	0.171775	0.171079
1700016L21Rik	394	0.46297	0.394709	0.396739	0.395131
1700016P04Rik	429	0.355801	0.362507	0.364371	0.362895
1700017B05Rik	4934	8.42422	10.1369	8.80118	8.30143
1700017D01Rik	1194	0.127838	0.130247	0.130917	0.130387
1700017G19Rik	2439	0.0625825	0.0637619	0.0640898	0.0638302
1700017J07Rik	476	0.32067	0.326713	0.328393	0.327062
1700017N19Rik	1690	0.0903188	0.0920209	0.0924942	0.0921194
1700018A04Rik	714	0.21378	0.217809	0.218929	0.218042
1700018B08Rik	1080	0.141332	0.143996	0.144736	0.14415
1700018B24Rik	3370	0.0452934	0.046147	0.0463843	0.0461964
1700018C11Rik	671	0.227479	0.231767	0.232958	0.232015
1700018F24Rik	1119	0.136406	0.138977	0.139692	0.139126
1700018G05Rik	402	0.379698	0.386854	0.388844	0.387268
1700018L02Rik	1247	0.146279	0.270727	0.174281	0.27102
1700019A02Rik	627	0.290925	0.296431	0.249306	0.345203
1700019B03Rik	1613	0.150002	0.0964137	0.134736	0.153021
1700019B21Rik	670.5	0.227649	0.231939	0.233132	0.232188
1700019D03Rik	834	0.789874	0.986986	1.13848	0.733074
1700019E08Rik	635	0.240376	0.244906	0.246166	0.245168
1700019G17Rik	2429.79	1.30549	1.69326	1.49564	1.42692
1700019G24Rik	515	0.296386	0.301972	0.303525	0.302295
1700019L03Rik	1675	0.126676	0.110963	0.129749	0.111082
1700019M22Rik	602	0.253553	0.258331	0.25966	0.258608
1700019N19Rik	923	0.326648	0.234246	0.169356	0.333242
1700019O17Rik	1751	0.0871723	0.0888152	0.0892719	0.0889102
1700020A23Rik	635.5	0.240187	0.244713	0.245972	0.244975
1700020D05Rik	1087	0.989472	0.785182	1.18221	1.26117
1700020G17Rik	610	0.250227	0.254943	0.256254	0.305019
1700020I14Rik	1540.79	39.334	36.0258	35.4831	33.8968
1700020L24Rik	931	0.227907	0.232233	0.200668	0.265115
1700020M21Rik	642	0.237755	0.242236	0.291	0.242495
1700020N01Rik	1061	0.171923	0.146574	0.204834	0.175365
1700020N15Rik	546	0.279558	0.284827	0.286291	0.285131
1700020N18Rik	547	0.333474	0.395263	0.453081	0.451229
1700021F05Rik	898	11.8067	10.852	12.1624	10.9505
1700021F07Rik	641	0.238126	0.242614	0.243861	0.242873
1700021K19Rik	5317.49	8.18447	7.92772	7.36361	8.29069
1700021N21Rik	905	0.168662	0.238905	0.172724	0.172024
1700022A21Rik	1448	0.105413	0.1074	0.107952	0.107515
1700022A22Rik	855	0.178525	0.181889	0.182825	0.182084
1700022E09Rik	385	0.551121	0.403936	0.406013	0.483278
1700022H16Rik	476	0.32067	0.326713	0.328393	0.327062
1700022I11Rik	3726	0.0409658	0.0417379	0.0419525	0.0417825
1700023C21Rik	389	0.392387	0.399782	0.401838	0.40021
1700023E05Rik	1876	0.0813639	0.0828973	0.0833236	0.082986
1700023F02Rik	345	0.528725	0.450769	0.453087	0.451251
1700023F06Rik	1199	0.176966	0.129704	0.155815	0.129843
1700023L04Rik	662	1.66968	1.38095	0.927368	1.153
1700024B18Rik	423	0.360848	0.367649	0.369539	0.368042
1700024F13Rik	669	1.25169	1.09433	1.28247	1.14093
1700024G13Rik	399	0.382553	0.389763	0.391767	0.39018
1700024P04Rik	476	0.32067	0.326713	0.328393	0.327062
1700024P16Rik	3148.5	0.0484798	0.0493935	0.0496475	0.0494463
1700025B11Rik	553	0.276019	0.281221	0.282668	0.281522
1700025C18Rik	702	0.217434	0.221532	0.222671	0.221769
1700025F22Rik	631	0.2419	0.246459	0.247726	0.246722
1700025F24Rik	894	0.170737	0.173955	0.174849	0.174141
1700025G04Rik	9789	5.27042	5.70838	4.80762	5.15492
1700025K24Rik	740	0.206269	0.210156	0.211237	0.210381
1700025M24Rik	659	0.231622	0.235987	0.237201	0.236239
1700025N23Rik	902	2.38426	1.87412	1.87789	2.45582
1700026D08Rik	1310	0.116518	0.118714	0.119325	0.118841
1700026D11Rik	847	0.220984	0.273179	0.256586	0.183804
1700026F02Rik	482	0.316678	0.385606	0.324305	0.322991
1700026L06Rik	901	0.235496	0.239966	0.20735	0.240224
1700027A15Rik	379	0.402741	0.410331	0.412441	0.41077
1700027F09Rik	766	0.199267	0.203023	0.204067	0.20324
1700027H10Rik	583	0.261816	0.26675	0.268122	0.267036
1700027I24Rik	696	0.262084	0.223442	0.224591	0.223681
1700027J07Rik	1060	0.172085	0.146713	0.176247	0.204191
1700028B04Rik	552	0.600123	0.391683	0.393712	0.392105
1700028D13Rik	637	0.239621	0.244137	0.245393	0.244398
1700028E10Rik	1396.02	0.450554	0.628984	0.461615	0.524996
1700028I16Rik	1056	0.313701	0.348431	0.350249	0.348809
1700028J19Rik	1215	0.591191	0.702463	0.756367	0.453188
1700028K03Rik	795	0.229447	0.233789	0.311743	0.23404
1700028M03Rik	468	0.326151	0.332298	0.334007	0.332653
1700028P14Rik	868	0.175851	0.179165	0.180087	0.179357
1700028P15Rik	856	0.178316	0.181677	0.182611	0.181871
1700029B22Rik	697	0.218994	0.223121	0.224268	0.22336
1700029F12Rik	1089	0.140164	0.142806	0.14354	0.142958
1700029H14Rik	1387.5	0.11001	0.133955	0.11266	0.112203
1700029I15Rik	420	0.717848	0.94542	0.880626	1.38334
1700029J03Rik	789	0.193458	0.197104	0.198118	0.197315
1700029J07Rik	2740	0.665046	0.522925	0.569207	0.578381
1700029M20Rik	2898.5	0.0526613	0.0536537	0.0539297	0.0537111
1700029N11Rik	565	0.32285	0.275248	0.384653	0.329313
1700029P11Rik	1034	0.14762	0.150402	0.151175	0.150563
1700030A11Rik	888	0.205417	0.17513	0.176031	0.175317
1700030C10Rik	1792	0.459814	0.589234	0.665871	0.419159
1700030F04Rik	418	0.365164	0.372046	0.37396	0.372444
1700030F18Rik	621	0.245795	0.250427	0.251715	0.250695
1700030J22Rik	2971	0.592494	0.563062	0.69951	0.635257
1700030K09Rik	2441	5.17248	5.24791	5.18421	5.83812
1700030L20Rik	985	0.439682	0.311312	0.346692	0.263843
1700030M09Rik	964	0.158339	0.161323	0.162153	0.161496
1700030N03Rik	395	0.386427	0.39371	0.395735	0.394131
1700030O20Rik	594	0.256967	0.26181	0.263157	0.26209
1700031A10Rik	656	0.232681	0.237066	0.238285	0.23732
1700031F05Rik	1360	0.112234	0.11435	0.114938	0.114472
1700031M16Rik	852	0.179153	0.18253	0.183468	0.182725
1700031P21Rik	304	0.502101	0.511564	0.514195	0.512111
1700034E13Rik	506	0.301657	0.307343	0.308923	0.307671
1700034F02Rik	2152	0.167769	0.156876	0.143517	0.18528
1700034G24Rik	1065.5	0.143255	0.145955	0.146706	0.146111
1700034H15Rik	4362	1.40072	1.42645	1.47145	1.68069
1700034I23Rik	2345	0.0650911	0.0663178	0.0666589	0.0663888
1700034J05Rik	2052.5	0.0743672	0.0757687	0.0761584	0.0758498
1700034K08Rik	617	0.295641	0.252051	0.302791	0.25232
1700034O15Rik	741	0.20599	0.209872	0.210952	0.210097
1700034P13Rik	1494	0.181877	0.225968	0.235926	0.266883
1700036G14Rik	539	0.283189	0.288526	0.29001	0.288834
1700037C18Rik	1099	1.27665	2.68192	2.16862	1.71733
1700037H04Rik	1241	25.6243	27.7334	28.027	26.1726
1700039E15Rik	1732	0.122507	0.107311	0.0902512	0.107426
1700039E22Rik	770	0.198232	0.201968	0.203007	0.202184
1700040L02Rik	1238	0.844737	0.787464	0.668388	0.690165
1700041C23Rik	408	0.374114	0.381165	0.383125	0.381573
1700041M19Rik	1129	0.135198	0.137746	0.138455	0.137893
1700042B14Rik	1084	0.140811	0.143464	0.144202	0.16744
1700042G07Rik	419	0.364293	0.371158	0.373067	0.371555
1700042G15Rik	1983	0.198282	0.246916	0.0960579	0.219148
1700042O10Rik	1091	0.385502	0.531963	0.478824	0.421158
1700044C05Rik	893	0.170928	0.174149	0.175045	0.174336
1700044K03Rik	390	0.391381	0.398757	0.400808	0.399184
1700045H11Rik	593	0.257401	0.262252	0.263601	0.262532
1700046C09Rik	562	0.271599	0.276718	0.278141	0.277014
1700047A11Rik	620	0.342229	0.446617	0.35053	0.3491
1700047E10Rik	568	2.70287	2.64865	2.64002	3.15004
1700047G03Rik	840	0.181713	0.221265	0.186089	0.185335
1700047I17Rik2	3863	22.8125	19.8975	22.0498	21.8028
1700047L14Rik	515	0.296386	0.301972	0.303525	0.302295
1700047M11Rik	686	0.222505	0.226699	0.227865	0.226941
1700048M11Rik	483	0.316022	0.321978	0.323634	0.322322
1700048O20Rik	1908	1.42175	1.67678	1.96894	2.0114
1700049E15Rik	921	0.165731	0.168855	0.169723	0.169036
1700049E22Rik	507	0.301063	0.306736	0.308314	0.307065
1700049G17Rik	5159	1.45693	1.06455	1.43578	1.2541
1700049L16Rik	837	0.182364	0.185801	0.186756	0.186
1700051A21Rik	1358	0.1124	0.114518	0.115107	0.137012
1700052I22Rik	377	0.404877	0.412508	0.414629	0.412949
1700052K11Rik	2414	1.16086	1.25919	1.13995	1.15913
1700052N19Rik	2318	16.1589	14.2455	14.4127	14.6283
1700054A03Rik	780	0.195691	0.199379	0.200404	0.199592
1700054K19Rik	464	0.328963	0.335162	0.336886	0.335521
1700054M17Rik	445	0.343008	0.349473	0.35127	0.349847
1700055C04Rik	355	0.429968	0.438071	0.440324	0.43854
1700055N04Rik	1999	0.0763575	0.0777966	0.0781967	0.0778798
1700056E22Rik	967	0.74281	1.29059	0.918799	0.695082
1700057G04Rik	1052	0.145094	0.147828	0.148589	0.147986
1700057H15Rik	980	0.155754	0.158689	0.159505	0.158859
1700060C16Rik	645	0.236649	0.241109	0.242349	0.241367
1700060C20Rik	593	0.257401	0.262252	0.263601	0.313764
1700061F12Rik	883	0.172864	0.210489	0.177027	0.210716
1700061G19Rik	2455	0.0864284	0.0633464	0.088525	0.112913
1700061I17Rik	1962	0.0777975	0.0792637	0.0796713	0.0793485
1700063A18Rik	356	0.42876	0.436841	0.439087	0.437308
1700063D05Rik	709	6.58614	3.51512	4.82446	6.90407
1700063O14Rik	492	0.310241	0.316088	0.317714	0.316426
1700064J06Rik	386	0.395437	0.402889	0.404961	0.403321
1700064M15Rik	645	0.328964	0.241109	0.242349	0.241367
1700065D16Rik	519	0.351465	0.708947	0.548649	0.475573
1700065I16Rik	828	0.184346	0.18782	0.188786	0.188021
1700065J11Rik	430	0.354974	0.361664	0.363524	0.362051
1700065J18Rik	404	0.377819	0.384939	0.386919	0.385351
1700065L07Rik	635	0.240376	0.244906	0.246166	0.245168
1700065O20Rik	702	0.217434	0.221532	0.222671	0.221769
1700066B17Rik	531	0.287455	0.292873	0.294379	0.293186
1700066B19Rik	2504	2.95013	4.17057	3.52246	3.61704
1700066M21Rik	3008	3.98993	3.07831	3.75376	2.93019
1700066N21Rik	774	0.197208	0.200924	0.201958	0.201139
1700066O22Rik	961	0.158833	0.161827	0.162659	0.162
1700067G17Rik	603	0.253132	0.257903	0.259229	0.258179
1700067K01Rik	1084	0.305598	0.339431	0.396362	0.312054
1700067P10Rik	794	0.267231	0.234083	0.19687	0.196073
1700069L16Rik	704	0.216816	0.220902	0.222039	0.221139
1700069P05Rik	787	0.19395	0.197605	0.198622	0.197817
1700071K01Rik	1038	0.175732	0.149822	0.150593	0.149982
1700071M16Rik	1732	0.0881286	0.0897895	0.0902512	0.0898855
1700072B07Rik	445	0.343008	0.349473	0.35127	0.349847
1700072O05Rik	668	0.228501	0.232807	0.234005	0.233057
1700073E17Rik	4600	0.0396544	0.0404708	0.0339816	0.0338439
1700074H08Rik	547	0.279047	0.284306	0.285768	0.28461
1700074P13Rik	1647	0.0926768	0.0944234	0.094909	0.0945244
1700080E11Rik	871	0.175245	0.178548	0.179466	0.178739
1700080N15Rik	434	0.351702	0.35833	0.360173	0.358714
1700080O16Rik	1454	0.104978	0.106957	0.107507	0.107071
1700081H04Rik	1126	0.135558	0.138113	0.138823	0.138261
1700084C01Rik	1440	0.105999	0.107997	0.108552	0.108112
1700084E18Rik	451	1.65869	1.62329	1.97002	2.56813
1700084F23Rik	1044	0.146206	0.148961	0.149727	0.14912
1700084J12Rik	731	0.208808	0.212743	0.213837	0.212971
1700085C21Rik	1082	0.141071	0.14373	0.144469	0.143883
1700086L19Rik	836	0.218194	0.186023	0.18698	0.186222
1700086O06Rik	1415.36	0.402329	0.538699	0.584632	0.582216
1700088E04Rik	1253	0.430701	0.635143	0.295182	0.34246
1700091H14Rik	1388	0.10997	0.112043	0.112619	0.112163
1700092C02Rik	371	0.411425	0.419179	0.421335	0.419627
1700092C10Rik	569	0.268258	0.273313	0.274719	0.273606
1700092E19Rik	1641	0.0930157	0.0947686	0.095256	0.09487
1700092K14Rik	395	0.386427	0.39371	0.395735	0.394131
1700092M07Rik	380	0.636719	0.568971	0.652199	0.409689
1700093K21Rik	1179	0.129465	0.131904	0.158458	0.132046
1700094D03Rik	3097	2.33007	2.60515	2.3804	2.64411
1700094J05Rik	997	0.182959	0.21686	0.187384	0.15615
1700094M24Rik	664	0.229878	0.23421	0.235414	0.23446
1700095A21Rik	1069	0.142786	0.145477	0.146226	0.145633
1700095B10Rik	998.5	0.152868	0.155749	0.15655	0.155916
1700096J18Rik	454	0.336209	0.409388	0.344306	0.342911
1700096K18Rik	1463	0.999717	1.14344	1.1286	1.31082
1700097N02Rik	845	10.5038	12.3587	9.78832	10.4312
1700100L14Rik	682	0.22381	0.228028	0.229201	0.228272
1700101E01Rik	931	0.515709	1.47088	0.364507	0.689327
1700101I11Rik	806	0.374065	0.268249	0.231789	0.306231
1700101O22Rik	339	0.450262	0.458747	0.461107	0.459238
1700102H20Rik	402	0.601874	0.839792	0.616506	0.613985
1700102P08Rik	1113	0.43138	0.385119	0.304902	0.412833
1700104L18Rik	598	0.255249	0.260059	0.261397	0.260337
1700105P06Rik	568	0.26873	0.273795	0.275203	0.274088
1700106J16Rik	1219	0.125216	0.127576	0.128232	0.127713
1700108F19Rik	872	0.175044	0.213145	0.17926	0.178534
1700108J01Rik	482	0.316678	0.322646	0.324305	0.322991
1700109G14Rik	798	0.191277	0.194881	0.195884	0.19509
1700109G15Rik	384	0.397497	0.404988	0.407071	0.405421
1700109H08Rik	745	2.00316	1.63444	1.92967	1.71778
1700109I08Rik	396	0.385451	0.392716	0.394735	0.393136
1700109K24Rik	1090	0.140035	0.142675	0.143408	0.142827
1700110C19Rik	722	0.335115	0.383522	0.301009	0.341859
1700110I01Rik	1702	0.089682	0.0913721	0.110125	0.109498
1700110K17Rik	708	0.215591	0.262517	0.263873	0.219889
1700111N16Rik	1132	0.16114	0.137381	0.138088	0.164366
1700112E06Rik	911	0.167551	0.170708	0.171586	0.304284
1700112H15Rik	778	0.425794	0.199891	0.396978	0.239154
1700112J05Rik	800	0.190798	0.194394	0.195394	0.194602
1700113A16Rik	983	1.33645	1.20784	1.36936	1.30188
1700113H08Rik	1343	0.113655	0.115797	0.116393	0.115921
1700119H24Rik	586	0.260476	0.265385	0.266749	0.265669
1700120C14Rik	388	0.54686	0.635453	0.560126	0.63614
1700120E14Rik	1932	0.0790055	0.0804945	0.0809085	0.0805806
1700120G07Rik	884	0.172668	0.175922	0.176827	0.176111
1700120K04Rik	543	0.33593	0.2864	0.344055	0.286707
1700121L16Rik	561	0.272083	0.369171	0.409147	0.291587
1700121N20Rik	1028	0.148481	0.15128	0.152058	0.151441
1700122O11Rik	771	0.197975	0.201706	0.202743	0.201922
1700123I01Rik	1613	0.0946303	0.0964137	0.0969096	0.115351
1700123K08Rik	1047	0.145787	0.148534	0.178435	0.148693
1700123L14Rik	1703	0.0896293	0.0913185	0.0917881	0.0914162
1700123M08Rik	1066	1.41979	1.73355	1.247	1.70865
1700123O12Rik	568	0.26873	0.273795	0.275203	0.274088
1700123O20Rik	1889	10.985	11.1127	11.1776	10.2627
1700123O21Rik	675	0.226131	0.230393	0.231578	0.23064
1700124L16Rik	346	0.441152	0.449466	0.892628	0.713359
1700125G02Rik	519	0.294102	0.299644	0.301185	0.299965
1700125G22Rik	861	0.211859	0.180622	0.181551	0.180815
1700125H03Rik	563.5	0.270876	0.275981	0.2774	0.276276
1700125H20Rik	975	0.156553	0.159503	0.191612	0.159674
1700126H18Rik	404	0.377819	0.384939	0.386919	0.385351
1700128A07Rik	860	0.177487	0.180832	0.181762	0.181025
1700128F08Rik	1110	0.897893	0.72845	1.00601	0.841186
1700129C05Rik	1067	0.143054	0.14575	0.1465	0.145906
1810006J02Rik	1687	0.284603	0.164139	0.237326	0.23635
1810007C17Rik	708	0.215591	0.219654	0.220784	0.219889
1810007D17Rik	742	0.205713	0.209589	0.210667	0.209814
1810008I18Rik	691	0.220895	0.225058	0.226216	0.225299
1810009A15Rik	654.61	43.0297	45.5764	44.4166	47.2043
1810009J06Rik	856	0.282656	0.181677	0.21825	0.217362
1810010D01Rik	935	0.513503	0.458435	0.656596	0.523918
1810010H24Rik	1100	1.84386	1.63113	1.50104	1.74339
1810011H11Rik	1473	0.265316	0.764844	0.41678	0.45631
1810011O10Rik	1331	0.11468	0.116841	0.117442	0.116966
1810012K16Rik	542	0.391479	0.4549	0.457261	0.530501
1810013A23Rik	417	0.580224	0.445713	0.448014	0.664754
1810013L24Rik	4074	16.6113	14.1393	15.3592	14.751
1810014B01Rik	1620	1.73845	1.84	2.47414	1.7882
1810018F18Rik	1447	0.105486	0.107474	0.108027	0.107589
1810019D21Rik	1378	0.283607	0.487236	0.290544	0.245256
1810020O05Rik	1047	0.145787	0.148534	0.149298	0.148693
1810021B22Rik	654	0.916226	0.93382	0.798772	1.0742
1810022K09Rik	418	95.55	83.0512	93.076	92.2665
1810024B03Rik	1266	0.120568	0.146811	0.123472	0.146968
1810026B05Rik	5157	5.4738	5.28239	5.3501	5.01619
1810026J23Rik	3170	12.8959	11.9198	12.5696	12.3545
1810030O07Rik	2572	23.7259	22.3286	22.7974	23.8857
1810032O08Rik	1100.15	16.7273	20.0848	19.1924	18.2564
1810034E14Rik	1802	1.72032	1.80405	1.4411	2.19378
1810037I17Rik	991	95.6572	90.0638	89.6772	98.2273
1810041L15Rik	5921	0.0257792	0.026265	0.0264001	0.0314241
1810043G02Rik	1696	3.26727	3.56297	2.43054	2.85037
1810043H04Rik	494	14.7729	18.2526	14.9523	17.2887
1810044D09Rik	500	2.44883	2.43531	3.18027	2.19493
1810046K07Rik	1318	0.115811	0.117993	0.1186	0.11812
1810053B23Rik	1002.67	0.152232	0.155101	0.155899	0.155267
1810055G02Rik	1882	10.5537	9.57223	9.82514	10.8659
1810058I24Rik	1089.3	29.1636	35.8572	29.4657	32.2954
1810062G17Rik	911	1.01723	1.10343	1.04225	1.53816
1810062O18Rik	751	0.758242	1.05566	1.6299	0.975904
1810064F22Rik	2302	0.177918	0.238801	0.346865	0.180862
1810065E05Rik	925	0.165015	0.168125	0.168989	0.168305
2010001E11Rik	2285	0.318523	0.269663	0.26894	0.396929
2010002M12Rik	3365	0.0848201	0.113583	0.155426	0.0994415
2010003K11Rik	1189	0.178454	0.130795	0.131468	0.130935
2010005H15Rik	528	6.05394	4.11548	7.30626	7.3404
2010009K17Rik	570	0.267787	0.272834	0.274237	0.273126
2010010A06Rik	645	0.240803	0.313095	0.289646	0.335569
2010012O05Rik	2176	4.54231	4.2542	4.57664	4.88127
2010016I18Rik	1558	9.27803	12.0208	11.1635	12.6529
2010106C02Rik	657	0.232327	0.236705	0.237923	0.236959
2010106E10Rik	1272	0.119999	0.12226	0.122889	0.122391
2010107E04Rik	365	137.574	155.313	149.452	144.337
2010107G12Rik	2172	0.0976896	0.113516	0.100059	0.0856638
2010107G23Rik	1731	0.569752	0.510595	0.301789	0.458501
2010109A12Rik	548	0.495848	0.782184	0.786271	0.727596
2010109I03Rik	1887	0.270847	0.180354	0.33116	0.235127
2010111I01Rik	2311.7	9.85379	13.6936	10.5981	10.4757
2010204K13Rik	629.47	5.0194	4.63418	4.85195	4.88057
2010300C02Rik	4361	0.430953	0.557562	0.336645	0.503418
2010308F09Rik	558	0.273546	0.387471	0.280135	0.279
2010310C07Rik	845	0.21587	0.219955	0.221091	0.184239
2010315B03Rik	2682.81	9.07909	7.36446	9.48557	7.5612
2010320M18Rik	745	2.48271	2.69352	2.91244	3.22659
2200002D01Rik	522	0.805713	0.937415	0.825434	0.531039
2200002J24Rik	610	0.250227	0.254943	0.256254	0.255216
2210010C04Rik	2142	0.112957	0.0867704	0.0729763	0.186145
2210011C24Rik	907	0.759125	1.24213	0.979579	0.757141
2210013O21Rik	856	6.12566	6.52757	5.24332	6.53473
2210015D19Rik	1840	1.66861	1.71566	2.00821	1.75816
2210016F16Rik	2822	14.1697	14.0198	13.6332	14.3809
2210016L21Rik	1350	22.1447	23.36	21.1316	23.5485
2210018M11Rik	4031	12.5349	11.9765	12.7919	13.2006
2210019I11Rik	1442	0.105852	0.107847	0.108402	0.107962
2210039B01Rik	1039	1.00395	1.39218	1.34283	1.85803
2210404O09Rik	2221	1.78263	1.95546	2.55708	2.21367
2210407C18Rik	881	0.173256	0.176521	0.177429	0.17671
2210408F21Rik	694.4	1.34696	1.70983	1.85062	1.8867
2210408I21Rik	2149.6	0.694249	0.665279	0.512666	0.552943
2210409D07Rik	458	0.333272	0.339553	0.341299	0.339916
2210409E12Rik	377	0.404877	0.412508	0.414629	0.412949
2210414B05Rik	874	0.174644	0.177935	0.17885	0.178126
2210416O15Rik	1504	0.18146	0.267242	0.245919	0.37156
2210417A02Rik	550	0.277525	0.393107	0.395143	0.504004
2210420H20Rik	627	0.623778	0.348219	0.541724	0.443562
2300002M23Rik	1248	0.122307	0.124612	0.125253	0.124745
2300003K06Rik	919	0.166092	0.169222	0.170093	0.169403
2300005B03Rik	464	0.328963	0.400565	0.402633	0.400995
2300009A05Rik	612	10.3678	8.58759	8.48029	10.4804
2310001H17Rik	660.68	14.8311	16.3385	15.339	14.0733
2310001K24Rik	459	0.332546	0.338813	0.340556	0.339176
2310002D06Rik	508	0.30047	0.306133	0.307707	0.30646
2310002F09Rik	2554	0.246274	0.144066	0.192596	0.203697
2310002L09Rik	1444	0.105705	0.107698	0.108251	0.107813
2310003H01Rik	3175	7.19305	6.99769	6.74632	6.78529
2310005A03Rik	1394	0.210942	0.227375	0.146712	0.219122
2310005E17Rik	1186	0.1287	0.131126	0.1318	0.131266
2310007B03Rik	2297.5	0.0664369	0.371488	0.0945936	0.0677614
2310007L24Rik	789	0.646257	0.658653	0.468774	0.697875
2310008N11Rik	566	0.374879	0.757309	0.491771	0.328731
2310009A05Rik	509	11.53	10.5006	12.0543	11.2284
2310009B15Rik	571	5.53338	8.29753	8.76865	7.72137
2310010J17Rik	381.59	6.79762	7.40595	6.72542	6.85676
2310011J03Rik	1659	17.876	19.0628	19.2184	18.9044
2310014L17Rik	3257	0.147139	0.0850177	0.104286	0.113186
2310015A10Rik	4861	0.747975	2.19779	0.942152	0.994491
2310015B20Rik	443	0.344557	0.35105	0.352856	0.351426
2310015D24Rik	2917	0.154389	0.115734	0.189545	0.155749
2310016D03Rik	1547	0.0986675	0.100527	0.101044	0.100635
2310020H05Rik	718	0.212589	0.216595	0.217709	0.216827
2310022A10Rik	2653	14.7357	17.0104	17.6067	14.6817
2310022B05Rik	3317	5.80825	6.29566	5.70335	5.78958
2310030A07Rik	610	0.250227	0.254943	0.256254	0.305019
2310030G06Rik	1296	0.117777	0.119996	0.144153	0.120125
2310033P09Rik	1243	6.54176	9.84636	8.20037	7.04204
2310034C09Rik	943	0.161865	0.164916	0.165764	0.165092
2310034G01Rik	788	0.307047	0.890557	0.779083	0.814421
2310034O05Rik	1107	1.16577	1.24388	1.31931	0.787481
2310035C23Rik	5424	8.26998	7.27286	7.62251	7.48769
2310036O22Rik	934	65.2528	78.6648	77.9049	70.0416
2310039H08Rik	801	10.4861	8.83221	10.4403	10.8521
2310039L15Rik	642	7.44923	6.66754	6.15525	6.64646
2310040G24Rik	794	2.10452	1.38069	2.34848	2.22397
2310043L19Rik	698	0.21868	0.222801	0.223947	0.22304
2310043O21Rik	621	0.245795	0.250427	0.251715	0.250695
2310045N01Rik	622	27.4801	31.0355	26.0492	27.9905
2310047M10Rik	1802	14.194	14.064	14.0188	14.9239
2310050C09Rik	1067	0.143054	0.14575	0.1465	0.145906
2310057J18Rik	1319	0.115723	0.117904	0.11851	0.11803
2310057M21Rik	2214	6.4159	5.05952	5.80269	6.10559
2310057N15Rik	1026	0.148771	0.151574	0.152354	0.151737
2310061I04Rik	1252	23.2809	25.9627	22.7123	26.5936
2310061J03Rik	1350	1.63472	1.95849	1.72022	1.53306
2310061N02Rik	792	0.192726	0.196358	0.197368	0.196568
2310065F04Rik	2724	0.0560348	0.0570908	0.0573844	0.0571519
2310067B10Rik	4996	15.6731	16.4859	15.4039	16.2238
2310068J16Rik	1121	0.454859	0.328228	0.384368	0.51829
2310069B03Rik	1831	0.0833636	0.0849346	0.0853715	0.0850255
2310069G16Rik	879	0.17365	0.176923	0.177833	0.177112
2310079G19Rik	879	0.17365	0.176923	0.177833	0.177112
2310081J21Rik	541	0.282142	0.287459	0.288937	0.287767
2410002F23Rik	2001	19.8048	18.8767	22.8242	21.8792
2410003L11Rik	612	0.492641	0.25411	0.255417	0.403304
2410004B18Rik	975	7.21103	7.256	7.82614	6.9212
2410004I01Rik	970	0.157359	0.160325	0.16115	0.160497
2410004N09Rik	438.38	63.7738	60.442	62.8483	71.25
2410004P03Rik	1796.03	1.61001	1.47211	1.36096	1.72745
2410006H16Rik	461	584.399	543.667	573.939	632.376
2410007B07Rik	1031	0.176926	0.239142	0.181205	0.180467
2410012E07Rik	1357	0.145172	0.174983	0.135649	0.179649
2410012M07Rik	1814	0.0841448	0.0857306	0.0861715	0.0858224
2410015M20Rik	755	61.2436	63.3524	57.9417	62.0529
2410016O06Rik	2346	13.1234	12.5879	13.6295	12.2652
2410017I17Rik	1511	0.924415	1.22059	0.898123	1.50221
2410018L13Rik	1407	0.765067	0.758663	0.752023	0.738547
2410021H03Rik	762	0.278454	0.204088	0.245173	0.244176
2410088K16Rik	476	0.386342	0.390467	0.456573	0.582358
2410089E03Rik	10551	4.13801	4.01459	3.90284	4.16273
2410114N07Rik	951	0.515195	0.354991	0.164369	0.468463
2410124H12Rik	705	0.216509	0.220589	0.221724	0.220825
2410127L17Rik	2138	27.2628	21.2502	25.0022	21.9982
2410131K14Rik	2670	2.95627	2.50191	2.76645	3.2101
2410137M14Rik	865	0.176461	0.21487	0.215979	0.179979
2410141K09Rik	1491	0.910657	0.976851	0.932472	1.11403
2500004C02Rik	1898	1.30438	1.92161	1.84928	1.64537
2510002D24Rik	1232	14.9355	17.0978	16.135	16.2019
2510003E04Rik	2535	15.5743	15.2138	14.7675	15.1854
2510009E07Rik	5164	0.646435	0.459108	0.467432	0.624337
2510039O18Rik	2731	27.5921	30.9816	28.1272	29.258
2610001J05Rik	1803	12.5184	13.1305	9.86647	10.5669
2610002J02Rik	1182.56	30.4404	32.4797	32.2756	34.3514
2610002M06Rik	5842	6.1058	5.51731	5.67694	4.88685
2610005L07Rik	4009	11.2477	11.6138	11.285	12.4479
2610008E11Rik	4229	3.38002	2.96454	2.70604	2.9175
2610015P09Rik	3643	3.89103	4.04043	4.25466	4.06229
2610016A17Rik	484	0.315369	0.321313	0.322965	0.321657
2610020C07Rik	2156	0.540292	0.733682	0.765839	0.931758
2610020H08Rik	1931.44	18.9258	16.4776	17.6151	20.7449
2610027K06Rik	2326	0.0656228	0.0668596	0.080319	0.0669311
2610028E06Rik	3543	0.0461068	0.060853	0.0441194	0.0525153
2610028H24Rik	1763	0.147203	0.240719	0.228826	0.300949
2610034B18Rik	2184	0.0971528	0.164304	0.113478	0.155718
2610034M16Rik	4192	0.0364119	0.0370981	0.0372889	0.0371378
2610035D17Rik	1848	3.9007	3.9432	4.69032	4.01328
2610035F20Rik	1149	0.132845	0.16176	0.136045	0.135493
2610037D02Rik	3631	0.198316	0.174213	0.181931	0.222178
2610044O15Rik8	1776	5.18415	4.70128	5.49353	4.10328
2610100L16Rik	1363	0.111987	0.114098	0.114685	0.11422
2610203C20Rik	2578	0.0592082	0.0720955	0.0606343	0.0603886
2610203C22Rik	1262	0.12095	0.123229	0.123863	0.123361
2610206C17Rik	1717	0.158256	0.221718	0.215412	0.267608
2610301B20Rik	2133	12.9402	9.98934	9.5128	11.0241
2610305D13Rik	2576	0.0906899	0.12269	0.0606813	0.0954622
2610306M01Rik	1074	2.52606	2.09446	2.02026	2.52134
2610307P16Rik	2459.5	0.0620609	0.124924	0.100767	0.0756503
2610316D01Rik	922	0.165552	0.168672	0.169539	0.168852
2610318N02Rik	1357	6.96695	7.64362	9.17506	8.24169
2610507B11Rik	7554	41.161	37.5785	39.9005	41.0348
2610507I01Rik	2905	3.94887	4.89608	4.78672	5.02579
2610524H06Rik	945	6.44883	9.36464	8.70958	7.37207
2610528A11Rik	756	3.50985	3.09588	1.86124	3.21983
2610528J11Rik	915	0.166818	0.169962	0.170836	0.170144
2700029M09Rik	1210	47.5628	44.4104	51.7394	42.3596
2700038G22Rik	1370	4.05864	3.92083	5.39489	4.5671
2700046A07Rik	2151	0.0709617	0.0722991	0.0726709	0.0723765
2700046G09Rik	1641	0.274439	0.353669	0.281532	0.409594
2700049A03Rik	5637.8	8.01904	7.41271	7.20287	6.99977
2700054A10Rik	4225	0.552707	0.280517	0.535215	0.797538
2700060E02Rik	1510	149.79	132.043	131.182	144.761
2700062C07Rik	1032	16.7646	16.3827	17.9767	18.6086
2700069I18Rik	782	0.326916	0.528338	0.666466	0.669546
2700070H01Rik	1746	0.789764	0.571908	0.578929	0.730349
2700081O15Rik	5017	1.32406	1.51295	1.67775	1.29662
2700089E24Rik	2300.59	10.7978	9.06841	10.6894	9.4728
2700089I24Rik	1827	0.131128	0.135616	0.124297	0.140584
2700094K13Rik	694.15	106.456	113.847	118.404	109.072
2700097O09Rik	1122.07	5.41551	4.51995	5.22346	5.01226
2700099C18Rik	1275	8.49801	11.69	12.807	8.50869
2810001G20Rik	917	2.43909	3.57724	3.23113	2.45806
2810002D19Rik	1495	3.14895	2.3166	2.79814	2.46139
2810004N23Rik	1382	16.4611	15.264	16.3819	16.204
2810006K23Rik	1692.78	7.08396	8.12865	6.8896	7.34646
2810007J24Rik	2122	0.0719315	0.0732872	0.0736641	0.0733656
2810008D09Rik	627	15.5803	15.0585	14.408	16.3347
2810013P06Rik	2033	1.66895	2.2375	2.05811	1.70094
2810021J22Rik	4966	2.17607	1.81277	1.43058	2.07354
2810025M15Rik	1194	0.601589	0.943563	0.76967	0.817375
2810029C07Rik	1968	0.440628	0.850029	0.544471	0.634841
2810032G03Rik	1280	0.119249	0.121496	0.122121	0.121626
2810047C21Rik1	1644	0.468974	0.443474	0.615591	0.455784
2810049E08Rik	1102	0.138511	0.141121	0.16953	0.141272
2810403A07Rik	2999	21.7235	21.0776	22.7086	22.3788
2810403D21Rik	1005	1.75154	1.66665	1.58222	1.69659
2810404M03Rik	1245	0.122601	0.124912	0.125554	0.125046
2810405F15Rik	1549	0.0985402	0.100397	0.100914	0.100505
2810408A11Rik	1674	3.5085	3.24161	2.68117	4.17635
2810408I11Rik	713	4.43136	4.38921	5.01133	3.3288
2810408M09Rik	1888	7.49724	7.25985	6.62043	8.03214
2810410L24Rik	1707	0.577763	0.482218	0.591978	0.678516
2810417H13Rik	2387	59.2823	67.8897	82.2613	52.0555
2810428I15Rik	657	27.4209	33.4011	29.0731	29.1374
2810429I04Rik	585	1.48232	1.30126	1.46297	1.86718
2810433D01Rik	1334	0.136739	0.139099	0.117178	0.116703
2810442N19Rik	919	0.166092	0.202244	0.170093	0.169403
2810454H06Rik	2825	0.191033	0.194699	0.228115	0.151895
2810459M11Rik	3345.02	0.0634321	0.0646361	0.0467307	0.0556235
2810468N07Rik	1365	0.526225	0.31402	0.33801	0.559183
2810471M01Rik	1597	0.11739	0.116572	0.0978805	0.0974839
2810474O19Rik	6108.67	15.3922	14.6935	15.1508	14.2705
2900005J15Rik	2033	1.05624	1.58399	1.56261	1.55598
2900008C10Rik	1405	4.49067	4.09228	3.94534	3.97719
2900009J06Rik	468	0.45338	0.591673	0.464378	0.462483
2900011O08Rik	2355	2.25185	1.98607	1.42655	2.67196
2900026A02Rik	5838	5.85102	8.84454	5.91713	5.54822
2900041M22Rik	1344	0.933173	1.26727	0.547578	0.929588
2900052N01Rik	2585	0.0705649	0.0895097	0.0604701	0.060225
2900055J20Rik	742	0.205713	0.209589	0.210667	0.209814
2900057B20Rik	1016	0.150235	0.153066	0.153853	0.15323
2900060B14Rik	597	0.305545	0.514656	0.415135	0.464325
2900076A07Rik	854	3.48811	3.16704	3.56022	3.66854
2900079G21Rik	1033	0.176583	0.150547	0.151322	0.150708
2900092C05Rik	879	0.17365	0.176923	0.177833	0.177112
2900092D14Rik	2841	0.0730089	0.0824054	0.0640411	0.0751158
2900097C17Rik	4930	50.6779	41.8086	43.9541	46.6245
3000002C10Rik	1279	1.6426	1.9042	1.78447	2.1203
3010001F23Rik	901.5	0.169316	0.172507	0.173394	0.172692
3010026O09Rik	1168	4.20897	5.45944	6.06281	5.25734
3010033K07Rik	894	0.170737	0.173955	0.174849	0.174141
3100003L05Rik	664	0.229878	0.23421	0.235414	0.23446
3110001I22Rik	1611	2.24935	2.18747	2.50803	1.96848
3110002H16Rik	2134	15.9339	14.9238	14.6014	15.4777
3110007F17Rik	962	0.406248	0.697933	0.574744	0.509213
3110009E18Rik	525.32	4.48437	4.28205	4.30459	4.4024
3110009F21Rik	1621	0.111978	0.0959379	0.0964313	0.0960406
3110015C05Rik	938	0.309046	0.299411	0.199171	0.280626
3110021A11Rik	837	0.324641	0.294571	0.478339	0.440075
3110021N24Rik	1812	0.0842377	0.0858252	0.0862666	0.0859171
3110035E14Rik	3187	0.0478942	0.0487968	0.0490477	0.048849
3110039I08Rik	728	0.209669	0.255305	0.214719	0.213849
3110039M20Rik	870	0.175447	0.178753	0.179673	0.178945
3110040N11Rik	857	21.0873	22.0652	19.4554	22.4793
3110043O21Rik	3198	5.83819	4.13853	4.46559	5.67252
3110045C21Rik	1137	0.684117	0.750653	0.727762	0.617875
3110052M02Rik	4367	4.91927	4.07611	4.70403	4.29089
3110056K07Rik	1161.13	3.38775	3.90766	3.55016	3.14323
3110057O12Rik	2492	7.84199	7.79939	8.70502	8.45175
3110062M04Rik	3645.23	2.38588	2.18221	2.18534	2.53431
3110070M22Rik	1154	0.64824	0.765892	0.717041	0.608773
3110079O15Rik	462	0.330387	0.336613	0.338344	0.336973
3110082I17Rik	1481	7.25386	5.82358	7.40679	7.74897
3110082J24Rik	767	0.199007	0.202758	0.203801	0.202975
3110099E03Rik	2644	0.10187	0.072247	0.0591207	0.126673
3200001D21Rik	2283	0.0668588	0.0814114	0.0684692	0.100129
3300002I08Rik	648	1.68829	1.888	1.31697	2.32841
3300005D01Rik	833.54	0.718876	0.47783	0.445555	0.697031
3425401B19Rik	5553	0.0274876	0.0280056	0.0281497	0.0280356
3632451O06Rik	2748	0.0772132	0.0565922	0.0568832	0.0677081
3632454L22Rik	3024.67	0.0504646	0.0727862	0.0516801	0.072262
3830403N18Rik	1020	1.55387	0.652892	1.13037	1.27967
3830406C13Rik	2382.87	11.4493	12.1903	10.4582	11.9634
3830408C21Rik	1898	0.958822	0.993301	1.09497	0.930363
3830417A13Rik	1649	0.0925644	0.0943089	0.0947939	0.0944098
3930402G23Rik	2847	0.1059	0.086602	0.0656206	0.118708
4430402I18Rik	2152	0.236941	0.213282	0.285278	0.495858
4631405J19Rik	1231	0.148181	0.348202	0.201329	0.175826
4632415L05Rik	4136	4.55424	4.99802	5.75133	4.54207
4632427E13Rik	669	1.20719	0.822159	0.59846	0.459764
4632428C04Rik	2428	0.173222	0.401766	0.215155	0.126681
4632428N05Rik	4845.49	30.4206	50.605	38.1731	31.742
4732416N19Rik	551	0.331053	0.44747	0.449792	0.33768
4732456N10Rik	2534	0.0602363	0.0613715	0.0616871	0.0614372
4732471J01Rik	1532	0.528328	0.65754	0.300965	0.518058
4732490B19Rik	2446	0.0745749	0.1008	0.0639064	0.0760678
4732491K20Rik	3174	0.151268	0.16373	0.116529	0.11605
4831440E17Rik	4677	0.471857	0.56849	0.589354	0.565085
4833403I15Rik	3219	0.047418	0.0483117	0.0485602	0.0483634
4833411C07Rik	1202	0.126987	0.12938	0.130046	0.129519
4833412C05Rik	1094	0.139523	0.177382	0.142884	0.142305
4833417C18Rik	1319	2.25413	1.6364	2.6333	2.46368
4833418N02Rik	1530	0.27489	0.319824	0.281619	0.379741
4833419F23Rik	881	2.63541	2.13994	2.67061	3.31473
4833420G17Rik	2619.24	17.6048	17.1356	17.891	17.4786
4833422C13Rik	2217.7	0.0956765	0.0974925	0.0704852	0.0832136
4833423E24Rik	1685	0.0905868	0.092294	0.0927686	0.0923927
4833427F10Rik	1475	0.3136	0.330515	0.57423	0.37557
4833427G06Rik	805	0.189613	0.193187	0.19418	0.231133
4833428L15Rik	1259	0.121238	0.123523	0.124158	0.123655
4833439L19Rik	2594.51	29.1159	26.092	28.6201	27.9848
4921501E09Rik	3916	0.0389782	0.0474623	0.039917	0.0397553
4921504A21Rik	2068	0.103466	0.133899	0.119843	0.120528
4921504E06Rik	2004	0.076167	0.0776025	0.0780016	0.0776855
4921506M07Rik	1507	0.101286	0.103195	0.103726	0.103306
4921507L20Rik	1550	0.117684	0.100332	0.100848	0.10044
4921507P07Rik	2334	0.55011	0.586714	0.733574	0.743551
4921508D12Rik	1075	0.141989	0.144665	0.145409	0.14482
4921509C19Rik	2682	0.0569123	0.0579848	0.058283	0.0580469
4921509O07Rik	2567	0.0594619	0.0605825	0.0608941	0.0724822
4921511C10Rik	1463	0.206081	0.272242	0.294516	0.314069
4921511C20Rik	1606	0.0950428	0.096834	0.097332	0.0969376
4921511H03Rik	1046	0.145926	0.148676	0.149441	0.148835
4921511I17Rik	1341	0.113825	0.11597	0.116566	0.116094
4921511M17Rik	984	0.155121	0.158044	0.158857	0.158213
4921513I03Rik	1576	0.106297	0.125828	0.118542	0.137336
4921515E04Rik	2309	0.496239	0.21994	0.387432	0.297018
4921517D22Rik	3142	0.0959568	0.107446	0.0691689	0.0998276
4921524J17Rik	1595	10.0631	9.91504	9.92904	9.39259
4921524L21Rik	1480	0.103134	0.105078	0.105618	0.10519
4921525O09Rik	3272	0.983834	0.83588	1.0081	1.17105
4921529L05Rik	1518	0.100552	0.102448	0.102974	0.102557
4921530L21Rik	1156	0.13204	0.134529	0.135221	0.134673
4921531C22Rik	1905	0.439572	0.432098	0.482407	0.527617
4921531P14Rik	522	0.292411	0.297922	0.299454	0.298241
4921533I20Rik	1000	0.18241	0.155515	0.156315	0.155682
4921534H16Rik	2838	0.0537839	0.0547975	0.0550793	0.0548561
4921536K21Rik	2618	0.0696754	0.0594023	0.0597078	0.0594659
4921539E11Rik	2402	0.0635465	0.0647441	0.0650771	0.0648134
4922502D21Rik	1596	0.0956383	0.0974407	0.0979418	0.097545
4922502H24Rik	405	0.376886	0.383989	0.385963	0.384399
4922502N22Rik	1149	0.132845	0.135348	0.136045	0.135493
4930401C15Rik	865	0.176461	0.179787	0.180711	0.179979
4930401O10Rik	787	0.19395	0.197605	0.198622	0.197817
4930401O12Rik	841	0.181497	0.184917	0.185868	0.185115
4930402F06Rik	1287	0.141733	0.120836	0.121457	0.120965
4930402F11Rik	1000	0.152639	0.155515	0.156315	0.186062
4930402H24Rik	4975	3.76215	4.09609	3.45499	3.93375
4930402K13Rik	1781	0.0857039	0.0873191	0.0877682	0.0874125
4930404A05Rik	712	0.21438	0.21842	0.219544	0.218654
4930404A10Rik	1398	0.109184	0.111241	0.111813	0.11136
4930404H11Rik	767	0.199007	0.202758	0.203801	0.202975
4930404I05Rik	978	0.156072	0.159014	0.159831	0.159184
4930404N11Rik	695	0.474931	0.573079	0.621722	0.835976
4930405A10Rik	976	0.156392	0.159339	0.160159	0.15951
4930405A21Rik	995	0.303011	0.339293	0.525022	0.492325
4930405D11Rik	649	0.235191	0.239623	0.240855	0.239879
4930405J17Rik	629	0.242669	0.247242	0.248514	0.247507
4930405L22Rik	581	0.262717	0.267668	0.269045	0.267955
4930406D18Rik	691	0.220895	0.225058	0.226216	0.225299
4930407I10Rik	4673	0.032664	0.0332796	0.0334507	0.0333152
4930412B13Rik	1276	0.119623	0.121877	0.122504	0.122008
4930412C18Rik	3969	0.0384577	0.0391825	0.039384	0.0392244
4930412D23Rik	821	0.185918	0.189422	0.190396	0.189625
4930412O13Rik	4066	0.0375403	0.0531749	0.0384444	0.0382887
4930413E15Rik	1290	0.118325	0.120555	0.121175	0.120684
4930413F20Rik	1096	0.139269	0.141894	0.170458	0.142045
4930413G21Rik	1402	0.682218	0.522187	0.416127	0.696109
4930413M19Rik	600	0.254398	0.259192	0.260525	0.25947
4930414L22Rik	1933	0.849051	0.865421	0.869972	0.9921
4930414N06Rik	610	0.250227	0.254943	0.256254	0.255216
4930415F15Rik	753	0.439931	0.327431	0.450672	0.28744
4930415L06Rik	2618	0.0583036	0.0594023	0.0597078	0.0594659
4930415O20Rik	566	0.26968	0.328378	0.276175	0.275056
4930417O13Rik	1093	14.0563	12.8588	13.6517	14.216
4930417O22Rik	1185	0.128809	0.131237	0.157656	0.131377
4930419G24Rik	1058	0.144271	0.14699	0.147746	0.147147
4930423M02Rik	1205	0.126671	0.129058	0.129722	0.129196
4930425K10Rik	741	0.20599	0.209872	0.210952	0.210097
4930425L21Rik	871	0.175245	0.178548	0.179466	0.178739
4930425O10Rik	1418	0.107644	0.152475	0.110236	0.152639
4930426D05Rik	1636	0.0932999	0.0950583	0.114194	0.09516
4930426L09Rik	1504	0.319232	0.365708	0.286487	0.247333
4930427A07Rik	3371	7.18444	9.00012	8.18547	8.32777
4930428D18Rik	1103	0.138385	0.140993	0.141718	0.141144
4930428E07Rik	919	0.166092	0.169222	0.170093	0.169403
4930428G15Rik	807	0.189143	0.192708	0.193699	0.192914
4930428O21Rik	1740	0.258824	0.246343	0.230097	0.281531
4930429B21Rik	1950	0.169881	0.266501	0.236607	0.235632
4930429D17Rik	1624	0.0939893	0.0957607	0.0962532	0.0958631
4930429F11Rik	1616	0.0944546	0.0962347	0.0967297	0.0963377
4930429F24Rik	1520	0.139593	0.202138	0.16305	0.102422
4930430A15Rik	1838	0.0830461	0.0846112	0.0850463	0.0847017
4930430F08Rik	2419	4.9122	4.02857	4.25158	3.74413
4930430F21Rik	804	0.189849	0.193427	0.194422	0.193634
4930430J02Rik	448	0.340711	0.347132	0.348918	0.347504
4930431F12Rik	2262	1.17068	1.34716	1.2036	1.21634
4930431P03Rik	2282	0.993171	1.18521	1.25829	1.09332
4930432J09Rik	3132	0.418788	0.340526	0.328581	0.523839
4930432K21Rik	2494	1.49367	1.57118	1.72624	1.40236
4930432M17Rik	1129	0.135198	0.137746	0.138455	0.137893
4930433B08Rik	646	0.236283	0.240736	0.241974	0.240993
4930433I11Rik	2022	0.075489	0.0769116	0.0773072	0.0769939
4930433N12Rik	1382	0.110448	0.134488	0.113108	0.11265
4930434J06Rik	1548	0.0986038	0.100462	0.100979	0.10057
4930435E12Rik	1368	0.111578	0.113681	0.114265	0.113802
4930438E09Rik	776	0.196699	0.200406	0.201437	0.200621
4930440C22Rik	1565	0.0975327	0.0993708	0.0998819	0.0994772
4930440I19Rik	1038	0.147051	0.149822	0.150593	0.149982
4930441J16Rik	516	0.295811	0.301386	0.302936	0.301709
4930442J19Rik	1466	0.104119	0.106081	0.106627	0.106195
4930442L01Rik	2051	0.0744216	0.0758242	0.0762141	0.0759053
4930443O20Rik	1443	0.105779	0.107772	0.108326	0.107888
4930444F02Rik	1753	0.0870728	0.0887138	0.0891701	0.0888088
4930444G20Rik	1771	0.142167	0.15841	0.150966	0.22737
4930444M15Rik	1658	0.0920619	0.093797	0.0942793	0.112221
4930444P10Rik	717	0.212885	0.216897	0.218013	0.217129
4930445N18Rik	886	0.172278	0.175525	0.176428	0.210002
4930447A16Rik	587	0.260032	0.264932	0.266295	0.265216
4930447C04Rik	1910	0.0955027	0.0814216	0.113785	0.0974146
4930447F24Rik	1145	0.54933	0.294844	0.269737	0.427828
4930447J18Rik	825	0.185017	0.188503	0.189473	0.188705
4930447K03Rik	1033	0.207421	0.150547	0.181444	0.390985
4930447N08Rik	1156	0.13204	0.134529	0.135221	0.134673
4930448C13Rik	806	0.189378	0.192947	0.193939	0.193154
4930448F12Rik	859	0.177693	0.181042	0.181973	0.181236
4930448H16Rik	604	0.252713	0.257476	0.2588	0.257751
4930448I06Rik	573	0.317823	0.271405	0.272801	0.430754
4930448I18Rik	733	0.208238	0.212163	0.213254	0.21239
4930448K20Rik	1433	0.106517	0.108524	0.130371	0.10864
4930449E01Rik	602	0.253553	0.258331	0.25966	0.258608
4930449E18Rik	391	0.39038	0.397737	0.399783	0.398163
4930449I24Rik	1168	0.130684	0.133147	0.133831	0.133289
4930451G09Rik	2831	0.138047	0.269323	0.119871	0.194498
4930451I11Rik	511	0.298706	0.304335	0.3059	0.304661
4930452A19Rik	590	0.25871	0.263585	0.264941	0.263867
4930452B06Rik	2751	0.639877	0.59706	0.810897	0.652929
4930452G13Rik	1095	0.139396	0.142023	0.142754	0.142175
4930452N14Rik	613	0.249003	0.253696	0.255	0.253967
4930453H23Rik	1724	0.0885375	0.0902061	0.09067	0.0903026
4930453L07Rik	1439	0.106073	0.108072	0.108628	0.108187
4930453N24Rik	1331	25.4574	32.6069	24.1378	23.9214
4930455B14Rik	1097	0.139142	0.141764	0.142493	0.141916
4930455C13Rik	1016	0.150235	0.182935	0.153853	0.213033
4930455D15Rik	1616	0.0944546	0.0962347	0.0967297	0.0963377
4930455F16Rik	718.33	0.212491	0.216496	0.217609	0.216727
4930455H04Rik	1341	0.113825	0.11597	0.116566	0.116094
4930455J16Rik	1627	0.093816	0.0955841	0.0960757	0.0956864
4930456L15Rik	1185	0.128809	0.131237	0.131912	0.131377
4930459C07Rik	1207	0.175793	0.153987	0.180057	0.179322
4930459L07Rik	428	0.356632	0.363354	0.365222	0.363742
4930461G14Rik	780	0.195691	0.199379	0.200404	0.199592
4930463O16Rik	2329	0.0783213	0.0928334	0.0671168	0.0668449
4930465K10Rik	1262	0.12095	0.123229	0.123863	0.123361
4930465M20Rik	1443	0.147042	0.107772	0.108326	0.128941
4930467D21Rik	2995	0.0509645	0.051925	0.052192	0.0519805
4930467E23Rik	2590	0.0589339	0.0600445	0.0603533	0.0601088
4930467K11Rik	723	0.211119	0.215097	0.216204	0.257347
4930468A15Rik	1003	0.152182	0.15505	0.155848	0.155216
4930469G21Rik	954	0.159999	0.163014	0.163852	0.163188
4930470H14Rik	1734	5.10764	4.63541	5.01874	6.33646
4930470O06Rik	660	0.231271	0.235629	0.236841	0.235881
4930470P17Rik	1395	0.109418	0.111481	0.112054	0.1116
4930471C04Rik	865	0.176461	0.179787	0.180711	0.179979
4930471G03Rik	669	0.228159	0.232459	0.233655	0.232708
4930471M09Rik	1112	0.164038	0.139852	0.140571	0.140002
4930473A02Rik	1409	0.108331	0.153449	0.132592	0.153614
4930473O22Rik	1465	0.10419	0.106154	0.1067	0.106267
4930474G06Rik	2663	0.382424	0.354004	0.333753	0.480452
4930474H20Rik	1479	0.103204	0.105149	0.10569	0.105261
4930474M22Rik	613	0.249003	0.253696	0.255	0.253967
4930474N05Rik	839	0.181929	0.185358	0.186311	0.185556
4930474N09Rik	1176	0.129795	0.132241	0.158862	0.132382
4930477N07Rik	650	0.234829	0.239254	0.240485	0.23951
4930478L05Rik	1880	0.0970267	0.0827209	0.0831463	0.0828094
4930478P22Rik	2060	0.0740965	0.0754929	0.0758811	0.0755737
4930479D17Rik	740	0.206269	0.210156	0.211237	0.210381
4930480E11Rik	1486	0.102718	0.104654	0.105192	0.104766
4930480G23Rik	1259	0.144885	0.147627	0.124158	0.123655
4930480K15Rik	2199	0.0829514	0.0847972	0.0855126	0.0707966
4930480M12Rik	550	0.277525	0.282755	0.284209	0.283058
4930481A15Rik	1678.76	1.0131	1.23148	1.13038	1.30504
4930482G09Rik	828	0.184346	0.18782	0.188786	0.188021
4930483J18Rik	1094	0.166737	0.169892	0.198655	0.170075
4930483K19Rik	1237	0.123394	0.150252	0.126366	0.150414
4930483O08Rik	1030	0.245312	0.270016	0.270828	0.327824
4930486F22Rik	564	0.270636	0.275736	0.277154	0.276031
4930486I03Rik	786	0.194197	0.197857	0.198874	0.198068
4930486L24Rik	1390	4.00795	2.99374	3.00951	4.22097
4930487D11Rik	341	0.447621	0.456057	0.458402	0.456545
4930487H11Rik	895	0.170546	0.17376	0.174654	0.173946
4930488B22Rik	1722	0.105929	0.121327	0.108491	0.10805
4930488L21Rik	1862	0.0819757	0.0835206	0.0839501	0.08361
4930500F04Rik	576	0.264998	0.269992	0.27138	0.270281
4930500J02Rik	887	0.867536	0.654308	0.520161	0.855729
4930500L23Rik	745	0.204884	0.208745	0.250768	0.208969
4930502A04Rik	865	0.176461	0.179787	0.180711	0.179979
4930502E09Rik	755	0.20217	0.205981	0.20704	0.206201
4930502E18Rik	1203	0.126882	0.129273	0.129938	0.129411
4930503B20Rik	1048	0.230871	0.235263	0.207375	0.148551
4930503E14Rik	1289	0.118416	0.120648	0.121269	0.120777
4930503E24Rik	1333	0.114508	0.116666	0.117266	0.139581
4930503H13Rik	635	0.240376	0.244906	0.246166	0.245168
4930503L19Rik	2291	11.9963	11.9765	11.166	10.4378
4930503O07Rik	578	0.264081	0.269058	0.270441	0.269346
4930504O13Rik	598	0.255249	0.260059	0.261397	0.260337
4930505A04Rik	944	0.161694	0.164741	0.165588	0.164917
4930505G20Rik	561	0.272083	0.277211	0.278637	0.277508
4930506A18Rik	1012.5	0.150754	0.153595	0.154385	0.183765
4930506C21Rik	975	0.187087	0.252878	0.25419	0.190833
4930506M07Rik	4081	0.0957635	0.171958	0.120532	0.0753694
4930507D05Rik	2194	0.09671	0.0985456	0.112961	0.112499
4930507D10Rik	1152	0.132499	0.134996	0.13569	0.13514
4930509E16Rik	1191	1.45301	1.17526	1.30951	1.48264
4930509J09Rik	1526	0.139044	0.10191	0.102435	0.102019
4930509K18Rik	1810	0.0843308	0.102686	0.086362	0.086012
4930511A02Rik	1935	0.078883	0.0960528	0.080783	0.0804557
4930511E03Rik	2232	0.0683865	0.0696753	0.0700337	0.0697499
4930511M06Rik	2651	9.66847	7.89985	9.41251	9.60664
4930512B01Rik	1421	0.107416	0.130797	0.110004	0.109558
4930513D17Rik	1202	0.126987	0.12938	0.130046	0.129519
4930513N10Rik	2803	0.394337	0.412758	0.327858	0.402371
4930513O06Rik	802	0.190323	0.193909	0.194907	0.194117
4930515B02Rik	593	0.257401	0.262252	0.263601	0.262532
4930515G01Rik	1257	0.287223	0.582423	0.43986	0.365539
4930515G16Rik	466	0.327551	0.333724	0.33544	0.334081
4930515L03Rik	485	0.314719	0.32065	0.322299	0.320993
4930515L19Rik	769	0.19849	0.202231	0.203271	0.202447
4930517E11Rik	1457	0.104762	0.106737	0.107286	0.106851
4930518P08Rik	1185	0.128809	0.131237	0.131912	0.131377
4930519D14Rik	1136	0.212987	0.190325	0.271874	0.217273
4930519F09Rik	1545	1.11835	1.09493	0.917849	0.866069
4930519F16Rik	1166	0.130908	0.133375	0.134061	0.133518
4930519F24Rik	577	0.264538	0.269524	0.27091	0.269812
4930519G04Rik	2042	0.10041	0.11777	0.11121	0.161042
4930519H02Rik	968	0.157685	0.226178	0.194889	0.264711
4930520O04Rik	1185.26	1.10839	1.15535	1.2129	1.07972
4930520P13Rik	505	0.302255	0.307951	0.309535	0.308281
4930521E06Rik	906	0.168475	0.17165	0.172533	0.171834
4930522H14Rik	870.5	0.175346	0.178651	0.179569	0.213741
4930522O17Rik	464	0.328963	0.335162	0.336886	0.335521
4930523C07Rik	3521.5	12.8345	14.0564	14.5203	12.3894
4930523O13Rik	1298	0.117595	0.119812	0.120428	0.11994
4930524B15Rik	1959	0.0931139	0.110367	0.0797933	0.157475
4930524B17Rik	1870	0.081625	0.140611	0.155045	0.153923
4930524C18Rik	1895	0.0805481	0.0820661	0.0824882	0.082154
4930524N10Rik	919	0.166092	0.169222	0.170093	0.169403
4930524O05Rik	592	0.257836	0.262695	0.264046	0.262976
4930524O08Rik	1451	0.105196	0.107178	0.107729	0.107293
4930525D18Rik	936	0.163076	0.295836	0.264782	0.198784
4930525G20Rik	2987	0.061068	0.082543	0.0523318	0.0521198
4930526I15Rik	1258.49	1.28046	1.7633	1.40897	1.45141
4930526L06Rik	1020	0.266105	0.239936	0.183159	0.182414
4930527F14Rik	735	0.207672	0.211586	0.212674	0.211812
4930527G23Rik	581	0.262717	0.267668	0.269045	0.267955
4930528A17Rik	2122	0.142081	0.2449	0.132032	0.173583
4930528D03Rik	1239	0.67177	0.532836	0.526518	0.56235
4930528P14Rik	507	0.301063	0.306736	0.308314	0.307065
4930529C04Rik	3531	0.0432282	0.0672478	0.0442694	0.04409
4930529K09Rik	622	0.2454	0.250025	0.251311	0.250292
4930529L06Rik	297	0.513935	0.523621	0.526314	0.524181
4930532M18Rik	481	0.317336	0.323317	0.324979	0.323663
4930533B01Rik	1029	0.148337	0.151133	0.15191	0.151294
4930533P14Rik	583	0.261816	0.26675	0.268122	0.267036
4930538K18Rik	1504	0.259848	0.224466	0.245919	0.244909
4930539C22Rik	970	0.157359	0.160325	0.16115	0.160497
4930539E08Rik	4594	13.4071	8.81125	7.84633	13.3287
4930539J05Rik	510	1.35005	2.14954	1.38321	1.61577
4930539M17Rik	848	0.179998	0.183391	0.184334	0.183587
4930539N22Rik	1077	0.141726	0.144397	0.145139	0.144551
4930540M03Rik	433	0.352514	0.359158	0.361005	0.359542
4930542C21Rik	954	0.159999	0.163014	0.163852	0.163188
4930542D17Rik	1362	0.11207	0.114182	0.114769	0.114304
4930543E12Rik	1427	0.106965	0.108981	0.109541	0.109097
4930544D05Rik	653	0.23375	0.238155	0.332816	0.23841
4930544G11Rik	1467	0.104048	0.106009	0.106554	0.106123
4930544M13Rik	1412	0.108101	0.110138	0.110705	0.110256
4930545E07Rik	862	0.177075	0.180412	0.18134	0.180605
4930545H06Rik	769	0.19849	0.202231	0.203271	0.202447
4930545L23Rik	2502	0.0729058	0.0621564	0.0624761	0.0622229
4930546C10Rik	2322	0.0657359	0.0669747	0.0673192	0.08013
4930546K05Rik	3539	0.0431305	0.0730982	0.0614959	0.0525747
4930547E08Rik	541	0.282142	0.287459	0.288937	0.287767
4930547E14Rik	549	0.27803	0.28327	0.284727	0.283573
4930548G14Rik	1185	0.128809	0.131237	0.1834	0.131377
4930548H24Rik	1427	0.127828	0.151513	0.173676	0.172966
4930548J01Rik	731	0.208808	0.212743	0.213837	0.212971
4930548K13Rik	561	0.272083	0.277211	0.278637	0.277508
4930549C01Rik	670	0.227819	0.232112	0.233306	0.232361
4930549G23Rik	580	0.417161	0.582063	0.427303	0.373176
4930550C14Rik	1237	1.54338	1.15609	1.5321	0.985438
4930550L24Rik	1602	0.113864	0.0970757	0.097575	0.116143
4930552N02Rik	1188	0.128484	0.130905	0.131578	0.131045
4930552P12Rik	2496	0.0611533	0.0623058	0.0626263	0.0623725
4930553E22Rik	539	0.283189	0.288526	0.29001	0.288834
4930554C24Rik	1084	0.140811	0.143464	0.144202	0.143618
4930555B11Rik	1533	0.0995686	0.101445	0.101967	0.101554
4930555G01Rik	2065	0.439105	0.501489	0.467928	0.499536
4930556C24Rik	907	0.16829	0.171461	0.172343	0.171645
4930556G01Rik	891	0.171312	0.17454	0.175438	0.174727
4930556J02Rik	677	0.225463	0.229712	0.230894	0.229958
4930556M19Rik	2027	0.411205	0.420613	0.303773	0.498709
4930556N09Rik	1015	0.150383	0.153217	0.154005	0.153381
4930557A04Rik	550	0.277525	0.282755	0.284209	0.283058
4930557J02Rik	1075	0.141989	0.144665	0.145409	0.14482
4930558C23Rik	763	0.200051	0.203821	0.204869	0.204039
4930558G05Rik	585	0.260921	0.265838	0.267205	0.266123
4930558J18Rik	2052	0.988423	1.08202	1.40081	0.875345
4930558K02Rik	980	0.338028	0.282554	0.252893	0.220859
4930562C15Rik	3829	0.0398639	0.0485407	0.040824	0.0406586
4930562F07Rik	794	0.19224	0.234083	0.235292	0.349121
4930563D23Rik	2679	0.056976	0.0580498	0.0583483	0.0581119
4930563E18Rik	1553	0.118415	0.100139	0.100654	0.100246
4930563E22Rik	3313	0.315661	0.275939	0.249763	0.396092
4930563F08Rik	515	0.296386	0.301972	0.303525	0.302295
4930563M20Rik	558	0.380254	0.387471	0.553493	0.279
4930564B18Rik	869	0.175649	0.178959	0.179879	0.17915
4930564C03Rik	1182	0.129136	0.13157	0.132246	0.13171
4930564D02Rik	737	0.207108	0.211011	0.212097	0.211237
4930565D16Rik	1112	0.137265	0.139852	0.140571	0.140002
4930565N06Rik	2416	0.0881932	0.0643689	0.102581	0.114988
4930567H12Rik	955	0.159831	0.162843	0.163681	0.163018
4930567H17Rik	840	0.181713	0.185137	0.186089	0.185335
4930567J20Rik	709	0.215287	0.219345	0.220473	0.219579
4930567K20Rik	444	0.343781	0.35026	0.352061	0.350635
4930568D16Rik	1227	0.1244	0.126744	0.127396	0.12688
4930568E12Rik	781	0.23356	0.199123	0.200147	0.199336
4930568G15Rik	998	0.152945	0.155827	0.156628	0.186435
4930570G19Rik	1608.33	0.0949051	0.0966937	0.097191	0.0967971
4930571K23Rik	2153	0.0708958	0.0722319	0.0726034	0.0723092
4930571O06Rik	418	0.365164	0.372046	0.476865	0.565772
4930572K03Rik	931	0.163951	0.167041	0.1679	0.16722
4930572O03Rik	1167	0.130796	0.133261	0.133946	0.133403
4930572O13Rik	774	0.197208	0.240132	0.201958	0.201139
4930573O16Rik	407	0.59448	0.605788	0.908754	1.05431
4930577N17Rik	1647	0.345744	0.407657	0.428317	0.297428
4930578C19Rik	1799	0.0848464	0.0864454	0.08689	0.0865379
4930578E11Rik	2140	0.130452	0.208097	0.109539	0.107388
4930578I06Rik	1066	0.143188	0.145887	0.146637	0.146043
4930578M01Rik	907	0.496531	0.305295	0.340517	0.381325
4930578N18Rik	511	0.298706	0.304335	0.3059	0.304661
4930579F01Rik	1656.5	0.0921453	0.0938819	0.0943647	0.0939823
4930579G18Rik	1461	0.579475	0.395581	0.338977	0.518489
4930579G24Rik	2004	7.57104	9.1965	8.89012	8.26592
4930579K19Rik	1152	0.287559	0.293052	0.215135	0.29337
4930581F22Rik	2402	3.32243	3.90573	3.86255	4.10795
4930583K01Rik	883	0.172864	0.279225	0.177027	0.17631
4930583P06Rik	733	0.208238	0.212163	0.213254	0.21239
4930584F24Rik	1188	0.128484	0.130905	0.131578	0.131045
4930590J08Rik	3395	0.0712675	0.0726232	0.0730002	0.0637532
4930590L20Rik	551	0.277021	0.282242	0.283694	0.282544
4930591A17Rik	735	0.207672	0.211586	0.212674	0.211812
4930592A05Rik	1006	0.151728	0.154588	0.155383	0.154753
4930592I03Rik	987	0.154649	0.157564	0.158374	0.157732
4930593A02Rik	938	0.226207	0.198147	0.199171	0.19836
4930593C16Rik	583	0.261816	0.26675	0.268122	0.267036
4930594C11Rik	2756	0.251989	0.191095	0.232498	0.268466
4930595M18Rik	2645	0.0577084	0.058796	0.0590983	0.0588589
4930596D02Rik	1162	0.131359	0.133834	0.134522	0.133977
4930596I21Rik	460	0.331823	0.404048	0.339816	0.53657
4930597G03Rik	1140	0.133894	0.136417	0.137119	0.136563
4930598F16Rik	761	0.27882	0.284112	0.243892	0.244497
4930599N23Rik	880	0.173453	0.211207	0.177631	0.211434
4931402G19Rik	2258	0.340395	0.337667	0.429283	0.474598
4931403E22Rik	668	0.228501	0.232807	0.234005	0.233057
4931403G20Rik	1778	0.0858485	0.0874664	0.0879163	0.08756
4931406B18Rik	3970	0.134362	0.0870243	0.132969	0.149639
4931406C07Rik	2650.45	8.54777	7.82157	7.33333	8.51788
4931406H21Rik	3858	0.209334	0.142567	0.167036	0.260841
4931406P16Rik	5808	4.49611	5.42944	4.9328	4.03355
4931408C20Rik	4331	0.0352433	0.0359075	0.0360922	0.0359459
4931408D14Rik	3243	0.141807	0.112428	0.115272	0.178875
4931409K22Rik	2670	0.0683184	0.0582454	0.0699708	0.0583078
4931412M21	2391	0.0638389	0.065042	0.0653765	0.0651116
4931414P19Rik	2585	3.15713	3.60552	3.17606	3.51545
4931417E11Rik	1095	0.139396	0.142023	0.142754	0.142175
4931419H13Rik	973	0.156874	0.159831	0.160653	0.160002
4931420L22Rik	774	0.274137	0.27934	0.280787	0.423299
4931423N10Rik	1842	0.0828657	0.0844274	0.0848616	0.0845178
4931428F04Rik	3296.58	2.44106	1.97408	2.23665	2.84528
4931428L18Rik	1094	0.287293	0.237022	0.508464	0.554409
4931429I11Rik	3068	0.0497519	0.0506895	0.0509502	0.0507437
4931429L15Rik	2037	0.0749331	0.0763453	0.0767379	0.0982016
4931429P17Rik	2012	0.0758642	0.0772939	0.0776914	0.0773766
4931430N09Rik	2166	0.0704703	0.0717984	0.0721677	0.0718752
4931431B13Rik	473	0.322703	0.328785	0.330476	0.329137
4931431C16Rik	2735	0.0775802	0.0901484	0.0683078	0.0680299
4931431F19Rik	1911	0.0798737	0.081379	0.0817976	0.0814661
4931440F15Rik	3274	0.0466215	0.0475001	0.0756049	0.0475509
4931440J10Rik	891	0.171312	0.17454	0.175438	0.174727
4931440P22Rik	1861	0.194003	0.181406	0.198744	0.181603
4932411E22Rik	2665	0.0572753	0.0583547	0.0586548	0.0584172
4932411N23Rik	3634	0.0420029	0.0511453	0.050486	0.0428403
4932412D23Rik	2410	0.0633356	0.0645292	0.0648611	0.0645982
4932413F04Rik	2765	0.0552039	0.0562442	0.0675667	0.0563044
4932414J04Rik	3061	0.0498656	0.0508054	0.0510667	0.0508598
4932414N04Rik	3643	0.114551	0.0820073	0.101443	0.119289
4932415M13Rik	3063	0.0498331	0.0507722	0.0510333	0.0508266
4932416H05Rik	3091	0.470286	0.649199	0.462526	0.551132
4932416K20Rik	3556	0.0521337	0.053974	0.0439581	0.0523234
4932418E24Rik	3147	0.0485029	0.049417	0.0496712	0.0494699
4932429P05Rik	3093	0.0493497	0.0502798	0.0505384	0.0503336
4932435O22Rik	3402	0.0448673	0.0457129	0.045948	0.0457618
4932438A13Rik	15883	11.5897	10.7562	10.3123	10.4755
4932438H23Rik	2478.4	2.12772	2.25452	2.99263	2.81914
4932441J04Rik	726	0.210246	0.214208	0.21531	0.214438
4932443I19Rik	781	0.19544	0.23798	0.200147	0.199336
4932702P03Rik	690	0.221215	0.225385	0.226544	0.225626
4933400A11Rik	1230	0.124096	0.126435	0.127085	0.126571
4933400B14Rik	978	0.156072	0.159014	0.159831	0.159184
4933400C23Rik	1708	0.0893669	0.0910511	0.0915194	0.0911486
4933400F21Rik	3611	0.0422705	0.0430671	0.0432886	0.0431132
4933400L20Rik	868	0.175851	0.179165	0.180087	0.179357
4933401B06Rik	1219	0.125216	0.127576	0.128232	0.127713
4933401D09Rik	1325	0.115199	0.161573	0.164943	0.190179
4933401H06Rik	937	0.162901	0.165972	0.166825	0.166149
4933402C06Rik	1000	0.152639	0.155515	0.156315	0.155682
4933402D24Rik	1756	0.0869241	0.0885623	0.0890177	0.088657
4933402E13Rik	1950.5	0.0782562	0.079731	0.0801411	0.0798163
4933402J07Rik	1023	0.149207	0.152019	0.152801	0.152182
4933402J10Rik	1063.5	0.143525	0.14623	0.146982	0.146386
4933402J15Rik	1660	0.091951	0.0936839	0.0941657	0.0937842
4933402N03Rik	1161	0.131472	0.133949	0.134638	0.134093
4933402N22Rik	1108	0.226968	0.410137	0.247908	0.140507
4933402P03Rik	1615	0.0945131	0.0962943	0.0967896	0.0963974
4933403O08Rik	1520	0.10042	0.102313	0.102839	0.102422
4933404G15Rik	1583	0.0964237	0.0982409	0.0987461	0.098346
4933404K08Rik	1434	0.210248	0.214261	0.172828	0.299235
4933404O12Rik	3985	5.64207	7.06495	6.20665	5.43148
4933405D12Rik	768	0.198748	0.295747	0.293308	0.569013
4933405E24Rik	1081	0.141201	0.143862	0.144602	0.17212
4933405L10Rik	1124	0.188774	0.192357	0.13907	0.27365
4933405O20Rik	1339	0.113995	0.116143	0.11674	0.116267
4933406C10Rik	1633	0.202858	0.243343	0.170448	0.337185
4933406D12Rik	737	0.207108	0.211011	0.212097	0.211237
4933406F09Rik	1293	0.11805	0.120275	0.120893	0.120404
4933406G16Rik	1416	0.107796	0.109827	0.110392	0.109945
4933406I18Rik	947.26	0.601144	0.452502	0.35825	0.934068
4933406J08Rik	2111	0.0723063	0.073669	0.0740479	0.0737479
4933406J10Rik	985	0.154963	0.157884	0.158696	0.158053
4933406K04Rik	1353	0.112815	0.114941	0.115532	0.115064
4933406M09Rik	1770	0.0862366	0.0878618	0.0883136	0.0879558
4933407E24Rik	1873	0.0814942	0.0830301	0.0834571	0.0831189
4933407G14Rik	1262	0.12095	0.123229	0.123863	0.123361
4933407I05Rik	796	0.191757	0.195371	0.196376	0.19558
4933407K13Rik	3376	1.48264	1.36745	1.5373	1.20697
4933407L21Rik	1163	0.156845	0.185906	0.186869	0.133862
4933408B17Rik	2362	0.127644	0.207168	0.18242	0.207393
4933408J17Rik	1859	0.32233	0.606033	0.264599	0.443273
4933408N05Rik	1582	0.338119	0.414432	0.603077	0.396448
4933409G03Rik	1339	0.113995	0.116143	0.11674	0.116267
4933409K07Rik	4551	2.52248	2.515	2.93601	2.81181
4933411E08Rik	1704	1.74011	1.43158	1.53347	2.12312
4933411G06Rik	1021	0.149499	0.152317	0.1531	0.15248
4933411G11Rik	2158	0.0845274	0.0720646	0.0724352	0.0721417
4933411K16Rik	1401	0.1302	0.132664	0.176899	0.176176
4933412E12Rik	1564.04	5.94039	7.91879	7.94101	5.86851
4933412E24Rik	1753	0.0870728	0.0887138	0.0891701	0.0888088
4933412O06Rik	1123	0.13592	0.138482	0.139194	0.13863
4933413G19Rik	1092	0.139779	0.172149	0.173038	0.142566
4933413J09Rik	3387	0.045066	0.0459154	0.0461515	0.0459645
4933413L06Rik	922	0.232392	0.388538	0.202627	0.267703
4933415F23Rik	1781	0.0857039	0.0873191	0.0877682	0.0874125
4933416C03Rik	2254	0.0741911	0.0689953	0.0693501	0.0690691
4933416E03Rik	1127	0.135438	0.137991	0.1387	0.138138
4933416I08Rik	1262	0.12095	0.123229	0.123863	0.123361
4933416M06Rik	1285	0.118785	0.121024	0.121646	0.144795
4933416M07Rik	1520	0.10042	0.162208	0.102839	0.162383
4933417A18Rik	1045	0.146066	0.148819	0.178777	0.148978
4933417D19Rik	1229	0.439112	0.274692	0.302684	0.225551
4933417E11Rik	1093	0.139651	0.142283	0.143015	0.142435
4933417G07Rik	961	0.158833	0.161827	0.162659	0.162
4933417O13Rik	1526	0.100025	0.10191	0.102435	0.102019
4933421I07Rik	1373	0.111172	0.113267	0.113849	0.113388
4933421O10Rik	3850	1.56781	1.41656	1.47807	1.44258
4933422A05Rik	1356	0.134521	0.137067	0.137774	0.11481
4933422H20Rik	1932	0.0790055	0.0804945	0.0809085	0.0805806
4933424G05Rik	1745	0.087472	0.0891205	0.0895789	0.106626
4933424G06Rik	1127	0.267521	0.272626	0.219907	0.353791
4933425B07Rik	1926	0.0792517	0.0807452	0.0811605	0.0808316
4933425L06Rik	2157	0.0707643	0.072098	0.0866119	0.0721751
4933426M11Rik	5040.37	14.9563	17.5667	17.4199	14.7558
4933427D06Rik	2621	0.0582368	0.0593344	0.0717445	0.0593978
4933427D14Rik	4332	5.14189	5.55346	5.50083	6.05824
4933427E11Rik	1214	0.125732	0.203094	0.12876	0.128239
4933427E13Rik	1493	0.102236	0.104163	0.104699	0.104274
4933427G17Rik	1883	0.239168	0.179286	0.261227	0.211749
4933427I22Rik	885.5	0.172376	0.175624	0.176528	0.210121
4933428C19Rik	818	0.1866	0.190117	0.191094	0.19032
4933428G20Rik	1425	0.107115	0.109134	0.131103	0.13057
4933429K18Rik	1015	0.150383	0.153217	0.154005	0.153381
4933429O19Rik	1629	0.0937009	0.0954668	0.0959577	0.0955689
4933430H16Rik	1440	0.105999	0.107997	0.108552	0.108112
4933430I17Rik	1783	2.98311	2.53812	2.31195	2.79648
4933430M04Rik	743	0.205436	0.209307	0.210384	0.209531
4933430N04Rik	1146	0.133193	0.135703	0.136401	0.135848
4933431E20Rik	5428	0.098381	0.088528	0.093712	0.136758
4933431G14Rik	1468	0.103977	0.126609	0.106482	0.10605
4933432G23Rik	837	0.253503	0.185801	0.223204	0.258593
4933432I03Rik	1061	0.143863	0.146574	0.147328	0.146731
4933432I09Rik	1364	0.155558	0.225256	0.181698	0.203227
4933432K03Rik	597	0.255676	0.260495	0.261834	0.260773
4933433C11Rik	1430	0.10674	0.108752	0.130645	0.108868
4933433F19Rik	1086	0.140551	0.1432	0.143937	0.143353
4933433G08Rik	1846	0.0826862	0.0842445	0.0846778	0.0843346
4933433G15Rik	1153	1.37179	1.14083	1.27329	1.84769
4933433G19Rik	1061	0.143863	0.203779	0.147328	0.175365
4933433H22Rik	1789	0.151886	0.154781	0.155585	0.104003
4933434E20Rik	1818.75	27.4572	25.8078	26.8024	27.5011
4933436E23Rik	1111	0.137389	0.139978	0.140698	0.140128
4933436H12Rik	1533	0.0995686	0.101445	0.101967	0.101554
4933436I01Rik	1426	0.10704	0.109057	0.109618	0.109174
4933438B17Rik	1163	0.131246	0.133719	0.134407	0.133862
4933438K21Rik	1693	0.0901587	0.127349	0.131613	0.0919561
4933439C10Rik	1877	3.88801	4.4918	3.85397	4.89003
4933439K11Rik	941	0.162209	0.197516	0.198536	0.230013
4933440J02Rik	1144	0.133425	0.13594	0.136639	0.136085
4933440M02Rik	1676	0.1266	0.0927896	0.0932668	0.0928889
5031410I06Rik	2947	0.0517946	0.0527707	0.0530421	0.0528272
5031414D18Rik	2651	0.450638	0.390635	0.358164	0.379602
5031425E22Rik	2546	2.14139	2.16987	2.48373	2.00614
5031425F14Rik	1636	0.129695	0.113608	0.132842	0.1323
5031426D15Rik	6021	0.24331	0.191046	0.208719	0.240046
5031434C07Rik	2110	0.0723406	0.073704	0.074083	0.0737828
5031434O11Rik	719	1.37168	1.31368	1.27814	1.52638
5031439G07Rik	5032	3.05363	3.92678	3.01384	3.12208
5033403H07Rik	479	0.318661	0.324667	0.326336	0.325014
5033404E19Rik	709	0.215287	0.262147	0.220473	0.219579
5033406O09Rik	1730	0.546505	0.353016	0.407767	0.388523
5133400J02Rik	937	0.162901	0.165972	0.166825	0.166149
5330411J11Rik	1644	0.0928459	0.0945957	0.0950822	0.0946969
5330413P13Rik	3631	0.0420376	0.0511876	0.0514519	0.0679764
5330417C22Rik	3326	0.0906483	0.083254	0.0745146	0.0650758
5330426P16Rik	1815	10.6477	10.101	9.78443	10.6477
5330434G04Rik	3449	0.0442559	0.04509	0.0453219	0.0451382
5330439B14Rik	1392	0.109654	0.111721	0.112295	0.11184
5430401F13Rik	602	0.253553	0.258331	0.25966	0.258608
5430402E10Rik	798	0.191277	0.194881	0.195884	0.19509
5430402O13Rik	940	0.415756	0.520565	0.425925	0.58577
5430403N17Rik	2553	0.059788	0.0609147	0.061228	0.0609799
5430405H02Rik	1317.42	2.7088	2.75717	2.76984	2.83399
5430416N02Rik	626	18.1733	14.9371	20.1327	16.3657
5430416O09Rik	4086	0.0983422	0.0717793	0.0793203	0.158477
5430419D17Rik	2928	0.0521307	0.0531132	0.0533863	0.05317
5430421F17Rik	2295	0.0920647	0.121184	0.0881832	0.118005
5430421N21Rik	1775	0.0859936	0.0876143	0.0880649	0.087708
5430425K12Rik	1253	0.121819	0.124114	0.124753	0.124247
5430427M07Rik	1023	0.207411	0.152019	0.188884	0.152182
5430427O19Rik	3835	0.476088	0.292268	0.255382	0.530163
5430428K19Rik	904	0.168848	0.17203	0.172915	0.172214
5430434I15Rik	1257	0.121431	0.123719	0.124356	0.123852
5430435G22Rik	2539	0.0601176	0.0612506	0.0615656	0.0613162
5430437J10Rik	1166	0.258573	0.185428	0.212552	0.133518
5430440P10Rik	1016	0.150235	0.182935	0.18388	0.15323
5530400C23Rik	647	0.235918	0.240364	0.2416	0.240621
5530401A14Rik	1838	0.0830461	0.0846112	0.0850463	0.0847017
5530601H04Rik	3732	1.84546	1.9564	2.01281	2.04573
5730403I07Rik	2031	0.0751545	0.154418	0.102349	0.129754
5730405O15Rik	887	1.48109	1.92019	1.28369	1.16878
5730408K05Rik	408	6.72245	7.1497	7.9358	8.9446
5730409E04Rik	2850	1.0216	0.715063	0.792684	1.08137
5730412P04Rik	1011	0.150978	0.153823	0.154614	0.153988
5730416F02Rik	812	0.187979	0.191521	0.192506	0.191726
5730420D15Rik	1158	0.208941	0.31774	0.345742	0.34432
5730422E09Rik	1715	0.142469	0.108374	0.222423	0.126205
5730435O14Rik	617	0.295641	0.252051	0.253347	0.25232
5730455P16Rik	4536	6.15762	5.79463	6.12614	5.847
5730457N03Rik	2916	0.0523452	0.0533317	0.053606	0.0533888
5730460C07Rik	1834	0.0832272	0.0847957	0.101866	0.101451
5730480H06Rik	1735	1.37991	0.981674	1.34096	1.33295
5730488B01Rik	2311	0.0660488	0.0672935	0.0676396	0.0673655
5730507C01Rik	2482.08	3.12959	3.2343	3.11393	3.14923
5730508B09Rik	1603	7.98848	10.5849	8.92793	7.66979
5730522E02Rik	1520	0.10042	0.102313	0.102839	0.102422
5730559C18Rik	3013	0.0605411	0.101975	0.0518802	0.05167
5830411N06Rik	2991	0.0609864	0.0722865	0.0726609	0.0520501
5830415F09Rik	1558	3.11716	3.45005	4.27103	3.16134
5830416I19Rik	2630	0.285795	0.291521	0.256744	0.140285
5830416P10Rik	5292	0.699378	0.398458	0.741998	0.873311
5830417I10Rik	9833	11.407	11.7521	11.3935	11.649
5830418P13Rik	2178	0.780881	2.53761	0.912178	0.908397
5830428M24Rik	1037	4.40851	6.181	4.94357	5.71083
5830432E09Rik	1494	1.55687	1.36347	1.65651	1.79199
5830444B04Rik	1839.09	1.85269	1.81519	1.74297	1.79967
5830454E08Rik	743	0.926684	1.39377	1.11368	1.64063
5830473C10Rik	2241	0.0681119	0.0693955	0.0697524	0.0694698
5930403L14Rik	5694	0.0351204	0.0273121	0.0274526	0.0273414
5930412G12Rik	2405	0.0634672	0.0646633	0.0649959	0.0647325
5930430L01Rik	3567	0.331827	0.411215	0.332555	0.487977
5930438M14Rik	2439	0.0869954	0.101089	0.0765978	0.0887421
6030407O03Rik	1801	0.0847522	0.103199	0.103732	0.0864418
6030408B16Rik	1967	0.253323	0.167465	0.322189	0.287962
6030419C18Rik	2139	0.0713598	0.0868921	0.0873408	0.0727825
6030440G07Rik	1093	0.91431	0.871385	0.793622	0.824251
6030443J06Rik	4325	0.530429	0.733689	0.540404	0.586702
6030458C11Rik	3836.93	10.8729	10.0992	10.6926	10.4878
6030466F02Rik	1434	0.106443	0.108449	0.109006	0.108565
6030468B19Rik	1078	1.66055	0.876191	1.44678	1.94806
6030469F06Rik	1558	0.0979709	0.0998173	0.100331	0.0999241
6030498E09Rik	1184	0.128918	0.131347	0.132023	0.131488
6230400D17Rik	1088	0.386565	0.561322	0.424065	0.450242
6330403A02Rik	6557	0.0278192	0.0237175	0.028492	0.0237428
6330403K07Rik	1626	7.7107	9.87532	7.16936	8.68776
6330407A03Rik	1850	0.129981	0.101942	0.101974	0.109113
6330408A02Rik	3366	1.38091	1.64198	1.58719	1.35496
6330409D20Rik	1133	0.134721	0.13726	0.137966	0.137407
6330410L21Rik	3869	0.0394517	0.0401952	0.05767	0.0480904
6330415B21Rik	2219	0.0687872	0.0700835	0.070444	0.0701585
6330416G13Rik	3630	4.6746	4.64921	4.51781	5.02255
6330418K02Rik	741	1.37114	1.35658	1.2402	1.11207
6330419J24Rik	3064	0.934218	0.605497	0.717806	0.764009
6330549D23Rik	2828	0.540235	0.479933	0.570697	0.5071
6430411K18Rik	1315	0.116075	0.118263	0.118871	0.118389
6430503K07Rik	568	0.26873	0.273795	0.275203	0.274088
6430531B16Rik	1161	0.157115	0.212365	0.134638	0.264929
6430548M08Rik	4244.49	0.462352	0.723011	0.504008	0.537707
6430550D23Rik	1761.82	0.420207	0.473931	0.625504	0.57291
6430562O15Rik	1721	0.105991	0.107997	0.0908281	0.143418
6430571L13Rik	2552	4.79619	6.42284	4.49622	4.8704
6430573F11Rik	1825	0.0999508	0.0852139	0.0856521	0.0853051
6430584L05Rik	3151	0.0484414	0.0493543	0.0496081	0.0494071
6430706D22Rik	3689	50.0709	59.5082	61.4569	54.914
6430710C18Rik	1296	0.117777	0.143412	0.120614	0.120125
6530402F18Rik	4308	5.53072	5.58271	5.81148	5.69983
6530411M01Rik	1219	0.125216	0.127576	0.128232	0.127713
6720468P15Rik	1522	0.100288	0.102178	0.102704	0.102288
6720483E21Rik	1120	0.269459	0.355616	0.194044	0.356003
6720489N17Rik	2638	1.8305	2.06486	2.42949	1.87123
6820408C15Rik	1642	0.129222	0.0947109	0.113777	0.0948123
6820431F20Rik	4659	67.457	57.9156	70.8137	61.6907
7420426K07Rik	1504	0.101488	0.103401	0.103933	0.103512
7420461P10Rik	794	0.19224	0.195863	0.19687	0.196073
7420700N18Rik	1758	0.103929	0.106414	0.107831	0.136425
7420701I03Rik	736	0.20739	0.211298	0.212385	0.211524
7530416G11Rik	1161	0.314306	0.220207	0.282311	0.296068
7630403G23Rik	1082	0.141071	0.14373	0.144469	0.143883
8030411F24Rik	613	0.249003	0.253696	0.255	0.253967
8030423F21Rik	2850	0.975952	0.558112	0.859692	0.836407
8030423J24Rik	869	0.175649	0.178959	0.179879	0.17915
8030442B05Rik	1034	0.323542	0.220546	0.262109	0.293649
8030443G20Rik	903	0.169035	0.172221	0.173106	0.172405
8030462N17Rik	3418	7.62255	6.73104	6.41843	6.40884
8430408G22Rik	1314	0.138594	0.118353	0.118961	0.118479
8430419L09Rik	4225	7.08264	5.3089	6.29172	7.25617
8430422H06Rik	1274	0.119811	0.122069	0.122696	0.122199
8430423G03Rik	639	0.238871	0.243373	0.244625	0.243633
8430426J06Rik	1062	0.339962	0.260737	0.175915	0.232413
8430429K09Rik	1742.15	2.23689	2.10432	1.97479	2.68662
8430431K14Rik	2854	0.0534824	0.0651234	0.0547705	0.0545486
8430436N08Rik	1077	0.141726	0.144397	0.145139	0.144551
8430437L04Rik	1663	0.0917851	0.0935149	0.0939959	0.093615
9030025P20Rik	2120	2.65117	2.42681	2.74955	2.86783
9030204H09Rik	653	0.23375	0.238155	0.23938	0.23841
9030404E10Rik	1209	0.126252	0.178833	0.129293	0.153897
9030612E09Rik	1867	5.54556	3.67258	4.19308	4.00091
9030617O03Rik	3229	14.0989	22.1153	19.7033	16.7132
9030619P08Rik	870	0.265788	0.212588	0.179673	0.213864
9030624G23Rik	2268	1.6202	1.23856	1.26135	1.55805
9030624J02Rik	3578	17.649	18.1685	17.062	18.1374
9030625G05Rik	1047	0.145787	0.178099	0.453492	0.311185
9130008F23Rik	2159	0.125857	0.156367	0.128922	0.156537
9130011E15Rik	2896	4.75077	4.84255	4.30976	4.74296
9130015A21Rik	897.57	0.226113	0.441038	0.304329	0.241142
9130015L21Rik	607	0.251464	0.256203	0.257521	0.256477
9130019O22Rik	3878	1.32956	1.20765	1.29952	1.28481
9130019P16Rik	4486	0.0340256	0.0346668	0.0348451	0.0347039
9130023H24Rik	3581	0.998705	1.64509	1.41522	1.22271
9130024F11Rik	2485	0.061424	0.0625816	0.0629035	0.0626486
9130204L05Rik	491	0.310873	0.316732	0.318361	0.317071
9130209A04Rik	676	0.225797	0.230052	0.231235	0.230298
9130221F21Rik	2631	0.20693	0.252078	0.267662	0.351773
9130221H12Rik	1542	7.84113	8.36653	8.48125	8.59814
9130227L01Rik	1906	0.106012	0.0815925	0.0973776	0.0993723
9130230L23Rik	1454	0.227832	0.127828	0.14947	0.14886
9130401M01Rik	1330	19.5446	23.824	25.6469	21.7715
9130409I23Rik	1898	0.0961065	0.0934484	0.0897515	0.0980305
9230009I02Rik	1150	0.132729	0.135231	0.135926	0.135375
9230102K24Rik	1303	0.117144	0.119352	0.119966	0.119479
9230102O04Rik	737	0.207108	0.211011	0.212097	0.211237
9230104L09Rik	658	0.231974	0.236346	0.237561	0.236598
9230105E05Rik	2250	0.114945	0.095958	0.110827	0.110104
9230110C19Rik	1592	2.09629	1.37408	1.7981	1.86736
9230110F15Rik	1135	0.134483	0.137018	0.137723	0.137165
9230112D13Rik	778	0.196194	0.199891	0.200919	0.200105
9230112J17Rik	2333	0.0900548	0.066659	0.0934157	0.0927741
9230114K14Rik	2118	2.74096	2.47911	2.37751	2.63588
9230116L04Rik	1599	0.153363	0.117755	0.136679	0.17925
9230116N13Rik	2097	0.262748	0.551722	0.409288	0.407451
9330020H09Rik	3428	0.58863	0.50951	0.653333	0.612162
9330102E08Rik	3862	0.0934851	0.0638415	0.0562736	0.0717769
9330111N05Rik	1407	0.108485	0.11053	0.111098	0.110648
9330117O12Rik	1840	0.0829558	0.0845192	0.0849539	0.0846096
9330133O14Rik	2836	3.08199	2.85561	2.92852	2.82499
9330151L19Rik	2546	3.38697	3.75956	3.72413	4.45075
9330158H04Rik	3103	0.285885	0.306839	0.347775	0.510622
9330159F19Rik	5644	0.0558454	0.14407	0.12634	0.108432
9330159M07Rik	2719	0.420645	0.377294	0.350777	0.451115
9330162012Rik	1468	0.185099	0.105937	0.127263	0.209525
9330162B11Rik	2212	0.0690048	0.0703053	0.0706669	0.0703805
9330175E14Rik	1538	1.33269	2.07386	1.47067	1.62142
9330175M20Rik	2552	0.0598114	0.0609386	0.061252	0.0610038
9330178D15Rik	3451	0.0442303	0.0450638	0.0629756	0.0451121
9330179D12Rik	1317.95	1.81001	1.016	1.20652	1.7317
9330182L06Rik	4627	0.0908974	0.118873	0.145868	0.119002
9330182O14Rik	2053	0.0743491	0.0757503	0.0761399	0.0758313
9330188P03Rik	1082	0.141071	0.14373	0.144469	0.171961
9430007A20Rik	1406	0.108562	0.110608	0.111177	0.110727
9430008C03Rik	3133.34	6.98749	7.0916	8.01731	6.73734
9430014N10Rik	1131	0.161282	0.137503	0.13821	0.13765
9430015G10Rik	2541.96	10.1183	12.0474	11.8172	10.9958
9430016H08Rik	1325	11.1925	10.9735	11.4918	10.2518
9430018G01Rik	4095	0.0445446	0.0528724	0.0532207	0.0455105
9430019J16Rik	929	0.164304	0.167401	0.168262	0.16758
9430020K01Rik	6748	5.4625	2.54312	2.54581	5.0384
9430021M05Rik	2148	0.124699	0.086528	0.0866908	0.086621
9430037G07Rik	3177	0.210069	0.304181	0.221373	0.210896
9430038I01Rik	1125	3.32533	3.76853	3.42745	3.10673
9430041J12Rik	2312	0.0660202	0.0672644	0.0676104	0.119897
9430060I03Rik	1689	0.284266	0.361586	0.218983	0.272044
9430069I07Rik	572	0.266851	0.27188	0.273278	0.272171
9430076C15Rik	3029	0.0503924	0.0613609	0.0516062	0.0513971
9430083A17Rik	2990	0.111588	0.0960604	0.0763583	0.07564
9430091E24Rik	2600.96	0.610858	0.556363	0.604093	0.605912
9530002B09Rik	825	0.185017	0.188503	0.189473	0.188705
9530003J23Rik	1219	0.125216	0.127576	0.128232	0.127713
9530026F06Rik	892	0.877025	1.10788	0.686538	0.844801
9530026P05Rik	995	0.153406	0.156297	0.157101	0.156464
9530027J09Rik	1684	0.257	0.38086	0.130685	0.313624
9530036O11Rik	2926	0.072516	0.0531495	0.0638489	0.0532063
9530051G07Rik	4414	0.0345806	0.0352323	0.0354135	0.03527
9530052E02Rik	954	0.380945	0.289936	0.227808	0.247259
9530053A07Rik	7922	0.0568485	0.0809221	0.131408	0.0426613
9530059O14Rik	3978	0.0383707	0.0390939	0.0392949	0.0391357
9530068E07Rik	2467	43.8062	43.7303	41.9382	41.3532
9530077C05Rik	2173	1.2622	2.43172	1.65835	1.56758
9530080O11Rik	1479	0.26424	0.269297	0.208823	0.228507
9530082P21Rik	3162	1.90141	3.09049	2.30001	2.32112
9530091C08Rik	7977	0.612438	0.567846	0.605639	0.773631
9630001P10Rik	2811	0.0745295	0.0806939	0.0810036	0.0666229
9630013A20Rik	2056	0.0742406	0.0756398	0.0760288	0.0757207
9630028B13Rik	3406	0.178113	0.128075	0.208997	0.219997
9630028H03Rik	2288	0.0667127	0.06797	0.0683196	0.0680427
9630033F20Rik	3653	8.43608	6.43925	7.8214	7.70194
9830107B12Rik	3583	0.227395	0.174768	0.192031	0.151048
9830132P13Rik	4188	0.350654	0.375311	0.437963	0.482647
9830147E19Rik	5011	0.880057	0.630886	0.671953	0.662073
9830166K06Rik	2745	0.0772975	0.0677094	0.068059	0.0677821
9930012K11Rik	2001.98	0.998248	1.10845	1.02286	1.23107
9930014A18Rik	5130	0.546258	0.710605	0.595412	0.504112
9930021J03Rik	8026	6.98524	6.6854	6.83086	6.69224
9930104L06Rik	2942	2.16685	2.63193	2.74431	2.49634
9930111H07Rik	821	0.185918	0.189422	0.190396	0.189625
9930111J21Rik1	3863	17.1715	25.9495	20.2179	16.7826
9930111J21Rik2	2403	4.0867	5.328	4.66113	4.20599
a	692	1.21009	0.882541	1.0635	1.36642
A130010J15Rik	3672.69	4.86247	5.25198	4.38971	4.52866
A130077B15Rik	2547	41.6838	40.2263	43.4164	45.5321
A1bg	1823	0.0837294	0.0853074	0.0857461	0.0853987
A1cf	3828	0.0709835	0.0881913	0.136467	0.0644781
A230001M10Rik	1864	0.098179	0.083431	0.100063	0.0835203
A230009B12Rik	1435	0.106368	0.108373	0.10893	0.108489
A230020J21Rik	1649	0.128673	0.20436	0.113294	0.169946
A230028O05Rik	2793	0.0546504	0.0556804	0.0559667	0.05574
A230046K03Rik	5863	15.9956	12.0473	13.7711	13.6613
A230050P20Rik	1683	7.79485	8.37152	9.07725	9.621
A230056J06Rik	3154	0.0483953	0.0783649	0.0592333	0.0493601
A230056P14Rik	1405	0.850279	0.801861	0.871212	0.759492
A230057D06Rik	2004	0.076167	0.0776025	0.103424	0.0928452
A230065H16Rik	657	0.821413	1.71479	0.841558	1.20801
A230070E04Rik	1851	0.0985468	0.0840169	0.084449	0.10052
A230072C01Rik	1906.69	3.07299	3.36599	3.65204	3.79781
A230072E10Rik	3290	0.302846	0.335149	0.350633	0.272724
A230073K19Rik	7288	0.0250288	0.0255441	0.0298201	0.0338669
A230077H06Rik	2935	0.148066	0.132602	0.227881	0.16059
A230103J11Rik	1780	0.119872	0.121466	0.122095	0.172799
A230108P19Rik	2500	0.0729641	0.0622061	0.0625261	0.0622727
A2m	4687	0.0389183	0.0331801	0.0333508	0.0332156
A330009N23Rik	1318	0.138399	1.24621	0.350063	0.16422
A330015K06Rik	2197	0.069476	0.0707853	0.0711494	0.0708611
A330023F24Rik	5195	0.127608	0.146767	0.129919	0.147862
A330032B11Rik	1919	0.928782	0.994134	1.32081	1.31169
A330033J07Rik	2816	0.0542041	0.0552256	0.0555096	0.0552847
A330035P11Rik	2711	0.521161	0.489004	0.430921	0.520468
A330040F15Rik	1106	0.13801	0.140611	0.141334	0.140761
A330041J22Rik	1843	0.0828208	0.0843816	0.0848156	0.0844719
A330048O09Rik	667	0.228844	0.233156	0.234356	0.233406
A330049N07Rik	1989	0.241241	0.13464	0.232274	0.318533
A330050F15Rik	2296	0.0664803	0.0677332	0.0680815	0.0678056
A330069E16Rik	949	6.72124	5.55564	6.61969	6.74972
A330070K13Rik	635	0.240376	0.244906	0.246166	0.245168
A330074K22Rik	2489	0.599581	0.233174	0.430502	0.648424
A330076C08Rik	1937	0.27861	0.174288	0.316942	0.237214
A330076H08Rik	1836	0.0831365	0.0847033	0.085139	0.084794
A330093E20Rik	2407	0.0634145	0.0646096	0.0649419	0.0646787
A330102I10Rik	782	0.19519	0.198869	0.238903	0.199082
A3galt2	3390	0.0625905	0.0906341	0.0641088	0.0638472
A430005L14Rik	1109	9.82882	11.9342	10.7592	10.5776
A430033K04Rik	3157	7.63174	7.41085	7.52789	8.53468
A430035B10Rik	1954	0.200006	0.12618	0.267347	0.188507
A430078G23Rik	2970	5.33338	6.62629	5.62357	5.41569
A430088P11Rik	4356	0.119038	0.133374	0.12931	0.170274
A430089I19Rik	1859	0.082108	0.165277	0.0840856	0.0837449
A430090L17Rik	3687	0.0413992	0.0504101	0.0423963	0.0422245
A430093F15Rik	2115	19.7081	22.7156	22.6847	22.118
A430105I19Rik	4716	0.0323661	0.039411	0.0331457	0.0330114
A430107P09Rik	2238	6.53706	6.60437	6.18429	6.87265
A4galt	2105	0.083827	0.073879	0.074259	0.102967
A4gnt	2757	0.0553641	0.0564075	0.0566975	0.0564678
A530006G24Rik	1331	0.11468	0.116841	0.117442	0.116966
A530013C23Rik	2150	0.0709947	0.100562	0.0727047	0.0724101
A530016L24Rik	2636	0.0691996	0.0589967	0.0593001	0.0590598
A530032D15Rik	1760	0.503697	0.569255	0.394577	0.518438
A530046M15Rik	1538	0.0992449	0.101115	0.101635	0.120977
A530050N04Rik	1808	0.264074	0.193773	0.179598	0.2412
A530053G22Rik	1448	0.105413	0.1074	0.107952	0.107515
A530054K11Rik	5180	4.72342	3.6038	4.23352	4.14175
A530058N18Rik	1572	0.0970984	0.0989283	0.0994371	0.0990342
A530064D06Rik	1716	0.363591	0.402407	0.521495	0.579709
A530065N20Rik	3732	0.0663478	0.0537868	0.0942829	0.0882787
A530072M11Rik	1852	0.837959	1.00159	0.693881	1.0847
A530088E08Rik	1795	1.26263	1.40398	1.24277	1.60997
A530099J19Rik	2773	0.0550446	0.056082	0.0563704	0.056142
A630001G21Rik	1936	8.68552	9.6631	8.43104	9.69849
A630010A05Rik	1622	0.130815	0.170717	0.115556	0.0959813
A630012P03Rik	1972	0.077403	0.0788617	0.0792673	0.0789461
A630019I02Rik	2990	0.359718	0.376794	0.419585	0.478812
A630020A06	3526	0.721297	0.49707	0.663034	0.761868
A630023A22Rik	1338	0.11408	0.11623	0.116827	0.116354
A630023P12Rik	646	3.73881	4.13791	5.48386	4.37993
A630033H20Rik	3036.91	3.26317	2.77911	2.85663	2.76605
A630066F11Rik	1253	0.597022	0.778037	0.63604	0.706149
A630072M18Rik	5410	1.14676	1.68946	1.56726	1.5584
A630073D07Rik	484	0.315369	0.321313	0.322965	0.321657
A630075F10Rik	1859	2.8019	3.22722	3.13198	3.26966
A630076J17Rik	666	0.229187	0.233507	0.234707	0.233756
A630077J23Rik	957	0.159497	0.162503	0.163339	0.162677
A630089N07Rik	2131	17.0815	17.4332	17.367	17.6071
A630095E13Rik	626	0.434065	0.442337	0.542102	0.491346
A630095N17Rik	648	0.694991	0.427319	0.382462	0.615313
A730006G06Rik	1829	0.0834547	0.0850275	0.0854648	0.0851185
A730008H23Rik	2214	14.0365	15.4946	14.3782	15.0835
A730017C20Rik	1899.75	0.0803467	0.0978351	0.0822819	0.0819485
A730017L22Rik	2375	9.91369	7.44609	9.75915	9.91536
A730018C14Rik	1752	0.0871225	0.106086	0.089221	0.0888594
A730020E08Rik	1661	0.183307	0.144419	0.11468	0.179875
A730020M07Rik	1396	0.10934	0.111401	0.111974	0.11152
A730036I17Rik	3433	0.0444622	0.0453001	0.052731	0.0453486
A730043L09Rik	1205	0.372996	0.364026	0.357574	0.432241
A730046J19Rik	4707	0.032428	0.0330392	0.0332091	0.0330745
A730056A06Rik	2934	0.0520241	0.0530045	0.0532771	0.0530613
A730082K24Rik	1815	0.149711	0.119123	0.136549	0.163274
A730085K08Rik	566	0.26968	0.274762	0.276175	0.275056
A730090H04Rik	1663	0.0917851	0.0935149	0.11234	0.111883
A730090N16Rik	1383	0.131895	0.156333	0.245377	0.222402
A730098P11Rik	5159	0.0760418	0.0622031	0.0390512	0.0625649
A830009L08Rik	2807	0.0543779	0.0554027	0.0665557	0.055462
A830010M20Rik	6756	5.63899	4.24984	4.57026	5.49417
A830011K09Rik	2389	0.0638923	0.0777992	0.0654312	0.0651661
A830018L16Rik	6181	0.0637094	0.0746991	0.0650704	0.0941949
A830019L24Rik	1652	0.0923963	0.0941376	0.0946218	0.0942383
A830052D11Rik	1130	0.980801	0.872394	1.01709	0.996212
A830080D01Rik	3366	7.20962	5.95149	6.83733	5.57957
A830082K12Rik	2305	0.182982	0.148701	0.276003	0.164283
A830082N09Rik	7840	0.184997	0.175906	0.208271	0.200317
A930001A20Rik	1366	0.678403	1.49345	0.494093	1.47062
A930001C03Rik	1126	1.27248	1.52259	1.82428	1.59521
A930002C04Rik	2507	0.0846357	0.0741373	0.0623515	0.0742169
A930003A15Rik	1034	0.752264	1.06022	0.770753	0.885092
A930003O13Rik	1964	0.0777183	0.079183	0.0795902	0.0792677
A930004D18Rik	3227	0.508588	0.339717	0.426584	0.47189
A930005H10Rik	717.52	6.10546	7.45368	6.17024	6.56931
A930006I01Rik	2229	0.0684786	0.0697691	0.0701279	0.0698438
A930006K02Rik	778	1.26766	2.26722	3.02417	1.48872
A930007I19Rik	2317	0.176509	0.0933142	0.133297	0.144944
A930009A15Rik	1007	0.151578	0.154434	0.155229	0.1546
A930011G23Rik	3354	0.0455094	0.0463671	0.0466056	0.0464167
A930011O12Rik	4054	0.0433061	0.038361	0.0385582	0.0533897
A930012L18Rik	2364	0.0897554	0.0786219	0.143681	0.114304
A930013F10Rik	2439	1.24661	1.50732	1.37742	1.40908
A930015D03Rik	799	2.53848	1.52397	1.91379	2.01994
A930016O22Rik	2420.57	0.471153	0.52837	0.535684	0.707797
A930017M01Rik	3350	0.0455638	0.0464225	0.0466612	0.0555409
A930018P22Rik	819	0.186372	0.189884	0.190861	0.190088
A930019D19Rik	958	0.159331	0.162333	0.163168	0.162507
A930024E05Rik	1907	4.12347	5.33297	5.08912	4.68565
A930041C12Rik	537	1.00497	0.798207	0.631948	1.36481
AA387883	1679	0.0909105	0.0926238	0.0931001	0.0927229
AA388235	3867	0.569693	0.542779	0.525676	0.559793
AA413626	403	0.526506	1.13892	0.993473	0.914002
AA414768	1680	1.26045	1.01381	1.28753	1.12342
AA415398	1919	0.994872	0.745223	0.908113	0.888519
AA465934	389	2.71518	2.8993	3.02511	3.38199
AA467197	672	73.9471	58.576	56.7519	78.6676
AA474331	781	1.75682	2.49204	2.00829	2.4193
AA536875	1977	0.0772072	0.147891	0.0790668	0.0787465
AA543186	1696	0.278529	0.287626	0.297944	0.355291
AA543401	1255	0.121624	0.123917	0.124554	0.124049
AA545190	1035	0.147477	0.150256	0.151029	0.150417
AA619741	2676	0.0570399	0.0581149	0.0584137	0.058177
AA792892	1212	0.319258	0.313849	0.40434	0.371842
AA986860	2940	0.173434	0.187083	0.188062	0.13562
AA987161	4835	4.45383	3.54211	4.12397	3.9015
Aaas	1816	51.5458	62.1	72.9095	53.9258
Aacs	3175	29.0604	28.1795	28.6343	29.4912
Aadac	1294	0.117959	0.120182	0.1208	0.12031
Aadacl2	1590	0.0959992	0.0978084	0.0983114	0.097913
Aadacl3	3153	0.0484106	0.049323	0.0495766	0.0493758
Aadat	1780	0.0857521	0.0873682	0.0878175	0.0874617
Aaed1	972	17.7688	17.7062	15.885	17.9757
Aagab	2600	16.3414	16.8088	14.8903	17.5975
Aak1	19274	9.17991	8.48677	7.79324	8.57864
Aamdc	805.11	6.58682	7.3171	6.40836	6.5327
Aamp	1817.24	61.4552	60.4707	61.8141	64.9904
Aanat	1421	0.107416	0.109441	0.110004	0.109558
Aar2	3464.69	6.48868	6.92062	6.91306	6.86674
Aard	1360	0.462488	0.471371	0.518704	0.427209
Aars	3728	69.1432	67.9719	71.6207	68.3354
Aars2	3368	6.16227	6.19123	6.16045	6.63099
Aarsd1	1346	29.4204	30.8689	32.3908	31.3086
Aasdh	3694	4.31282	4.62485	4.18807	4.42415
Aasdhppt	2870	10.4702	8.09124	9.63584	7.96186
Aass	3701	0.0492867	0.0420198	0.0422359	0.0420648
Aatf	1844	17.2288	16.7744	17.3731	17.6785
Aatk	5195	0.0637667	0.0825095	0.0477066	0.0884472
AB124611	1286.25	20.1383	20.175	19.9756	20.9583
Abat	4485	0.326106	0.176767	0.16409	0.30566
Abca1	10260	2.35656	1.01193	1.52274	2.05828
Abca12	8323	0.0183394	0.018685	0.0187811	0.018705
Abca13	16011	0.00953336	0.00971303	0.00976298	0.00972342
Abca14	5384	0.0283504	0.0288847	0.0290333	0.0289156
Abca15	5335	0.0286108	0.02915	0.0292999	0.0291812
Abca16	4849.5	0.0314751	0.0320683	0.0322332	0.0321026
Abca17	5202	0.241154	0.101825	0.163524	0.214824
Abca2	8061	22.7656	29.0433	26.1892	24.9993
Abca3	6499.52	16.6088	15.8038	15.4082	17.0253
Abca4	7268	0.0210015	0.0213973	0.0257047	0.0297801
Abca5	8339	0.289636	0.193328	0.18337	0.219042
Abca6	1441	0.146626	0.107922	0.130071	0.131861
Abca7	6607	14.5605	16.0249	15.086	17.4827
Abca8a	5629	0.0271165	0.0276275	0.0277696	0.0276571
Abca8b	6178	0.0439826	0.0301828	0.0443625	0.0362145
Abca9	6268	0.0243521	0.024811	0.0249386	0.0248375
Abcb10	4325	3.55804	3.26374	3.20321	3.60434
Abcb11	4899	0.0311571	0.0317443	0.0319076	0.0379796
Abcb1a	4977	1.37604	1.09006	1.02525	1.10389
Abcb1b	4344	8.51228	10.1446	10.1964	8.61634
Abcb4	4083	0.267798	0.462112	0.382579	0.182924
Abcb5	3876	0.0393805	0.0401226	0.040329	0.0401656
Abcb6	2946	2.87131	3.04009	2.88007	2.79593
Abcb7	5759	11.6089	8.70081	9.65498	8.69975
Abcb8	2962	11.741	13.3818	13.0197	12.8937
Abcb9	3334	15.9406	12.4589	13.4749	17.6697
Abcc1	5959	20.7595	16.8465	18.9069	20.0969
Abcc10	4926.37	1.88029	2.16752	2.4067	2.41811
Abcc12	4511	0.033837	0.0344747	0.034652	0.0345116
Abcc2	5389	0.0298157	0.0288579	0.0290063	0.0288888
Abcc3	5002	0.161458	0.182764	0.0678441	0.182964
Abcc4	5645.34	3.51234	3.86661	3.39869	3.44157
Abcc5	5145.2	3.59401	4.36526	3.6709	3.93908
Abcc6	4958	0.0307863	0.0313665	0.0376809	0.0314001
Abcc8	4952	0.0368357	0.0314046	0.0377266	0.043708
Abcc9	7362	0.0921494	0.0364582	0.0637897	0.101987
Abcd1	3421	17.1018	21.5572	17.2832	17.8685
Abcd2	5540	0.433283	0.452708	0.397822	0.441469
Abcd3	3399	15.2921	10.2204	11.7585	12.3891
Abcd4	2527	5.10872	5.71996	5.79006	5.56826
Abce1	3813	63.8431	53.6107	60.9022	53.6194
Abcf1	3207	49.0304	53.8434	54.4799	49.3561
Abcf2	2572.85	26.7537	29.0289	30.0492	27.1716
Abcf3	3288	12.25	11.7135	12.7494	12.7687
Abcg1	5821	4.70088	5.75701	5.47254	4.79999
Abcg2	2493	7.41753	5.33321	6.31421	7.08168
Abcg3	3034	5.45609	6.08242	5.0958	4.85816
Abcg4	3626	0.288413	0.302335	0.278683	0.285909
Abcg5	2266	0.0673604	0.0686299	0.0689828	0.0687033
Abcg8	3388	0.0450527	0.0459018	0.0461379	0.0459509
Abhd1	1356	0.992757	1.65889	1.39764	1.30223
Abhd10	1690.95	7.25607	7.84491	7.39914	6.47011
Abhd11	1080.02	23.2938	24.5053	23.7871	25.3454
Abhd11os	519	0.638281	0.767418	0.595085	0.65118
Abhd12	1967	16.5303	19.7038	16.4108	17.0843
Abhd12b	1080	0.141332	0.172095	0.20123	0.14415
Abhd13	5124.09	5.97684	5.73953	6.17463	5.43189
Abhd14a	1345.57	9.74736	9.72322	9.50239	10.3661
Abhd14b	1490	5.86353	6.39778	5.3873	7.09803
Abhd15	3249	0.557834	0.495176	0.618624	0.504133
Abhd16a	1945	8.44956	9.80031	9.49121	9.70344
Abhd16b	1775	0.522084	0.446647	0.431804	0.412904
Abhd17a	1473	31.7952	37.1481	33.9266	32.8989
Abhd17b	2475	28.9449	14.5925	23.589	21.9735
Abhd17c	2252	29.5215	28.0442	29.9124	26.415
Abhd2	2903	14.041	16.6512	12.8324	14.0874
Abhd3	1903	0.0802095	0.0817211	0.0821414	0.113737
Abhd4	2435.73	24.2363	28.8346	27.08	26.4683
Abhd5	3148	2.64924	2.83537	2.50464	2.67442
Abhd6	2018	2.96722	3.08468	3.01023	3.19344
Abhd8	1985	54.2356	61.3363	59.8444	58.1757
Abi1	3395.18	35.6897	29.2916	33.4355	29.778
Abi2	5790	14.7694	11.712	12.1207	12.9584
Abi3	3883.62	13.5063	13.359	15.1574	15.2161
Abi3bp	3884	0.123616	0.258812	0.346571	0.126123
Abl1	6889.81	14.5189	15.7637	14.1487	15.1848
Abl2	10566.8	5.77118	5.08382	5.14988	5.4894
Ablim1	6020.98	112.215	116.797	110.987	106.417
Ablim2	3552.95	2.34176	1.35913	1.18598	2.9254
Ablim3	4302.7	0.803514	0.727336	0.284485	0.826982
Abo	1727.5	0.0883581	0.0900234	0.0904863	0.0901197
Abr	4942.02	13.6636	20.4919	10.8219	14.6548
Abra	1762	0.0866281	0.0882607	0.0887146	0.0883551
Abracl	826	101.984	69.4338	72.3198	81.2876
Abt1	4456	4.42188	4.27944	4.42262	4.24479
Abtb1	1896	10.8681	13.6762	11.8766	11.4099
Abtb2	4595	25.0556	21.6915	23.8818	25.376
Acaa1a	1758	28.7288	35.2366	28.4854	32.3001
Acaa1b	1669	0.12178	0.110634	0.123635	0.0932785
Acaa2	1500	28.5236	34.0112	28.2317	28.9042
Acaca	9054	16.8083	16.3302	15.1426	16.5591
Acacb	8497	0.666161	0.439737	0.40974	0.551056
Acad10	3621	3.48401	3.69966	3.50111	3.72855
Acad11	3348	10.7253	10.6859	11.2271	10.6269
Acad12	2375	2.62625	2.3997	2.12821	2.9145
Acad8	2865	5.92445	7.39642	4.95045	6.09484
Acad9	3913	9.72773	10.9976	10.5776	9.84155
Acadl	1948	123.017	95.2654	103.836	118.633
Acadm	2062	20.273	19.2382	18.4657	20.1124
Acads	1881	32.67	33.4739	30.8332	33.9184
Acadsb	3348	13.5175	10.298	11.1177	10.7903
Acadvl	2205	32.2437	32.5629	31.1865	34.3776
Acan	7355	0.0207531	0.0211442	0.0212529	0.0211668
Acap1	2482	157.068	140.208	132.536	172.079
Acap2	6493	16.003	15.1263	16.4074	13.4523
Acap3	4438	4.50663	5.1977	5.03949	5.02542
Acat1	3373	33.9373	31.0407	31.6385	33.597
Acat2	2076	79.502	77.9384	79.8937	83.3294
Acat3	1991	0.502228	0.86353	0.736759	0.821598
Acbd3	3487	28.02	21.8669	25.53	25.7973
Acbd4	2081	5.0521	5.35036	5.92433	5.37418
Acbd5	3635.69	7.70659	6.6285	6.94034	6.20961
Acbd6	1138.68	69.2901	73.2973	67.4104	74.7629
Acbd7	535	1.56687	1.42514	1.48964	1.99455
Accs	3967.8	1.91346	2.92963	2.26517	1.90134
Accsl	2225	0.0953626	0.0835336	0.0839649	0.0972773
Acd	1425	21.2503	25.8166	22.5884	23.1131
Ace	5091	0.100157	0.0424689	0.0546734	0.0723517
Ace2	3492	0.043711	0.0532251	0.0535	0.0532823
Ace3	2214	0.0689425	0.0702418	0.070603	0.070317
Acer1	2429	0.458609	0.278289	0.503933	0.434308
Acer2	2445.52	2.41003	2.25716	2.29487	2.48287
Acer3	4058	2.76232	2.4402	2.69302	2.23939
Ache	2224	0.523773	0.656668	0.577818	0.657386
Acin1	3622.12	60.5784	64.781	67.1171	63.4599
Ackr1	1158	0.131812	0.134296	0.134987	0.13444
Ackr2	2900	0.103964	0.0850193	0.0539018	0.127015
Ackr3	2052	0.0870078	0.0901325	0.0929765	0.0908215
Ackr4	2109	0.0723749	0.0881281	0.0741181	0.0738178
Acly	4427.65	134.098	107.484	118.426	131.419
Acmsd	2303	0.202661	0.259781	0.190008	0.240013
Acn9	550	8.55942	6.83271	5.44263	5.64101
Acnat1	5048	1.99334	1.45894	1.97898	2.47196
Acnat2	1659	0.0920064	0.0937404	0.0942225	0.0938407
Aco1	4319	13.8303	13.2018	13.9536	13.2407
Aco2	2785	158.332	123.11	136.794	162.089
Acot1	1559	1.25058	1.42633	1.0505	1.51695
Acot10	1557	0.129201	0.0998814	0.100395	0.0999883
Acot11	5668	4.02754	3.96626	3.39372	3.87145
Acot12	3049	0.22582	0.160489	0.20135	0.200519
Acot13	686	38.1964	34.9084	33.2695	39.6857
Acot2	2215	2.82738	3.3574	3.10073	2.61632
Acot3	2594	0.058843	0.0723527	0.0602603	0.0723134
Acot4	2325	0.0805048	0.0668883	0.109089	0.138958
Acot5	1518	0.100552	0.102448	0.102974	0.102557
Acot6	1822	0.582309	0.564874	0.585087	0.484456
Acot7	1415.14	107.801	103.408	108.027	117.011
Acot8	1161	10.8502	11.086	11.3546	11.8321
Acot9	1548	31.5504	32.7216	32.5391	31.1682
Acox1	3992	13.2136	12.0174	11.2577	12.5959
Acox2	2510.5	0.0608001	0.061946	0.0622645	0.0620122
Acox3	3977	10.4812	10.8445	9.89653	11.0088
Acoxl	2876	0.45679	0.338971	0.117996	0.423848
Acp1	3107	30.8745	23.9714	30.0171	28.1346
Acp2	4669	4.13503	4.61094	4.12377	4.67554
Acp5	1396.97	40.7083	38.844	36.3627	45.3692
Acp6	1756	14.4129	16.3324	15.7566	15.0363
Acpp	4488	0.577964	0.649973	0.40189	0.731915
Acpt	1278	0.119436	0.121686	0.122312	0.121817
Acr	1489	0.102511	0.104443	0.10498	0.104555
Acrbp	1479.89	2.49711	2.46329	2.10521	2.56864
Acrv1	1096	0.139269	0.141894	0.142623	0.142045
Acsbg1	2775	1.94322	3.33678	2.08858	2.42083
Acsbg2	2608	0.0585271	0.0829022	0.0834486	0.0955723
Acsf2	3069	8.76099	7.7338	8.20199	8.52479
Acsf3	2236	6.75181	7.7377	7.21909	6.64565
Acsl1	3925	3.51287	2.65293	3.33534	3.28279
Acsl3	3818.3	10.6784	9.62308	9.7624	9.57563
Acsl4	5123.67	48.5881	32.7212	39.725	37.9358
Acsl5	3167	70.1286	76.1499	76.3976	67.6778
Acsl6	2585.97	1.06063	0.423929	0.76827	0.941307
Acsm1	2041	0.0747862	0.0761957	0.0765875	0.0762772
Acsm2	6527	0.0408555	0.0571164	0.0681645	0.0574111
Acsm3	2661.33	0.0573543	0.0584352	0.0587357	0.0699131
Acsm4	2153	0.0708958	0.0722319	0.0726034	0.0723092
Acsm5	2505	0.0609336	0.062082	0.0624013	0.0621484
Acss1	3594	2.0554	1.98533	2.26878	2.1034
Acss2	2833	13.4526	11.3969	12.0188	14.371
Acss2os	629	0.242669	0.295488	0.248514	0.247507
Acss3	2310	0.0660774	0.0673227	0.0676689	0.0673947
Acta1	1481	0.386909	0.372412	0.348201	0.375484
Acta2	2572	0.0710373	0.0604648	0.0727554	0.0663173
Actb	1889	3323.01	3212.27	3227.53	3163.77
Actbl2	2737	0.424513	0.677727	0.525247	0.356575
Actc1	1390	0.13123	0.155546	0.112457	0.133857
Actg1	1931	1736.42	1504.78	1594.95	1805.01
Actg2	1341	0.136026	0.16123	0.162065	0.251343
Actl10	1501	0.121526	0.103608	0.104141	0.144199
Actl11	3993	0.0382266	0.038947	0.0391473	0.0389887
Actl6a	1969	25.5852	28.4531	30.8488	24.5497
Actl6b	1577	0.0967905	0.0986147	0.0991218	0.0987202
Actl7a	1513	0.100885	0.102786	0.103315	0.102896
Actl7b	1424	0.10719	0.10921	0.109772	0.109327
Actl9	1380	0.110608	0.112692	0.113272	0.112813
Actn1	3739	43.7655	58.9901	46.7481	42.2411
Actn2	3091	0.45266	2.47718	0.917908	0.484888
Actn3	2887	0.176618	0.148471	0.139631	0.180202
Actn4	3859	74.6781	90.8369	80.9712	75.6762
Actr10	4022	26.3658	23.722	24.1988	25.8585
Actr1a	2742	50.3274	56.0387	52.0659	51.5433
Actr1b	2077	37.8668	37.4201	35.0312	39.9769
Actr2	3688	145.677	120.341	131.888	128.325
Actr3	2563.41	310.837	278.337	300.254	271.027
Actr3b	1734	0.48292	0.49221	0.42442	0.370106
Actr5	2381	7.27879	8.98571	7.99665	8.4344
Actr6	1703	7.55436	6.32819	8.18872	6.56704
Actr8	2121	16.8176	16.327	16.3555	17.2329
Actrt1	1339	0.113995	0.116143	0.11674	0.116267
Actrt2	1440	0.105999	0.107997	0.108552	0.108112
Actrt3	1892	0.0964113	0.0821963	0.147115	0.114399
Acvr1	2790	1.29252	1.1652	1.06199	0.839803
Acvr1b	3277	5.61568	6.96509	5.06527	5.87879
Acvr1c	9033	0.916668	0.383408	0.542267	0.733605
Acvr2a	5681	0.566644	0.39596	0.569883	0.332221
Acvr2b	1710	0.733442	0.871799	0.751501	0.641793
Acvrl1	3596.45	4.66158	4.5407	4.47132	5.25524
Acy1	1455.89	9.53184	9.00729	10.0605	11.1241
Acy3	1365.01	0.43898	0.425177	0.472102	0.514666
Acyp1	677	11.5712	9.55341	10.8655	11.5388
Acyp2	671	0.404955	0.322219	0.323888	0.27729
Ada	1701	5.51547	4.46237	5.56196	6.27114
Adad1	1972	0.122694	0.0788617	0.0792673	0.0943519
Adad2	1928	0.0791694	0.0806615	0.0810763	0.0807478
Adal	2380.74	3.00283	3.48147	3.49981	3.0897
Adam10	4605	35.7221	33.743	32.6019	29.3808
Adam11	4647	0.0605873	0.0613506	0.0564179	0.0652088
Adam12	7675	0.0431619	0.0281706	0.0322913	0.0400759
Adam15	3006	19.8588	15.5975	18.6644	22.2355
Adam17	4449.17	13.2668	12.8102	12.7196	12.4967
Adam18	2361	0.06465	0.0658684	0.0662072	0.0659389
Adam19	6294.64	9.06665	8.70971	8.89848	8.81144
Adam1a	3114	0.268909	0.254592	0.285317	0.293894
Adam1b	2884	0.052926	0.0539235	0.0542008	0.0539812
Adam2	2551	0.0598348	0.0609625	0.061276	0.0610277
Adam20	2589	0.0589566	0.0600677	0.0603766	0.060132
Adam21	2911	0.0626624	0.0638482	0.0536981	0.0639168
Adam22	9068	0.0201158	0.14432	0.0206023	0.0339195
Adam23	4768	0.0320131	0.0326165	0.0327842	0.0326514
Adam24	2870	0.0531842	0.0541865	0.0544652	0.0542445
Adam25	2640	0.0578177	0.0589073	0.0592103	0.0589704
Adam26a	2510	0.0608122	0.0619583	0.0622769	0.0620246
Adam26b	2405	0.0634672	0.0646633	0.0649959	0.0647325
Adam28	3975	0.166848	0.23968	0.133339	0.272118
Adam29	2742	0.0556669	0.056716	0.0570077	0.0567767
Adam3	2736	0.055789	0.0568404	0.0682829	0.0569012
Adam30	2362	0.0646226	0.0658405	0.0661791	0.065911
Adam32	2347	0.0650357	0.0662613	0.0666021	0.0792765
Adam33	3087	0.0880223	0.0896996	0.090166	0.099638
Adam34	2524	0.0604749	0.0616146	0.0619315	0.0616806
Adam39	2441	0.0625312	0.0637097	0.0640373	0.0637779
Adam4	2330	0.361692	0.271879	0.453595	0.35119
Adam5	2774.5	0.0550148	0.0560517	0.0563399	0.0561116
Adam6a	2507	0.060885	0.0620324	0.0623515	0.0620988
Adam6b	2271	0.0672121	0.0952043	0.068831	0.0819295
Adam7	3469	0.0440008	0.04483	0.0450606	0.044878
Adam8	3034	2.60159	9.28334	4.06275	3.59539
Adam9	4016.9	7.11516	5.53868	6.07246	7.11024
Adamdec1	2412	0.063283	0.0644757	0.0648073	0.0645447
Adamts1	4904	0.0311253	0.0379001	0.031875	0.0317459
Adamts10	4061.3	10.2764	11.5264	10.4571	12.3975
Adamts12	6234	0.0244849	0.0249463	0.0250746	0.024973
Adamts13	3447	7.65593	6.91705	8.81081	7.75874
Adamts14	5188	0.83867	0.731498	0.771514	1.1254
Adamts15	5946	0.0356347	0.0511119	0.0313172	0.0261826
Adamts16	4986	0.0365845	0.0311904	0.0313508	0.04341
Adamts17	6043	0.0495962	0.256588	0.0967956	0.0257623
Adamts18	4855	0.0314395	0.032032	0.0321967	0.0320663
Adamts19	4666	0.032713	0.0333295	0.0335009	0.0333651
Adamts2	7265	0.44486	0.364014	0.419217	0.475856
Adamts20	2961.28	0.071652	0.0627641	0.0630882	0.0628316
Adamts3	7579.32	0.0515628	0.0565535	0.0367239	0.0405818
Adamts4	3673	0.09019	0.0671266	0.067475	0.0754703
Adamts5	8104	0.018835	0.0191899	0.0192886	0.0192105
Adamts6	4822	5.39676	5.80464	5.42229	5.02705
Adamts7	5424	0.0281414	0.0734311	0.0344998	0.0455056
Adamts8	3632	0.0420261	0.0511735	0.0514378	0.0512285
Adamts9	6056	0.0301206	0.0356014	0.0302446	0.0305731
Adamtsl1	7839	0.0194717	0.0198387	0.0199407	0.0198599
Adamtsl2	3242	0.0470816	0.047969	0.0482156	0.0480203
Adamtsl3	7285	0.0209525	0.025513	0.0214571	0.0213702
Adamtsl4	3965.92	5.30829	3.2071	4.72399	5.49783
Adamtsl5	3372.79	4.43226	6.48728	3.56484	5.45962
Adap1	2418	13.4965	15.0495	16.284	14.5132
Adap2	1611	0.187149	0.0965334	0.115966	0.34179
Adar	5872.71	20.3842	25.3936	21.8806	20.351
Adarb1	6591.55	10.2962	9.10088	9.55663	10.9941
Adarb2	4375	0.444409	0.604611	0.493227	0.647076
Adat1	3159	1.83442	1.68953	1.86135	1.99076
Adat2	1453	7.3584	8.25243	6.74223	6.79788
Adat3	1413	3.05779	3.05239	2.80939	3.59325
Adck1	2248.43	4.76845	5.5894	4.70979	5.60904
Adck2	3539	5.1482	5.51667	4.7682	5.62676
Adck3	3938.27	2.90382	3.92313	3.25919	2.88603
Adck4	2190	14.4204	15.1815	13.5119	13.9841
Adck5	2050.67	6.09953	7.60828	7.30621	6.60922
Adcy1	12259	0.0148797	0.0126858	0.0152396	0.0126994
Adcy10	5209	0.0293029	0.0298551	0.0300087	0.0298871
Adcy2	4211	0.0362476	0.0441373	0.0371207	0.0369703
Adcy3	4527.21	5.71549	5.72538	5.78251	5.95948
Adcy4	3414	0.0883117	0.0544412	0.0815297	0.0811957
Adcy5	5060	0.165491	0.666459	0.145444	0.210887
Adcy6	6038	10.5365	14.4799	10.5031	11.0792
Adcy7	5957.68	17.1601	19.5911	17.7148	17.3426
Adcy8	5019	0.0304122	0.0309853	0.0311447	0.0310185
Adcy9	7840	0.862489	0.976846	0.813738	0.864611
Adcyap1	2108	0.0724092	0.0737739	0.0741533	0.0738528
Adcyap1r1	6178	0.0428261	0.0357825	0.0386838	0.0302644
Add1	3922.57	58.5534	61.2294	59.5462	59.3839
Add2	8006	0.0227842	0.0232154	0.0271457	0.0232403
Add3	4407.54	18.7046	18.5978	19.2842	16.2403
Adgb	5218	0.0292523	0.0298036	0.0299569	0.0298355
Adh1	1348	0.753719	1.01587	0.772265	0.746532
Adh4	1312	0.229799	0.372965	0.281908	0.188127
Adh5	1597.57	58.5551	58.0872	63.5721	56.7224
Adh6-ps1	2789	0.0654034	0.0666412	0.056047	0.0558199
Adh6a	1341	0.113825	0.11597	0.116566	0.116094
Adh7	2079	0.0877394	0.0893998	0.0751877	0.0894959
Adhfe1	3098	0.10693	0.0893811	0.060304	0.0600587
Adi1	1676	21.7644	19.3257	21.7351	20.604
Adig	665	0.229532	0.233858	0.23506	0.234108
Adipoq	1233	0.123795	0.15074	0.126776	0.126263
Adipor1	2024	94.2305	89.0535	87.7991	93.4311
Adipor2	3963	37.9517	36.0298	38.7603	36.8532
Adk	1809.39	13.1488	12.6774	14.4856	11.3355
Adm	1381	0.542118	0.355869	0.577088	0.354716
Adm2	1121	0.322069	0.247014	0.248298	0.247281
Adnp	4903	35.8748	35.1565	34.2449	33.6332
Adnp2	4188	10.01	10.573	10.0242	10.2727
Ado	4456	9.88237	8.96277	9.95349	8.90449
Adora1	5025.4	0.0303734	0.0309459	0.031105	0.030979
[truncated: 22,085 more rows]
