# Supplementary material for: Transcription factor p73 regulates Th1 differentiation
Source: Nat Commun. 2020 Mar 19;11:1475. doi: 10.1038/s41467-020-15172-5 (PMC7081339; doi:10.1038/s41467-020-15172-5)
Supplement: Supplementary file 6 — Supplementary Data 3 [file 41467_2020_15172_MOESM6_ESM.xlsx]

## Sheet: Supplemental Table 3
Supplementary Data 3: Differentially expressed genes in Th1 cells transduced with TAp73 versus vector
Gene	Th1_vector	Th1_TAp73	Th1_DNp73	logFC	PValue	FDR
Fat2	0.0106425	6.95908	0.0680901	9.35304	0	0
Trp73	0.491935	62.3581	52.198	6.98597	0	0
Mzb1	0.423516	43.7329	2.2442	6.69021	0	0
H19	4.95616	207.042	31.6903	5.38456	0	0
Nkg7	145.765	578.736	233.445	1.98926	0	0
Il24	230.245	68.4051	100.046	-1.751	0	0
Fabp5	85.5317	286.508	141.665	1.74404	0	0
Timp1	298.317	89.8886	157.088	-1.73064	0	0
Ifng	532.99	198.499	249.512	-1.42498	0	0
Ccr7	224.222	472.644	330.915	1.07582	0	0
Fam129b	3.55209	18.435	3.45299	2.37571	4.05111e-277	2.57195e-274
Lad1	4.85463	23.5502	9.12556	2.27831	1.53693e-271	8.67339e-269
Ms4a4c	11.8835	47.7371	23.4035	2.00616	1.20256e-265	6.10782e-263
Ttc39c	46.6398	16.3816	26.0397	-1.50949	7.05322e-252	3.41174e-249
Mst1	0.905383	15.0678	3.01061	4.0568	6.26576e-245	2.89307e-242
Hip1r	7.93047	22.7442	9.38216	1.52002	7.19669e-232	3.046e-229
Perp	26.2888	66.3234	35.317	1.33507	6.27132e-228	2.35941e-225
Fam46a	30.6408	13.7992	25.8611	-1.15086	5.05616e-223	1.71202e-220
Bmp7	0.94633	9.4917	1.54099	3.32626	2.93085e-210	9.3036e-208
Foxj1	1.93684	14.4404	1.68351	2.89834	1.55279e-197	4.15086e-195
Sfn	12.5641	43.4987	21.5685	1.79166	4.66563e-197	1.18484e-194
Irf7	6.29848	28.7427	9.00257	2.19012	4.07323e-194	9.8514e-192
Gna15	2.27706	17.8977	5.53087	2.97454	3.55645e-191	8.4015e-189
Ermn	26.9696	10.4602	24.5366	-1.36642	6.53361e-186	1.41209e-183
Gnal	17.859	7.11325	12.2539	-1.32807	5.7215e-181	1.13959e-178
Isg20	2.64227	28.4565	4.44089	3.42892	1.0682e-171	2.08668e-169
Irf6	13.7274	29.5831	10.8189	1.10772	1.31231e-161	2.42372e-159
Ldlrap1	9.64087	27.4489	12.683	1.50951	7.68678e-160	1.39433e-157
Tubb6	19.6848	48.4315	26.7316	1.29886	3.2792e-158	5.74312e-156
Igf2	0.0983009	4.52566	0.274588	5.52483	9.20807e-157	1.58535e-154
Plxnb2	6.76585	15.3878	7.05831	1.18544	7.69026e-153	1.28062e-150
Myh11	10.1707	3.66349	6.37638	-1.47313	1.55249e-141	2.31915e-139
Grasp	2.69285	15.1664	4.21387	2.49368	1.16895e-137	1.64919e-135
Jag2	3.72322	12.2027	7.00647	1.71258	2.59168e-133	3.5576e-131
Edaradd	0.0965387	2.08061	0.17779	4.42978	5.81562e-130	7.77304e-128
Fscn1	16.1454	35.0386	19.0512	1.11782	6.15895e-130	8.12501e-128
Chl1	5.77167	1.66974	2.81699	-1.78936	1.31584e-128	1.69194e-126
Sema4b	4.60248	13.6676	4.98536	1.57028	9.94012e-128	1.26215e-125
Zfp703	12.5545	27.2936	14.1491	1.12036	1.07833e-122	1.3523e-120
Ppp1r3b	24.1503	11.8161	15.5758	-1.03129	6.2388e-122	7.72851e-120
Cd80	20.7891	46.7678	26.9038	1.16969	9.73614e-122	1.19156e-119
Phactr2	4.6267	10.0998	5.77572	1.12627	1.06215e-121	1.28444e-119
Slamf6	1.90119	10.8756	8.39574	2.51612	2.21387e-121	2.6457e-119
Rian	0.0511824	3.65609	0.256954	6.15861	8.77967e-120	1.03702e-117
Cd109	0.0973428	2.52832	0.0474132	4.69899	1.55415e-119	1.81461e-117
Wnt10b	6.74651	20.7791	7.30735	1.62292	3.08671e-118	3.48387e-116
Mndal	7.73366	23.3688	7.16872	1.59536	1.08041e-110	1.09748e-108
Serpinb5	27.1291	11.9653	16.0915	-1.18099	2.05437e-109	2.04591e-107
Dclk1	11.337	5.22852	7.44053	-1.11657	1.4793e-108	1.45891e-106
Kcnip3	0.0727902	4.33714	0.178992	5.89695	8.75282e-108	8.46773e-106
Mest	19.7166	7.22579	16.3795	-1.44819	9.29593e-107	8.9083e-105
Itga3	4.01745	10.7321	4.4138	1.41758	1.77491e-106	1.685e-104
Prkx	8.60666	19.8692	10.5249	1.20701	2.01216e-105	1.89255e-103
Enpp2	8.35733	1.95349	4.46527	-2.09699	4.32924e-105	3.99786e-103
Dhrs3	0.538392	8.29291	0.496696	3.94517	2.02351e-102	1.77196e-100
Apobec1	1.28778	8.66366	1.11788	2.75009	1.0685e-98	8.97011e-97
Snx11	8.62866	20.7859	11.3899	1.2684	1.26864e-91	9.83729e-90
Irf5	10.5611	24.8572	13.5409	1.23491	3.78638e-90	2.8703e-88
Uba7	9.47799	20.1494	11.2931	1.08809	3.28829e-88	2.42047e-86
Lilrb4	40.9452	18.9445	31.471	-1.11191	3.38165e-88	2.47128e-86
Adam8	2.56704	9.29043	4.02092	1.85564	1.45359e-87	1.05469e-85
Fam26f	0.14018	8.7316	1.09229	5.96102	9.52377e-86	6.6262e-84
Cd70	3.41818	20.8673	5.23279	2.60995	5.86842e-85	4.00077e-83
Oasl2	0.402202	4.21723	1.12949	3.39032	1.57433e-83	1.03844e-81
Fes	17.6206	7.42631	9.80783	-1.24655	4.56267e-82	2.89672e-80
Osr2	0.142292	5.30183	0.395529	5.21964	2.32991e-78	1.4172e-76
Cd24a	5.39962	16.3761	7.9904	1.60066	1.36516e-75	8.10956e-74
Atp1b1	0.868475	5.70753	1.60674	2.71632	2.51774e-75	1.48693e-73
Syna	0.196254	3.37077	1.52042	4.10232	3.42497e-73	1.94362e-71
Tgtp2	8.64557	18.645	11.2947	1.10875	4.99147e-73	2.81686e-71
Gatm	24.8425	12.3087	17.4984	-1.01314	3.291e-72	1.83681e-70
Ifi203	2.49229	7.64582	2.98406	1.6172	2.25386e-71	1.23755e-69
Sema3f	4.48279	11.1916	7.91191	1.31995	3.93403e-71	2.12563e-69
Ptplb	6.8817	14.62	8.00228	1.08711	5.52278e-71	2.95265e-69
Paqr4	6.61786	16.0048	7.98874	1.27407	7.83422e-71	4.16649e-69
Tnfrsf8	24.5824	10.0061	12.716	-1.29674	4.15978e-70	2.16693e-68
Fasl	24.6818	11.1901	11.2037	-1.14123	8.10347e-70	4.19975e-68
Rtn4rl1	1.42152	5.53945	3.41127	1.96231	9.02758e-63	4.09385e-61
Slc6a8	0.951696	4.14866	0.964003	2.12408	2.31854e-62	1.03752e-60
Entpd1	5.60811	1.81973	2.07684	-1.62379	4.22962e-61	1.81285e-59
Nhsl1	2.39015	0.596438	0.659848	-2.00266	6.5814e-61	2.79723e-59
Bcl2a1b	18.1689	44.019	32.6895	1.27666	4.13491e-60	1.72849e-58
Fam212a	3.70094	15.285	9.79645	2.04615	1.85356e-59	7.68507e-58
Ggt5	0.391732	2.71625	0.629037	2.79369	2.97027e-59	1.21661e-57
Slfn1	9.29066	20.6282	11.1664	1.15076	1.22091e-58	4.96082e-57
Slco4a1	4.84979	11.2393	9.10348	1.21256	1.48623e-57	5.92046e-56
Rcn3	19.0839	7.23171	9.61784	-1.39995	1.79917e-57	7.11125e-56
Gp49a	23.0609	9.57003	17.5286	-1.26886	1.65147e-56	6.47707e-55
Mx1	0.39007	3.47184	1.01012	3.15391	3.46484e-56	1.35369e-54
Lrp11	0.601309	3.38988	0.773814	2.49507	3.38287e-54	1.24055e-52
Chit1	0.952326	5.91486	1.03888	2.63483	1.2177e-53	4.38631e-52
Gbp10	2.47441	6.80955	2.28263	1.46047	1.37543e-53	4.91957e-52
Rn4.5s	92.4771	24.5156	34.2577	-1.9154	2.04014e-53	7.24607e-52
9430020K01Rik	5.47136	2.53622	2.52851	-1.10922	7.76824e-53	2.70239e-51
Pyhin1	0.573701	3.19555	1.34343	2.4777	1.33547e-51	4.53704e-50
Cysltr1	9.67225	4.01411	7.70772	-1.26877	1.71268e-51	5.77986e-50
Per2	1.00465	3.19776	2.13983	1.67037	2.24336e-51	7.54572e-50
Ffar2	13.5079	5.59612	6.20428	-1.27131	1.06345e-50	3.47347e-49
Cav2	0.515928	5.09007	1.49771	3.30247	1.9806e-50	6.40729e-49
Msi1	13.2565	4.55014	6.6843	-1.54272	4.13288e-50	1.32018e-48
Pou2af1	0.59656	3.79747	0.823535	2.67031	4.06012e-49	1.27292e-47
Etv5	9.99421	4.88238	7.02682	-1.03351	5.31699e-49	1.66185e-47
Krt17	0.158825	3.95423	0.840583	4.63797	6.34093e-49	1.96976e-47
Ctla2b	24.8255	10.03	14.5709	-1.30751	1.26044e-47	3.77686e-46
Mreg	1.35864	5.3417	2.18355	1.97513	1.7642e-46	5.09112e-45
Siglecg	0.0979547	2.33845	0.33382	4.57737	2.16726e-46	6.21895e-45
Gem	16.3185	8.05105	10.0114	-1.01926	5.71327e-46	1.62564e-44
Filip1l	4.30424	9.28399	10.893	1.10899	9.09101e-45	2.49585e-43
Xaf1	2.39392	7.00872	3.72834	1.54978	1.61299e-44	4.40451e-43
Pla2g4f	1.7509	5.2385	2.64255	1.58105	7.36323e-42	1.87458e-40
Abca1	2.35536	1.00331	1.51104	-1.23119	8.33696e-42	2.11717e-40
Frmd4b	4.14033	1.65372	2.72916	-1.32403	1.80931e-40	4.43937e-39
Sparc	0.874885	3.88843	2.22534	2.15203	2.5427e-40	6.19395e-39
F3	4.94959	0.994882	2.31603	-2.31472	5.63159e-40	1.36204e-38
Bank1	0.701752	3.10351	1.16829	2.14487	1.72269e-39	4.1369e-38
Kremen2	5.29575	11.7714	7.28526	1.15238	3.17934e-39	7.54573e-38
Fcrl1	0.551768	3.75054	1.14073	2.76498	3.84639e-38	8.79993e-37
Actn2	0.406798	2.4431	0.870388	2.58634	3.0184e-37	6.73866e-36
Serpina3g	1.95554	6.39005	4.35891	1.70826	3.05027e-37	6.79488e-36
Dab2ip	1.29121	3.17847	1.81441	1.29961	7.57093e-37	1.66823e-35
Kctd1	2.81807	6.70659	3.8486	1.25087	3.02197e-36	6.54524e-35
Zfp750	0.442824	2.40339	1.62648	2.44028	3.6463e-36	7.88067e-35
Fbln2	0.539477	2.18392	1.17831	2.0173	2.55719e-34	5.25829e-33
Myo1e	1.05657	2.92761	1.0885	1.47034	1.09538e-33	2.18174e-32
Xlr5b	0.746584	5.27849	0.571361	2.82177	2.6282e-32	4.94394e-31
Spib	0.533654	2.65203	1.01407	2.31313	4.6198e-32	8.62645e-31
Serpina3f	0.435489	2.83381	1.09405	2.70205	5.41503e-32	1.00743e-30
Ptk7	0.922687	2.80677	2.95381	1.605	8.67602e-32	1.59947e-30
Ifitm1	3.96751	14.3056	3.17771	1.85028	1.01084e-31	1.85681e-30
Esrp2	0.948905	3.50265	1.97043	1.88412	3.06896e-31	5.52739e-30
Btbd11	1.28432	3.07371	1.50966	1.25898	4.22602e-31	7.51802e-30
Plagl1	4.02194	1.89214	3.34934	-1.08788	1.20909e-30	2.11758e-29
Pkib	4.00805	1.9484	2.70333	-1.04061	5.01355e-29	8.24072e-28
2310015A10Rik	0.721428	2.17997	0.912689	1.59538	2.58588e-28	4.17604e-27
Scml4	1.99841	4.197	1.75755	1.07051	3.18333e-28	5.09233e-27
Arhgef10l	3.8861	1.76034	1.80495	-1.14247	4.38126e-27	6.76365e-26
Chst2	1.57211	3.21278	2.25971	1.03112	5.7748e-27	8.8745e-26
Phf11a	3.74482	9.45422	5.73945	1.33606	1.74531e-26	2.64609e-25
Prdm11	0.658484	3.18627	1.71858	2.27466	5.78361e-26	8.52684e-25
Napsa	1.04675	4.49417	1.45484	2.10215	8.32307e-26	1.20952e-24
Sntb1	1.23944	4.0579	1.30809	1.71105	1.10647e-25	1.60106e-24
Aldh1l2	3.21829	1.58559	2.41386	-1.02128	1.34118e-25	1.9297e-24
S1pr3	3.7401	1.74412	3.62109	-1.10058	4.41385e-25	6.1928e-24
Cxxc5	0.999106	3.45015	1.60228	1.78796	4.65142e-25	6.50815e-24
Asb2	6.60452	3.24999	4.69941	-1.02302	1.05291e-23	1.41287e-22
Rasgef1a	1.35202	3.45471	1.91894	1.35345	1.69839e-23	2.26111e-22
Gm14718	19.2668	8.80232	12.881	-1.13016	1.99327e-23	2.63641e-22
BC147527	4.39167	9.28217	5.86868	1.07969	9.07629e-23	1.16557e-21
Tmem38a	1.79058	4.67826	3.11833	1.38555	9.12491e-22	1.10874e-20
Prodh	0.473789	2.19512	1.03275	2.212	2.78773e-21	3.33542e-20
M1ap	6.60021	3.05381	6.73909	-1.1119	8.24487e-21	9.64878e-20
Bcl2a1d	5.50168	13.3644	9.43683	1.28045	9.75976e-21	1.13562e-19
Cnksr3	2.28487	4.57065	2.77625	1.00029	1.96198e-20	2.2545e-19
Pde11a	1.14724	3.08909	3.64022	1.42902	3.86819e-20	4.3805e-19
BC035044	0.76842	2.89415	1.25412	1.91318	7.21974e-20	8.06779e-19
Mdk	2.64454	7.4557	3.97065	1.49533	8.25096e-20	9.15992e-19
Aqp3	3.54834	1.0758	2.06374	-1.72175	5.79551e-19	6.08798e-18
Tnfsf9	5.334	10.8267	6.19184	1.02131	2.87478e-18	2.89702e-17
5830418P13Rik	0.716581	2.4832	0.843917	1.79301	1.40383e-17	1.35423e-16
Gm4951	1.13902	2.96137	1.6422	1.37847	1.73981e-17	1.67042e-16
Mx2	1.00448	2.76564	1.39929	1.46117	1.73997e-16	1.57528e-15
Gm13051	2.33591	0.840147	1.74593	-1.47528	1.99174e-16	1.79522e-15
Yap1	2.5829	1.23022	2.00365	-1.07008	3.5875e-16	3.1661e-15
Sh2b2	1.17878	2.82106	1.89055	1.25895	1.6584e-15	1.40501e-14
Cd79b	1.87438	5.0839	2.28598	1.43953	4.38698e-15	3.60541e-14
Cldnd2	1.75594	6.56166	2.83099	1.90183	1.35009e-14	1.07901e-13
Ccl3	12.3683	6.11922	8.10374	-1.01523	8.60101e-14	6.51522e-13
Pcsk1	2.06023	0.741812	0.961407	-1.47369	4.46748e-13	3.25731e-12
Tead3	1.13797	2.66591	1.58059	1.22818	5.51631e-13	3.98823e-12
Pdgfa	1.20841	3.92916	4.05385	1.70113	1.24777e-12	8.80809e-12
Ier5l	2.59271	5.32711	4.78642	1.0389	2.64923e-12	1.83192e-11
Cpne6	2.92231	1.26361	1.97021	-1.20956	1.80209e-11	1.17872e-10
Mt3	9.25363	3.62068	3.92786	-1.35376	3.75794e-11	2.3933e-10
Rsc1a1	0.956279	2.37095	1.9541	1.30997	4.84339e-11	3.05206e-10
Siah3	6.85252	3.10825	5.54412	-1.14053	9.13568e-11	5.60388e-10
Klrc1	2.25148	0.881815	0.849611	-1.35233	2.65431e-10	1.56395e-09
OTTMUSG00000016609	2.46915	1.1941	2.08435	-1.04809	6.09332e-10	3.47044e-09
D130040H23Rik	2.5835	1.16913	1.70529	-1.1439	2.5757e-09	1.38247e-08
Mapk13	1.51464	3.43403	4.54073	1.18093	4.34132e-09	2.27667e-08
Tm4sf5	3.42249	1.31116	2.46575	-1.38422	4.34416e-08	2.05246e-07
Phf11c	1.32957	2.8179	2.12313	1.08366	1.48496e-07	6.64504e-07
Cited4	1.35963	2.96423	2.06862	1.12445	6.44063e-07	2.66384e-06
BC064078	1.58675	3.70255	2.03013	1.22245	7.88826e-07	3.2297e-06
Mnda	1.16745	2.34828	1.13166	1.00825	1.47575e-06	5.84658e-06
Gm6904	1.39157	3.26985	2.08632	1.23252	2.17981e-06	8.45778e-06
Procr	2.15252	0.99733	1.26276	-1.10989	6.57574e-06	2.40275e-05
Gm19705	3.16441	6.96673	5.0107	1.13855	8.4399e-06	3.038e-05
1700037C18Rik	1.14768	2.55957	2.0341	1.15718	8.54677e-06	3.07321e-05
Lmo2	1.58384	0.679421	3.53079	-1.22106	2.01773e-05	6.90337e-05
FDR<0.05 &FC>2
