# Supplementary material for: Transcription factor p73 regulates Th1 differentiation
Source: Nat Commun. 2020 Mar 19;11:1475. doi: 10.1038/s41467-020-15172-5 (PMC7081339; doi:10.1038/s41467-020-15172-5)
Supplement: Supplementary file 7 — Supplementary Data 4 [file 41467_2020_15172_MOESM7_ESM.xlsx]

## Sheet: Supplemental Table 4
Supplementary Data 4: Differentially expressed genes in Th1 cells transduced with DNp73 versus vector
Gene	Th1_vector	Th1_TAp73	Th1_DNp73	logFC	PValue	FDR
Trp73	0.491935	62.3581	52.198	6.72939	0	0
H19	4.95616	207.042	31.6903	2.67675	0	0
Il24	230.245	68.4051	100.046	-1.20252	0	0
Ifng	532.99	198.499	249.512	-1.095	0	0
Atg9b	6.23659	9.4209	15.0727	1.27311	1.23476e-100	5.2261e-98
Slamf6	1.90119	10.8756	8.39574	2.14276	5.75731e-78	1.32915e-75
Fasl	24.6818	11.1901	11.2037	-1.13947	8.10347e-70	1.6463e-67
Filip1l	4.30424	9.28399	10.893	1.33957	1.94494e-69	3.87386e-67
Bcl2l11	10.2407	12.2142	5.05341	-1.01899	6.93656e-59	1.11844e-56
Chl1	5.77167	1.66974	2.81699	-1.03483	2.68895e-56	4.07677e-54
Nhsl1	2.39015	0.596438	0.659848	-1.8569	6.42717e-55	9.32674e-53
Myof	0.840429	1.18421	2.70685	1.68742	2.79859e-53	3.84163e-51
9430020K01Rik	5.47136	2.53622	2.52851	-1.11361	4.32556e-53	5.85854e-51
Entpd1	5.60811	1.81973	2.07684	-1.43312	4.38134e-51	5.36213e-49
Trim66	2.5576	3.15381	0.992199	-1.36609	1.80119e-47	1.86699e-45
Ckmt1	3.35636	5.38292	10.5454	1.65165	1.15941e-45	1.05154e-43
Ffar2	13.5079	5.59612	6.20428	-1.12247	7.14908e-42	5.76352e-40
Rn4.5s	92.4771	24.5156	34.2577	-1.43267	7.0242e-36	4.5447e-34
Ptk7	0.922687	2.80677	2.95381	1.67867	1.57168e-35	1.00409e-33
Ms4a6c	6.78822	12.9334	15.1479	1.15801	2.22398e-30	1.09666e-28
Pde11a	1.14724	3.08909	3.64022	1.66586	2.23011e-29	1.05079e-27
Arhgef10l	3.8861	1.76034	1.80495	-1.10636	1.06878e-25	4.05101e-24
Syna	0.196254	3.37077	1.52042	2.9537	2.31866e-25	8.59596e-24
Fut7	5.1591	9.71806	10.3964	1.01089	2.62307e-24	9.00175e-23
Fam212a	3.70094	15.285	9.79645	1.40437	1.7716e-23	5.80514e-22
Sox5	2.21969	1.1792	1.0695	-1.05342	3.0299e-22	9.24255e-21
Rtn4rl1	1.42152	5.53945	3.41127	1.26287	2.50819e-21	7.05767e-20
Gna15	2.27706	17.8977	5.53087	1.28034	3.7304e-21	1.03252e-19
Mst1	0.905383	15.0678	3.01061	1.73346	5.1199e-21	1.40562e-19
Per2	1.00465	3.19776	2.13983	1.0908	4.48869e-19	1.10402e-17
S100a6	12.6583	9.77293	5.02249	-1.33361	7.68088e-19	1.83582e-17
Zfp750	0.442824	2.40339	1.62648	1.87696	3.0605e-18	7.01773e-17
Hhex	0.458608	0.60697	2.24637	2.29228	5.4251e-18	1.21384e-16
Dennd2c	1.24171	1.93909	2.54451	1.03506	6.55271e-18	1.45333e-16
Mapk13	1.51464	3.43403	4.54073	1.58395	1.76854e-17	3.75049e-16
Serpina3g	1.95554	6.39005	4.35891	1.1564	4.8244e-15	8.68905e-14
Sh3gl3	4.10299	2.25811	1.61618	-1.34409	1.01996e-14	1.75309e-13
F3	4.94959	0.994882	2.31603	-1.09566	1.7675e-14	2.98244e-13
Pdgfa	1.20841	3.92916	4.05385	1.7462	2.20579e-13	3.36861e-12
Sparc	0.874885	3.88843	2.22534	1.34687	5.517e-13	8.07517e-12
Ablim2	2.31294	1.32456	1.14545	-1.01381	1.30454e-11	1.67529e-10
Klrc1	2.25148	0.881815	0.849611	-1.40601	8.05306e-11	9.28524e-10
Mzb1	0.423516	43.7329	2.2442	2.40575	2.35406e-10	2.5575e-09
Mt3	9.25363	3.62068	3.92786	-1.23628	5.7549e-10	5.91085e-09
Lmo2	1.58384	0.679421	3.53079	1.15657	8.11191e-10	8.19908e-09
Oasl2	0.402202	4.21723	1.12949	1.48969	1.25605e-09	1.24599e-08
Pyhin1	0.573701	3.19555	1.34343	1.22755	2.19672e-09	2.11911e-08
Gm4827	5.90381	3.14518	2.58069	-1.19389	3.67923e-09	3.45094e-08
Fbln2	0.539477	2.18392	1.17831	1.12709	6.75941e-09	6.14701e-08
Trim7	1.86586	3.68592	3.94164	1.07896	7.1865e-09	6.50628e-08
Pcsk1	2.06023	0.741812	0.961407	-1.09959	1.04451e-08	9.29897e-08
Esrp2	0.948905	3.50265	1.97043	1.05418	1.80527e-08	1.55935e-07
Prdm11	0.658484	3.18627	1.71858	1.38401	4.72218e-08	3.8191e-07
Fam26f	0.14018	8.7316	1.09229	2.9621	1.42717e-07	1.07149e-06
Cav2	0.515928	5.09007	1.49771	1.53753	6.72529e-07	4.58801e-06
Mx1	0.39007	3.47184	1.01012	1.37274	9.63241e-07	6.3619e-06
Rsc1a1	0.956279	2.37095	1.9541	1.03101	9.68115e-07	6.38579e-06
Krt17	0.158825	3.95423	0.840583	2.40401	1.18186e-06	7.66137e-06
Pld4	1.50047	2.08592	0.666504	-1.17074	7.09676e-06	4.03859e-05
Fat2	0.0106425	6.95908	0.0680901	2.6777	7.50044e-06	4.25639e-05
Serpina3f	0.435489	2.83381	1.09405	1.32898	7.97276e-06	4.49929e-05
Actn2	0.406798	2.4431	0.870388	1.09735	3.19249e-05	0.000160939
Rian	0.0511824	3.65609	0.256954	2.32786	7.01415e-05	0.000329098
Prodh	0.473789	2.19512	1.03275	1.12418	0.000106819	0.000481184
2610528A11Rik	3.33177	2.91307	1.66297	-1.00254	0.000317179	0.00127955
Fcrl1	0.551768	3.75054	1.14073	1.04783	0.000453882	0.00175305
Igf2	0.0983009	4.52566	0.274588	1.48202	0.00141288	0.00477605
Siglecg	0.0979547	2.33845	0.33382	1.76893	0.0018874	0.00616517
Osr2	0.142292	5.30183	0.395529	1.47497	0.0161677	0.0401741
FDR<0.05 &FC>2
