# Supplementary material for: Transcription factor p73 regulates Th1 differentiation
Source: Nat Commun. 2020 Mar 19;11:1475. doi: 10.1038/s41467-020-15172-5 (PMC7081339; doi:10.1038/s41467-020-15172-5)
Supplement: Supplementary file 8 — Supplementary Data 5 [file 41467_2020_15172_MOESM8_ESM.xlsx]

## Sheet: Supplemental Table 6
Supplementary Data 5: Genome wide p73 (TAp73 and DNp73) ChIP-Seq binding peaks in Th1 cells
chrom	start	end	length	binding_summit	tags	-10log10(pvalue)	fold	FDR(%)	assigned_genes	bindingTo	dist2TSS
chr7	3388830	3389204	375	3388994	40	102.45	6.02	0.44	NA	intergenic	NA
chr7	3449278	3450068	791	3449719	92	194.91	6.28	0.07	NA	intergenic	NA
chr7	3450984	3451615	632	3451281	111	388.77	9.24	0	NA	intergenic	NA
chr7	3502371	3502806	436	3502645	58	201.09	9.08	0.07	Tarm1	promoter	-93
chr7	3590526	3590910	385	3590745	40	103.73	6.24	0.44	NA	intergenic	NA
chr7	4427976	4428759	784	4428556	112	282.06	6.25	0	Rdh13	intron	17101
chr7	4652891	4653359	469	4653197	53	104.77	6.3	0.42	Ppp6r1	UTR_5	5753
chr7	4736263	4736710	448	4736441	56	103.71	5.48	0.44	Suv420h2	promoter	-3685
chr7	6187564	6188086	523	6187893	75	261.8	9.6	0	Zfp444	intron	15381
chr7	16003958	16004510	553	16004319	72	136.23	6.4	0.22	Gltscr1	promoter	-4824
chr7	16019663	16020074	412	16019918	56	117.94	6.47	0.28	NA	intergenic	NA
chr7	16055800	16056223	424	16056017	54	122.36	6.53	0.25	NA	intergenic	NA
chr7	16119668	16120331	664	16120051	93	128.3	5.51	0.24	Kptn	exon	176
chr7	16198355	16198946	592	16198606	102	295.27	6.82	0	Dhx34	exon	23426
chr7	16207451	16208022	572	16207794	72	129.3	5.12	0.24	Dhx34	intron	14238
chr7	16288600	16289112	513	16288873	92	290.6	9.87	0	Ccdc9	promoter	-2078
chr7	16294774	16295924	1151	16295596	170	341.65	6.12	0	NA	intergenic	NA
chr7	16374137	16374568	432	16374434	48	132	6.72	0.22	Sae1	intron	13462
chr7	16405533	16406339	807	16405797	101	153.27	5.04	0.13	Zc3h4	intron	4602
chr7	16524398	16524712	315	16524552	36	111.93	7.06	0.34	Grlf1	intron	90441
chr7	16614128	16615803	1676	16615539	216	110.23	3.2	0.36	Grlf1	promoter	-546
chr7	16821533	16822071	539	16821907	71	178.46	6.6	0.08	Strn4	intron	6019
chr7	16823756	16824203	448	16823929	56	114.94	5.53	0.33	Strn4	intron	8041
chr7	16841306	16842317	1012	16841437	129	137.72	3.69	0.2	Prkd2	promoter	-1464
chr7	17004903	17005502	600	17005198	87	252.58	7.25	0.04	Ppp5c	intron	22716
chr7	17029060	17029848	789	17029411	141	416.6	8.15	0	Ppp5c	promoter	-1497
chr7	17030252	17030672	421	17030399	55	122.15	6.84	0.25	Ppp5c	promoter	-2485
chr7	18840496	18840838	343	18840730	45	107.93	6.01	0.38	Mill2	intron	765
chr7	18957468	18958243	776	18957716	99	115.21	3.54	0.32	Nova2	exon	31829
chr7	18959570	18960042	473	18959878	61	135.97	6.62	0.22	Nova2	UTR_3	33991
chr7	19321367	19321913	547	19321593	74	144.51	5.04	0.14	NA	intergenic	NA
chr7	19344211	19345315	1105	19344380	152	150.27	3.77	0.13	Ercc1	promoter	-690
chr7	19580646	19581132	487	19580893	80	254.18	8.83	0.04	NA	intergenic	NA
chr7	19651402	19651745	344	19651574	40	111.29	5.91	0.34	Clptm1	intron	13456
chr7	19703893	19704601	709	19704327	98	232.2	5.76	0.09	Tomm40	intron	11102
chr7	19773046	19773515	470	19773264	62	156.83	7.33	0.14	Bcam	promoter	-2732
chr7	19819009	19820110	1102	19819356	155	212.18	4.83	0.08	Bcl3	intron	3399
chr7	19934908	19935755	848	19935085	118	213.69	4.78	0.08	NA	intergenic	NA
chr7	19945577	19946611	1035	19945972	164	396.81	7.5	0	Igsf23	intron	4771
chr7	19948914	19949353	440	19949184	49	107.46	6.43	0.39	Igsf23	intron	1559
chr7	24290126	24290722	597	24290388	74	208.6	6.82	0.08	NA	intergenic	NA
chr7	24369466	24370441	976	24369892	156	242.54	4.56	0.1	Kcnn4	promoter	-370
chr7	24406992	24407705	714	24407523	101	184.62	4.99	0.09	Smg9	exon	7896
chr7	24413532	24414049	518	24413822	76	231.03	7.82	0.09	Smg9	intron	14195
chr7	24530197	24530735	539	24530502	93	100.46	4.5	0.47	Irgq	promoter	-145
chr7	24653366	24653892	527	24653729	73	139.59	5.76	0.18	NA	intergenic	NA
chr7	24903891	24904693	803	24904467	115	153.27	5.04	0.13	Arhgef1	UTR_5	1482
chr7	25130415	25131154	740	25130622	83	137.16	5.16	0.2	Pou2f2	intron	1838
chr7	25212773	25213232	460	25212920	59	175.12	7.69	0.1	Dedd2	intron	6939
chr7	25226683	25227392	710	25226960	127	479.2	12.43	0	9130221H12Rik	promoter	-1762
chr7	25248924	25249869	946	25249529	169	462.89	9.6	0	Erf	intron	1229
chr7	25269402	25270318	917	25269820	150	314.47	5.95	0	NA	intergenic	NA
chr7	25274727	25275283	557	25274959	66	100.47	4.28	0.47	NA	intergenic	NA
chr7	25410988	25411423	436	25411235	54	142.91	7.16	0.15	4732471J01Rik	UTR_5	16523
chr7	25575653	25576441	789	25576264	103	304.48	7	0	NA	intergenic	NA
chr7	25688905	25689722	818	25689276	127	100.23	4.1	0.47	Tgfb1	intron	2275
chr7	25705692	25706386	695	25706054	122	379.43	9	0	NA	intergenic	NA
chr7	27195837	27196655	819	27196373	165	263.72	6.59	0	Snrpa	promoter	-102
chr7	27228308	27228931	624	27228529	71	107.99	4.16	0.38	Itpkc	UTR_5	68
chr7	27490445	27491048	604	27490721	75	106.54	3.97	0.41	NA	intergenic	NA
chr7	27609470	27610062	593	27609781	74	106.25	4.25	0.4	Akt2	intron	3922
chr7	27615579	27616033	455	27615760	53	115.03	4.99	0.32	Akt2	intron	9901
chr7	28013596	28014409	814	28013939	145	281.97	7.65	0	Zfp850	UTR_5	176
chr7	28060063	28060722	660	28060447	86	254.88	8.21	0.04	NA	intergenic	NA
chr7	28084199	28084602	404	28084462	44	108.12	5.76	0.38	Fcgbp	intron	13227
chr7	28378886	28379711	826	28379400	160	316.21	6.21	0	Zfp36	promoter	-172
chr7	28380909	28381481	573	28381126	105	163.79	4.74	0.14	Zfp36	promoter	-1898
chr7	28381967	28382607	641	28382209	103	105.71	5.51	0.41	Zfp36	promoter	-2981
chr7	28382686	28383508	823	28383111	107	141.59	4.25	0.17	Zfp36	promoter	-3883
chr7	28557627	28558186	560	28558017	59	130.1	5.48	0.23	NA	intergenic	NA
chr7	28709564	28709945	382	28709775	49	148.92	7.73	0.14	NA	intergenic	NA
chr7	28784745	28785224	480	28785014	60	112.33	4.25	0.35	Rinl	promoter	-3954
chr7	28792254	28792943	690	28792637	83	131.09	4.37	0.22	Rinl	intron	3669
chr7	28809238	28809884	647	28809708	88	106.22	4.8	0.4	Hnrnpl	promoter	-1181
chr7	28849642	28850282	641	28849845	107	442.43	10.59	0	NA	intergenic	NA
chr7	28931660	28932220	561	28931820	68	119.22	5.54	0.28	Actn4	intron	30460
chr7	28992066	28992463	398	28992188	56	142.28	6.48	0.17	Map4k1	intron	9335
chr7	29001026	29001751	726	29001322	98	156.87	5.66	0.14	Map4k1	intron	18469
chr7	29023359	29024408	1050	29023724	185	485.85	6.91	0	Ryr1	intron	101427
chr7	29275495	29275891	397	29275702	48	127.59	5.57	0.24	Spint2	intron	6275
chr7	29335721	29336225	505	29335876	67	126.27	4.67	0.25	Sipa1l3	intron	169584
chr7	29350499	29351029	531	29350810	72	195.45	8.04	0.07	Sipa1l3	exon	154650
chr7	29359154	29359645	492	29359476	59	158.12	5.76	0.14	Sipa1l3	intron	145984
chr7	29444120	29444501	382	29444317	46	119.74	5.9	0.28	Sipa1l3	UTR_5	61143
chr7	30321010	30321675	666	30321274	84	144.61	5.76	0.14	NA	intergenic	NA
chr7	30321827	30322861	1035	30322256	141	140.67	5.16	0.16	Sdhaf1	exon	119
chr7	30359926	30360411	486	30360242	52	109.52	5.72	0.37	Lrfn3	exon	2530
chr7	30394295	30394939	645	30394552	89	130.19	5.24	0.23	NA	intergenic	NA
chr7	30457627	30458042	416	30457853	56	130.91	6.35	0.22	Kirrel2	promoter	-338
chr7	30577172	30577766	595	30577520	85	208.15	6.73	0.08	Kmt2b	intron	11206
chr7	30589313	30590220	908	30589618	112	113.32	5.18	0.35	Kmt2b	promoter	-892
chr7	30729248	30730436	1189	30730161	176	318.69	5.71	0	Gapdhs	intron	9195
chr7	30748647	30749553	907	30749042	106	266.51	6.71	0	Sbsn	promoter	-2428
chr7	31151277	31152165	889	31151712	129	173.33	4.26	0.1	Gramd1a	promoter	-662
chr7	31153056	31153879	824	31153437	111	189.23	4.75	0.09	Gramd1a	promoter	-2387
chr7	31164212	31165178	967	31164504	127	364.88	8.08	0	Gm10640	UTR_5	2147
chr7	31190746	31191198	453	31191028	56	180.58	8.57	0.08	NA	intergenic	NA
chr7	34169356	34169905	550	34169545	102	318.11	7.79	0	Uba2	promoter	-1016
chr7	35742255	35742775	521	35742436	70	155.3	5.53	0.13	Dpy19l3	intron	12018
chr7	38174269	38174805	537	38174615	75	246.49	7.9	0.07	NA	intergenic	NA
chr7	38186820	38187616	797	38187204	112	242.7	6.34	0.1	1600014C10Rik	UTR_5	3418
chr7	38187852	38188437	586	38188106	98	273.34	9.5	0	1600014C10Rik	UTR_5	4320
chr7	38189239	38190281	1043	38189669	155	195.28	4.38	0.07	1600014C10Rik	intron	5883
chr7	38214776	38215419	644	38214898	70	102.37	3.93	0.45	NA	intergenic	NA
chr7	43429459	43430070	612	43429700	73	221.45	8.06	0.08	Lim2	promoter	-400
chr7	44753767	44754228	462	44753945	55	137.81	7.14	0.2	Vrk3	exon	5317
chr7	44756422	44756914	493	44756650	64	178.51	6.39	0.08	Vrk3	intron	8022
chr7	44854285	44854995	711	44854746	90	129.94	4.05	0.23	Pnkp	promoter	-2434
chr7	44882835	44883363	529	44882986	79	159.28	5.86	0.14	Med25	exon	9380
chr7	45069661	45070058	398	45069796	53	129.75	6.25	0.24	Nosip	UTR_5	7368
chr7	45135696	45136762	1067	45136403	147	229.79	5.85	0.09	Flt3l	UTR_5	29
chr7	45144033	45144752	720	45144409	98	290.87	7.63	0	Aldh16a1	intron	10129
chr7	45591770	45592296	527	45591998	76	169.68	6.83	0.1	NA	intergenic	NA
chr7	46057503	46058022	520	46057738	64	167.33	6.38	0.09	Nomo1	intron	24043
chr7	46267141	46267621	481	46267451	68	194.72	8.04	0.07	Otog	intron	26465
chr7	46826971	46827315	345	46827179	45	136.6	7.09	0.22	NA	intergenic	NA
chr7	46831913	46832512	600	46832266	74	120.83	4.63	0.28	NA	intergenic	NA
chr7	46838870	46839803	934	46839243	123	150.81	4.07	0.13	NA	intergenic	NA
chr7	46845302	46846280	979	46845611	112	101.71	3.05	0.45	Ldha	promoter	-1470
chr7	48884072	48884537	466	48884366	70	203.16	9.2	0.07	E2f8	promoter	-3325
chr7	48888229	48888619	391	48888439	48	123.59	7.4	0.26	NA	intergenic	NA
chr7	48909071	48909612	542	48909416	62	117.14	6.12	0.28	NA	intergenic	NA
chr7	49093624	49094161	538	49093983	71	234.58	8.37	0.09	Nav2	intron	134911
chr7	49335067	49335486	420	49335200	48	144.29	7.06	0.14	Nav2	intron	376128
chr7	51916584	51916970	387	51916743	39	103.87	6.56	0.43	Gas2	intron	37599
chr7	51931201	51931693	493	51931316	52	121.97	5.83	0.26	Gas2	intron	52172
chr7	51954965	51955392	428	51955105	41	101.86	5.55	0.45	Gas2	intron	75961
chr7	58475148	58475635	488	58475387	64	217.04	7.56	0.08	NA	intergenic	NA
chr7	58499350	58499685	336	58499586	37	110.03	7.06	0.36	NA	intergenic	NA
chr7	58657889	58658585	697	58658319	113	159.79	4.71	0.14	Atp10a	UTR_5	118
chr7	58749926	58750257	332	58750149	40	128.15	6.97	0.24	Atp10a	intron	91948
chr7	58800510	58801309	800	58800987	134	489.05	12.4	0	Atp10a	intron	142786
chr7	63755219	63755918	700	63755388	79	133.42	4.84	0.21	Otud7a	intron	310617
chr7	63815597	63816433	837	63815846	111	193.61	5.72	0.07	NA	intergenic	NA
chr7	63921685	63922246	562	63921853	69	162.71	6.33	0.14	Klf13	intron	17062
chr7	63929353	63929813	461	63929478	76	249.03	9.03	0.07	Klf13	intron	9437
chr7	63936943	63937773	831	63937593	121	166.06	3.89	0.09	Klf13	intron	1322
chr7	63938477	63939978	1502	63939755	202	154.99	3.68	0.13	Klf13	promoter	-840
chr7	63940330	63940809	480	63940616	70	148.68	5.86	0.14	Klf13	promoter	-1701
chr7	64012095	64012595	501	64012299	92	273.7	7.5	0	NA	intergenic	NA
chr7	64373764	64374339	576	64373981	101	184.62	5.21	0.09	Fan1	UTR_5	114
chr7	65714369	65714737	369	65714495	58	229.55	8.34	0.09	NA	intergenic	NA
chr7	66208812	66209245	434	66209088	53	126.34	7.46	0.25	NA	intergenic	NA
chr7	66264745	66265237	493	66265091	69	209.89	7.29	0.08	Lrrk1	intron	123250
chr7	66291979	66292362	384	66292221	53	150.98	6.83	0.13	Lrrk1	intron	96120
chr7	66380893	66381220	328	66381065	41	107.84	8.09	0.38	Lrrk1	intron	7276
chr7	66769895	66770305	411	66770071	51	166.53	8.57	0.09	Cers3	intron	26568
chr7	66995363	66995727	365	66995596	43	111.2	5.11	0.35	Adamts17	intron	155862
chr7	67308133	67308547	415	67308393	43	116.93	8.57	0.28	Mef2a	intron	64465
chr7	67352924	67353279	356	67353138	37	102.97	8.07	0.44	Mef2a	UTR_5	19720
chr7	67372518	67373584	1067	67372748	197	319.09	6.43	0	Mef2a	UTR_5	110
chr7	67380180	67380768	589	67380486	110	398.94	8.61	0	NA	intergenic	NA
chr7	67419594	67420061	468	67419953	56	153.74	6.77	0.13	NA	intergenic	NA
chr7	67504629	67505180	552	67504970	90	336.62	9.62	0	NA	intergenic	NA
chr7	68283677	68284224	548	68283899	71	133.53	5.12	0.21	Fam169b	intron	10061
chr7	68298317	68298667	351	68298506	43	100.84	4.93	0.44	Fam169b	intron	24668
chr7	73584243	73584998	756	73584486	130	269.41	5.58	0	NA	intergenic	NA
chr7	73588923	73589838	916	73589343	141	179.7	4.01	0.08	NA	intergenic	NA
chr7	73595072	73595679	608	73595420	77	103	4.31	0.44	NA	intergenic	NA
chr7	73753292	73753629	338	73753462	44	153.09	9.08	0.13	Fam174b	intron	13156
chr7	74338069	74338530	462	74338406	49	110.96	5.61	0.35	Slco3a1	intron	216374
chr7	74341220	74341879	660	74341564	122	467.84	11.8	0	Slco3a1	intron	213216
chr7	74536265	74536729	465	74536458	57	181.89	8.07	0.08	Slco3a1	intron	18322
chr7	75571633	75572359	727	75571978	88	164.4	5.18	0.11	Akap13	intron	116445
chr7	75574903	75575665	763	75575278	98	175.64	6.28	0.1	Akap13	intron	119745
chr7	75752721	75753200	480	75753051	73	231.38	7.4	0.09	Akap13	UTR_3	297518
chr7	75760225	75761361	1137	75760775	192	549.06	9.17	0	NA	intergenic	NA
chr7	75780821	75781329	509	75781117	69	112.2	5.29	0.35	NA	intergenic	NA
chr7	75796384	75797045	662	75796575	100	180.11	5.72	0.08	NA	intergenic	NA
chr7	75863276	75864103	828	75863745	151	622.78	11.21	0	Klhl25	UTR_5	15408
chr7	75871222	75871714	493	75871418	72	207.5	8.25	0.08	Klhl25	UTR_3	23081
chr7	78881947	78882402	456	78882129	65	127.94	5.96	0.24	NA	intergenic	NA
chr7	78895741	78896354	614	78895963	113	185.21	6.79	0.09	Aen	UTR_5	37
chr7	78913538	78914261	724	78914123	94	163.12	5.24	0.14	Isg20	promoter	-111
chr7	79146366	79146909	544	79146641	104	357.84	9.76	0	Mfge8	intron	2419
chr7	79249290	79250224	935	79249746	128	286.54	5.64	0	NA	intergenic	NA
chr7	79347244	79347811	568	79347629	93	252.91	6.77	0.04	Abhd2	intron	74364
chr7	79392080	79392825	746	79392344	84	107.64	3.87	0.39	Fanci	UTR_5	7
chr7	80209617	80210489	873	80210035	101	142.19	4.62	0.17	Sema4b	intron	23195
chr7	80336839	80337495	657	80337163	122	422.39	10.18	0	Unc45a	intron	3056
chr7	80370469	80370994	526	80370757	101	198.84	5.91	0.07	Man2a2	UTR_5	618
chr7	80409919	80410563	645	80410145	94	147.92	4.41	0.14	Furin	promoter	-4714
chr7	80410816	80411434	619	80411232	76	119.16	5.46	0.28	NA	intergenic	NA
chr7	80413554	80414304	751	80413928	85	102.73	3.74	0.44	NA	intergenic	NA
chr7	80425467	80426108	642	80425890	111	361.19	9.49	0	NA	intergenic	NA
chr7	80445419	80446693	1275	80445814	178	297.48	6.05	0	NA	intergenic	NA
chr7	80449991	80450546	556	80450284	64	117.85	4.58	0.28	NA	intergenic	NA
chr7	80628658	80629220	563	80628892	69	150.68	6.73	0.13	Crtc3	intron	59985
chr7	80804457	80805310	854	80804819	98	177.93	5.04	0.08	Iqgap1	promoter	-1488
chr7	80993215	80994166	952	80993395	135	204.86	4.77	0.08	Zfp592	promoter	-288
chr7	81039337	81039858	522	81039700	63	144.91	6.27	0.14	Zfp592	intron	46017
chr7	81134447	81135441	995	81135261	158	420.8	7.02	0	Slc28a1	intron	20463
chr7	81178193	81178579	387	81178396	47	104.8	5.2	0.42	NA	intergenic	NA
chr7	81179310	81180014	705	81179672	111	194.22	5.93	0.07	NA	intergenic	NA
chr7	81189701	81190325	625	81189914	141	614.9	13.66	0	NA	intergenic	NA
chr7	81191066	81191493	428	81191247	51	118.23	5.5	0.28	NA	intergenic	NA
chr7	81196691	81197343	653	81197033	102	273.84	7.05	0	NA	intergenic	NA
chr7	81212995	81213659	665	81213355	93	154.32	4.53	0.13	Pde8a	promoter	-448
chr7	81219139	81219637	499	81219320	52	106.23	6.16	0.4	Pde8a	intron	5517
chr7	81219688	81220213	526	81220001	78	181	7.82	0.08	Pde8a	intron	6198
chr7	81311543	81312062	520	81311839	66	157.08	6.14	0.14	Pde8a	intron	98036
chr7	81379481	81379922	442	81379574	48	108.83	5.06	0.37	Cpeb1	intron	75184
chr7	81788524	81788874	351	81788665	42	100.35	7.46	0.47	3110040N11Rik	intron	788
chr7	82017280	82017793	514	82017629	59	103.91	4.1	0.43	NA	intergenic	NA
chr7	83655061	83655658	598	83655423	83	179.72	6.31	0.08	Il16	intron	80067
chr7	83696820	83697573	754	83697210	92	280.15	8.02	0	Il16	intron	38280
chr7	84148876	84149443	568	84149185	72	190.31	6.31	0.07	Abhd17c	intron	2708
chr7	84279479	84279896	418	84279665	48	103.4	5.37	0.45	Arnt2	intron	130373
chr7	84465706	84466144	439	84465903	50	132.15	7.27	0.22	NA	intergenic	NA
chr7	84604482	84605137	656	84604796	100	374.53	10.86	0	Fah	intron	1146
chr7	84681533	84681972	440	84681694	45	119.81	7.56	0.27	Zfand6	promoter	-2343
chr7	89248093	89248451	359	89248257	41	125.34	8.57	0.25	Tmem135	intron	90530
chr7	90054724	90055213	490	90055024	61	106.24	5.64	0.4	NA	intergenic	NA
chr7	90129661	90130905	1245	90130081	175	117.48	4.23	0.28	Picalm	promoter	-150
chr7	90303712	90304172	461	90303902	61	138.1	5.64	0.19	NA	intergenic	NA
chr7	90307355	90307770	416	90307599	51	122.73	5.5	0.25	NA	intergenic	NA
chr7	90344835	90345348	514	90345159	63	167.12	6.05	0.09	Sytl2	promoter	-3539
chr7	90353616	90354183	568	90353990	72	134.57	5.22	0.21	Sytl2	intron	5292
chr7	90456936	90457556	621	90457314	89	132.08	5.08	0.22	Tmem126a	promoter	-106
chr7	92400625	92400951	327	92400764	35	101.55	6.05	0.45	Dlg2	intron	338371
chr7	92420441	92420790	350	92420579	44	106.01	7.56	0.41	Dlg2	intron	358186
chr7	92640183	92640763	581	92640424	99	288.4	9	0	Ankrd42	promoter	-3282
chr7	97401468	97401864	397	97401685	50	108.23	5.99	0.38	Ndufc2	intron	1683
chr7	98108502	98109374	873	98109178	116	236.81	5.42	0.1	Myo7a	intron	10315
chr7	98187366	98188187	822	98187713	221	899.39	11.99	0	NA	intergenic	NA
chr7	98554459	98555220	762	98554797	89	152.14	5.76	0.13	NA	intergenic	NA
chr7	98556667	98557532	866	98557018	155	426.94	8.96	0	NA	intergenic	NA
chr7	98559337	98559785	449	98559525	62	142.67	7.04	0.17	NA	intergenic	NA
chr7	98563912	98564439	528	98564124	86	278.99	8.33	0	NA	intergenic	NA
chr7	98571542	98572085	544	98571974	70	116.43	4.77	0.29	NA	intergenic	NA
chr7	98702222	98703194	973	98702836	142	237.41	5.76	0.1	Prkrir	promoter	-526
chr7	98728453	98729029	577	98728733	74	166.79	6.62	0.09	NA	intergenic	NA
chr7	98809494	98810175	682	98809796	95	142.13	4.55	0.17	NA	intergenic	NA
chr7	99311152	99311814	663	99311638	78	150.06	5.29	0.13	Map6	intron	44192
chr7	99318804	99319397	594	99319053	85	186.46	5.65	0.09	Map6	intron	51607
chr7	99393491	99394167	677	99393993	93	183.02	5.69	0.09	Gdpd5	UTR_5	12445
chr7	99410849	99411444	596	99411156	69	155.17	6.07	0.13	Gdpd5	UTR_5	29608
chr7	99448707	99449671	965	99449401	157	349.45	6.85	0	Gdpd5	intron	67853
chr7	99467457	99467921	465	99467623	69	177.64	7.01	0.1	Klhl35	UTR_5	1620
chr7	99468465	99469308	844	99468988	143	235.61	5.14	0.09	Klhl35	exon	2985
chr7	99535919	99536569	651	99536325	85	103.01	5.25	0.44	Arrb1	intron	840
chr7	99603813	99604349	537	99604103	86	271.13	9.82	0	Arrb1	UTR_3	68618
chr7	99625762	99626272	511	99625998	88	191.8	6.21	0.07	Gm4980	exon	1105
chr7	99674210	99674668	459	99674432	68	202.27	8.33	0.07	Slco2b1	intron	21377
chr7	100448395	100449010	616	100448774	99	238.92	6.6	0.1	C2cd3	exon	76542
chr7	100484310	100484852	543	100484575	62	154.7	5.73	0.13	Ucp3	intron	11585
chr7	100487248	100487632	385	100487500	44	114.84	6.64	0.33	NA	intergenic	NA
chr7	100492431	100493570	1140	100492975	149	147.71	3.86	0.14	Ucp2	promoter	-369
chr7	100706244	100707093	850	100706560	120	143.04	4.9	0.15	Fam168a	promoter	-141
chr7	100853065	100853478	414	100853281	50	105.66	4.7	0.41	Relt	UTR_5	10132
chr7	100950632	100951336	705	100950781	81	111.97	4.24	0.34	P2ry6	UTR_5	13585
chr7	101028737	101029205	469	101028885	66	120.81	6.05	0.28	NA	intergenic	NA
chr7	101066517	101067043	527	101066789	69	167.66	6.45	0.09	NA	intergenic	NA
chr7	101083311	101083664	354	101083461	46	142.73	7.27	0.17	NA	intergenic	NA
chr7	101301428	101302384	957	101301870	149	151.81	3.77	0.13	Atg16l2	intron	218
chr7	101313123	101313774	652	101313447	108	337.13	9.68	0	NA	intergenic	NA
chr7	101340007	101340878	872	101340539	109	170.23	4.55	0.1	Stard10	intron	19221
chr7	101341307	101341884	578	101341688	89	172.67	5.85	0.1	Stard10	intron	20370
chr7	101344714	101345449	736	101345072	96	167.53	4.94	0.09	Stard10	intron	23754
chr7	102572236	102572623	388	102572485	42	120.55	9.08	0.27	NA	intergenic	NA
chr7	104240019	104240493	475	104240182	52	130.76	5.93	0.22	Trim34a	promoter	-4274
chr7	104240621	104241183	563	104240811	70	223.08	8.07	0.09	Trim34a	promoter	-3645
chr7	105399686	105400258	573	105400053	85	134.59	5.84	0.21	Fam160a2	UTR_5	1
chr7	106236187	106236891	705	106236457	90	139.72	4.39	0.18	NA	intergenic	NA
chr7	106550829	106551396	568	106551229	69	214.71	7.06	0.08	NA	intergenic	NA
chr7	106556974	106557376	403	106557205	45	132.73	8.07	0.21	NA	intergenic	NA
chr7	106570393	106571035	643	106570647	91	325.51	10.59	0	NA	intergenic	NA
chr7	107664179	107664739	561	107664554	89	197.8	7.88	0.07	Ppfibp2	intron	69504
chr7	108991014	108991664	651	108991354	77	123.18	4.37	0.26	NA	intergenic	NA
chr7	109280352	109280815	464	109280670	50	127.56	5.14	0.24	Stk33	intron	158383
chr7	109296325	109296665	341	109296390	38	114.12	5.55	0.34	Stk33	intron	142663
chr7	109571035	109571394	360	109571261	41	117.77	6.22	0.28	St5	UTR_5	45886
chr7	109616433	109616898	466	109616732	57	106.65	4.65	0.41	St5	UTR_5	415
chr7	109636277	109636736	460	109636448	55	157.33	7.47	0.14	NA	intergenic	NA
chr7	109637118	109637645	528	109637247	62	156.23	6.05	0.14	NA	intergenic	NA
chr7	109643498	109643886	389	109643657	46	132.36	5.6	0.22	NA	intergenic	NA
chr7	109845002	109846532	1531	109845711	196	422.95	5.96	0	Scube2	intron	19968
chr7	109936750	109937345	596	109936988	72	228.24	10.09	0.09	Dennd5a	intron	23434
chr7	109951395	109951895	501	109951649	68	184.15	7.58	0.09	Dennd5a	intron	8773
chr7	109959148	109959864	717	109959380	83	168.87	5.76	0.09	Dennd5a	intron	1042
chr7	109986059	109986678	620	109986321	118	277.11	7.44	0	Tmem41b	promoter	-91
chr7	110063696	110064248	553	110063861	82	201.13	5.8	0.07	Zfp143	UTR_5	2160
chr7	110108802	110109689	888	110109074	135	268.67	6.44	0	NA	intergenic	NA
chr7	110121596	110122800	1205	110122310	153	130.7	4.04	0.22	Wee1	UTR_5	252
chr7	110270263	110270821	559	110270394	68	177.53	6.91	0.1	Swap70	intron	48692
chr7	110337579	110338018	440	110337839	58	169.44	8.5	0.1	Sbf2	intron	277081
chr7	110348975	110349693	719	110349351	152	641.98	12.01	0	Sbf2	intron	265569
chr7	110769175	110769836	662	110769681	72	116.08	4.85	0.3	Ampd3	UTR_5	1476
chr7	110770711	110771198	488	110771015	64	163.88	6.28	0.15	Ampd3	UTR_5	2810
chr7	110950357	110950988	632	110950617	83	220.67	6.99	0.08	Mrvi1	promoter	-4430
chr7	110980726	110981151	426	110980998	46	104.06	5.48	0.43	Mrvi1	UTR_5	1463
chr7	111109539	111110026	488	111109838	59	184.96	8.57	0.09	NA	intergenic	NA
chr7	112138329	112138832	504	112138661	69	184.98	7.07	0.09	Dkk3	intron	20396
chr7	113005783	113006138	356	113005976	45	151.63	8.57	0.13	NA	intergenic	NA
chr7	113505082	113505505	424	113505226	49	128.01	7.53	0.24	NA	intergenic	NA
chr7	114090070	114090574	505	114090470	77	231.79	7.85	0.09	Rras2	intron	27311
chr7	114171302	114172079	778	114171651	106	133.28	5.51	0.21	NA	intergenic	NA
chr7	114175367	114175935	569	114175473	63	112.96	5.04	0.35	NA	intergenic	NA
chr7	114290274	114290686	413	114290456	52	140.92	6.74	0.16	NA	intergenic	NA
chr7	114317124	114317829	706	114317641	112	229.08	5.39	0.09	4933406I18Rik	UTR_3	97520
chr7	115210585	115210932	348	115210746	42	135.88	8.07	0.22	NA	intergenic	NA
chr7	116230963	116231455	493	116231183	70	154.66	6.19	0.13	NA	intergenic	NA
chr7	116725994	116726400	407	116726159	56	152.97	9.77	0.13	NA	intergenic	NA
chr7	117382468	117382912	445	117382655	51	115.73	4.82	0.3	Xylt1	intron	1677
chr7	117414113	117415100	988	117414553	125	274.24	5.63	0	Xylt1	intron	33575
chr7	117613094	117613539	446	117613384	45	116.84	6.01	0.28	Xylt1	intron	232406
chr7	117613803	117614213	411	117614062	44	122.98	7.01	0.25	Xylt1	intron	233084
chr7	118243981	118244649	669	118244232	92	174.99	6.48	0.1	Smg1	promoter	-595
chr7	118380083	118380461	379	118380302	48	137.67	7.86	0.2	NA	intergenic	NA
chr7	118491843	118492363	521	118492030	74	116.19	5.5	0.29	Itpripl2	promoter	-55
chr7	118500029	118500434	406	118500246	46	104.13	5.62	0.43	NA	intergenic	NA
chr7	118705160	118705946	787	118705523	174	509.69	9.32	0	Gde1	exon	215
chr7	118855426	118856323	898	118855826	115	146.79	4.25	0.14	Iqck	exon	52
chr7	119903902	119904355	454	119904168	55	164.71	7.68	0.11	Lyrm1	UTR_5	4058
chr7	120062984	120063588	605	120063359	96	355.03	10.74	0	NA	intergenic	NA
chr7	120797564	120797991	428	120797715	48	113.58	6.74	0.34	Vwa3a	intron	58159
chr7	120830798	120831279	482	120831120	64	113.18	5.06	0.35	NA	intergenic	NA
chr7	120896983	120897534	552	120897213	69	218.38	7.47	0.08	Eef2k	intron	53614
chr7	120967758	120968165	408	120967913	51	167.8	9.08	0.09	Cdr2	intron	14399
chr7	121579719	121580361	643	121580114	123	427.34	8.82	0	NA	intergenic	NA
chr7	121658805	121659213	409	121659030	47	142.46	7.06	0.17	Usp31	exon	48223
chr7	121961927	121962453	527	121962310	57	158.16	7.56	0.14	Cog7	intron	19383
chr7	122017340	122017900	561	122017654	81	223.65	6.94	0.09	Gga2	intron	3544
chr7	122386774	122387254	481	122387080	65	182.22	8.64	0.08	Prkcb	intron	97956
chr7	123108411	123109116	706	123108501	77	107.48	3.52	0.39	NA	intergenic	NA
chr7	125444288	125445483	1196	125444776	171	108	4.99	0.38	Kdm8	UTR_5	157
chr7	125462424	125464144	1721	125463385	367	1176.55	8.8	0	NA	intergenic	NA
chr7	125471925	125472953	1029	125472506	206	448.14	7.2	0	Nsmce1	intron	19036
chr7	125486967	125487391	425	125487222	56	120.44	6.78	0.27	Nsmce1	intron	4320
chr7	125491180	125492091	912	125491910	105	146.97	4.94	0.14	Nsmce1	promoter	-368
chr7	125575366	125576158	793	125575993	122	199.18	4.83	0.07	Il4ra	exon	23712
chr7	125593871	125594446	576	125594156	79	147.66	5.46	0.14	NA	intergenic	NA
chr7	125601668	125602438	771	125602236	112	200.24	6.52	0.07	Il21r	promoter	-1192
chr7	125602886	125603729	844	125603209	141	223.75	5.32	0.09	Il21r	promoter	-219
chr7	125706283	125706726	444	125706510	65	186	6.96	0.09	D430042O09Rik	promoter	-1365
chr7	125868912	125869322	411	125869175	47	100.63	5.75	0.45	D430042O09Rik	intron	161300
chr7	126199536	126200818	1283	126200627	163	192.99	4.45	0.07	Xpo6	promoter	-219
chr7	126270710	126271328	619	126271183	82	171.05	6.1	0.1	Sbk1	promoter	-1435
chr7	126284338	126284903	566	126284618	68	136.84	5.04	0.22	Sbk1	UTR_5	12000
chr7	126284916	126285852	937	126285245	140	226.63	5.5	0.09	Sbk1	UTR_5	12627
chr7	126340290	126340871	582	126340444	85	177.8	6.17	0.08	NA	intergenic	NA
chr7	126348719	126349272	554	126348989	78	218.08	7.58	0.08	NA	intergenic	NA
chr7	126349760	126350367	608	126349941	76	160.19	5.4	0.14	NA	intergenic	NA
chr7	126353298	126353714	417	126353533	67	196.24	7.56	0.07	NA	intergenic	NA
chr7	126356442	126357223	782	126356813	107	235.38	6.22	0.09	NA	intergenic	NA
chr7	126360439	126361038	600	126360703	104	321.58	7.92	0	NA	intergenic	NA
chr7	126361870	126362322	453	126362144	58	111.3	5.32	0.34	NA	intergenic	NA
chr7	126369028	126370004	977	126369661	117	110.03	3.46	0.36	Lat	promoter	-127
chr7	126663180	126663552	373	126663378	40	114.27	6.05	0.34	Ccdc101	intron	14070
chr7	126707522	126708058	537	126707765	66	122.26	4.98	0.25	Coro1a	promoter	-3011
chr7	126724978	126725476	499	126725191	85	313.67	9.48	0	NA	intergenic	NA
chr7	126872956	126873313	358	126873127	41	101.41	7.15	0.45	Taok2	intron	11840
chr7	126975787	126976745	959	126976143	119	133.45	5.93	0.21	Cdipt	UTR_5	230
chr7	127025894	127026455	562	127026289	71	100.9	4.72	0.44	Maz	exon	190
chr7	127061721	127062183	463	127061837	50	137.89	7.68	0.19	NA	intergenic	NA
chr7	127113571	127114411	841	127114063	103	161.45	4.64	0.14	Qprt	intron	7966
chr7	127165592	127166570	979	127166053	138	181.01	5.92	0.08	NA	intergenic	NA
chr7	127183812	127184279	468	127184050	53	104.77	4.44	0.42	NA	intergenic	NA
chr7	127188466	127189529	1064	127188757	127	134.42	3.66	0.21	NA	intergenic	NA
chr7	127232521	127233475	955	127232996	212	501.31	7.6	0	Zfp553	promoter	-446
chr7	127234744	127235275	532	127234927	76	214.92	6.74	0.08	Zfp553	UTR_5	1485
chr7	127276640	127277071	432	127276879	59	121.1	6.35	0.28	Sephs2	promoter	-2820
chr7	127278344	127278890	547	127278573	82	146.45	4.59	0.14	Sephs2	promoter	-4514
chr7	127281135	127281682	548	127281455	73	156.38	4.77	0.14	NA	intergenic	NA
chr7	127640912	127641686	775	127641392	122	361.33	9.98	0	NA	intergenic	NA
chr7	127644447	127644945	499	127644668	61	164.25	6.56	0.11	NA	intergenic	NA
chr7	127771980	127772677	698	127772159	110	275.62	5.64	0	Orai3	intron	2345
chr7	127806655	127807230	576	127807046	66	159.92	8	0.14	Stx1b	UTR_3	17485
chr7	127812081	127812705	625	127812450	108	346.09	8.97	0	Stx1b	intron	12081
chr7	127840988	127841823	836	127841568	125	127.91	4.32	0.24	Stx4a	promoter	-239
chr7	127991796	127992455	660	127992159	103	244.4	7.04	0.1	Pycard	UTR_3	1708
chr7	127992744	127994153	1410	127993721	252	593.86	8.88	0	Pycard	UTR_5	146
chr7	128054251	128054840	590	128054551	79	203.92	7.07	0.08	NA	intergenic	NA
chr7	128199340	128199934	595	128199528	131	442.67	10.9	0	Itgad	intron	25583
chr7	128307838	128308219	382	128308055	42	105.09	6.2	0.42	NA	intergenic	NA
chr7	128354158	128354619	462	128354306	58	136.03	6.46	0.22	NA	intergenic	NA
chr7	128497786	128498615	830	128498186	130	474.61	9.94	0	NA	intergenic	NA
chr7	128554449	128554968	520	128554799	60	101.7	5.32	0.45	NA	intergenic	NA
chr7	128633170	128633569	400	128633346	51	108.91	6.56	0.37	Inpp5f	intron	21982
chr7	130645624	130646332	709	130645778	104	226.88	6.08	0.09	Tacc2	intron	68295
chr7	130653360	130653738	379	130653504	47	142.59	7.95	0.17	Tacc2	intron	76021
chr7	130725382	130725929	548	130725719	69	188.69	7.38	0.09	Tacc2	intron	148236
chr7	130863306	130863665	360	130863440	44	130.89	7.87	0.22	Plekha1	promoter	-2469
chr7	132088471	132088967	497	132088626	54	109.36	5.1	0.37	Cpxm2	intron	66115
chr7	132231319	132231922	604	132231665	82	230.91	6.68	0.09	NA	intergenic	NA
chr7	132315778	132317523	1746	132316812	245	158.34	4.69	0.14	Chst15	UTR_5	343
chr7	132484363	132484737	375	132484560	43	131.31	7.56	0.22	NA	intergenic	NA
chr7	132552198	132552696	499	132552412	64	153.99	6.28	0.13	NA	intergenic	NA
chr7	132672349	132673086	738	132672719	88	104.31	3.8	0.42	Lhpp	intron	62077
chr7	132735156	132735848	693	132735432	94	102.68	4.14	0.44	Fam53b	intron	51503
chr7	132767943	132768483	541	132768082	64	119.5	4.5	0.28	Fam53b	intron	18853
chr7	132769225	132769928	704	132769563	92	161.63	5.55	0.14	Fam53b	intron	17372
chr7	132776561	132777019	459	132776834	53	105.14	5.82	0.42	Fam53b	intron	10101
chr7	132791576	132792002	427	132791825	50	111.1	5.41	0.35	Fam53b	promoter	-4890
chr7	135651764	135653330	1567	135652878	251	466.58	5.14	0	Ptpre	intron	115055
chr7	138886361	138886985	625	138886889	75	223.53	6.42	0.09	NA	intergenic	NA
chr7	139151057	139151913	857	139151299	160	323.86	5.58	0	Stk32c	UTR_5	62008
chr7	139182651	139183239	589	139182903	81	249.8	8.04	0.07	Stk32c	UTR_5	30404
chr7	139224728	139225252	525	139225034	71	117.76	5.1	0.28	Lrrc27	intron	12047
chr7	139245757	139246403	647	139246144	89	238.69	7.15	0.1	Pwwp2b	promoter	-2337
chr7	139441585	139442328	744	139441995	130	436	8.57	0	Inpp5a	intron	52887
chr7	139454239	139454725	487	139454481	68	208.25	7.77	0.08	Inpp5a	intron	65373
chr7	139970878	139971838	961	139971174	174	453.3	7.27	0	NA	intergenic	NA
chr7	139972931	139973422	492	139973132	79	176.43	5.86	0.1	6430531B16Rik	intron	5623
chr7	139994846	139995371	526	139995123	86	195.48	7.03	0.07	Adam8	promoter	-2635
chr7	140956977	140957515	539	140957154	64	118.01	5.13	0.28	Ifitm2	promoter	-1193
chr7	140965444	140965933	490	140965686	70	213.47	7.58	0.08	Ifitm1	promoter	-2389
chr7	140983002	140983607	606	140983394	81	149.17	4.32	0.14	NA	intergenic	NA
chr7	141090807	141091438	632	141091326	70	108.32	3.98	0.38	Sigirr	UTR_3	9220
chr7	141237837	141238274	438	141238125	49	123.69	7.12	0.26	Phrf1	intron	9338
chr7	141425244	141425794	551	141425559	92	348.87	10.91	0	NA	intergenic	NA
chr7	141563847	141564236	390	141564021	45	100.27	5.84	0.47	Ap2a2	intron	1842
chr7	141578729	141579216	488	141578950	61	143.06	6.13	0.15	Ap2a2	intron	16771
chr7	141579867	141580629	763	141580173	115	286.17	6.56	0	Ap2a2	intron	17994
chr7	141902216	141902882	667	141902699	82	106.44	4.39	0.41	Tollip	promoter	-293
chr7	142111879	142112228	350	142112033	43	115.64	7.58	0.3	NA	intergenic	NA
chr7	142339879	142340784	906	142340180	147	457.66	8.64	0	Ifitm10	intron	32079
chr7	142341612	142341982	371	142341796	54	174.27	8.97	0.1	Ifitm10	intron	30463
chr7	142398776	142399465	690	142398909	89	157.73	5.02	0.14	NA	intergenic	NA
chr7	142462665	142463394	730	142463214	80	125.54	4.43	0.25	Lsp1	intron	2403
chr7	142968037	142968735	699	142968449	97	191.33	5.65	0.07	Ascl2	exon	815
chr7	143025619	143026092	474	143025788	46	106.18	5.71	0.4	NA	intergenic	NA
chr7	143068795	143069859	1065	143069365	126	126.51	3.87	0.25	Tssc4	promoter	-2
chr7	143548030	143548651	622	143548207	66	143.68	5.16	0.15	Nap1l4	UTR_5	621
chr7	144466412	144466727	316	144466567	44	143.63	6.64	0.15	Cttn	UTR_5	4368
chr7	144971289	144971813	525	144971501	76	206.48	7.56	0.08	NA	intergenic	NA
chr7	145110964	145112062	1099	145111355	137	202.94	4.77	0.07	NA	intergenic	NA
chr7	145271552	145271913	362	145271712	50	125.66	5.04	0.25	Tpcn2	intron	12215
chr6	3122159	3122566	408	3122395	44	114.98	5.64	0.32	NA	intergenic	NA
chr6	5298222	5298673	452	5298413	53	102.72	4.94	0.44	Pon2	promoter	-40
chr6	6222494	6223101	608	6222739	96	331.66	10.5	0	NA	intergenic	NA
chr6	8640765	8641216	452	8641033	53	162.28	8.07	0.14	Ica1	intron	117425
chr6	8753172	8753539	368	8753392	40	116.05	6.56	0.3	Ica1	intron	5066
chr6	13617105	13617521	417	13617430	48	129.08	5.46	0.24	NA	intergenic	NA
chr6	17280932	17281452	521	17281202	82	177.6	7.32	0.1	Cav2	UTR_5	18
chr6	17635781	17636165	385	17636013	45	111.27	5.82	0.35	Capza2	promoter	-1084
chr6	17694468	17694935	468	17694720	52	112.84	5.62	0.35	NA	intergenic	NA
chr6	17719049	17719855	807	17719629	119	218.23	5.12	0.08	NA	intergenic	NA
chr6	17902189	17902835	647	17902549	171	990.65	18.66	0	St7	intron	153334
chr6	17922514	17923066	553	17922904	67	119.58	4.94	0.28	St7	intron	173689
chr6	22355645	22356424	780	22355932	149	174.82	5.7	0.1	Fam3c	UTR_5	149
chr6	28250745	28251110	366	28251010	42	128.71	7.56	0.24	Zfp800	intron	10591
chr6	28342902	28343306	405	28343155	51	162.7	8.57	0.14	NA	intergenic	NA
chr6	28548336	28548764	429	28548576	50	149.85	6.93	0.15	Snd1	intron	68229
chr6	28555372	28555887	516	28555683	80	257.2	8.64	0.04	Snd1	intron	75336
chr6	28584857	28585153	297	28585031	33	100.67	7.06	0.45	Snd1	intron	104684
chr6	28979729	28980254	526	28980018	73	171.14	6.29	0.1	NA	intergenic	NA
chr6	29228132	29228544	413	29228308	52	140.92	8.01	0.16	NA	intergenic	NA
chr6	29242648	29243111	464	29242848	58	125.62	6.12	0.25	NA	intergenic	NA
chr6	29272291	29272932	642	29272667	107	107.71	4.18	0.39	Hilpda	UTR_5	42
chr6	29609225	29610159	935	29609807	133	122.39	4.14	0.25	Tnpo3	promoter	-200
chr6	29729748	29730309	562	29729989	82	241.93	8.09	0.1	NA	intergenic	NA
chr6	30024716	30025630	915	30025261	160	658.37	13.14	0	NA	intergenic	NA
chr6	30057327	30057674	348	30057484	40	123.51	7.56	0.26	Nrf1	UTR_5	9497
chr6	30307588	30308190	603	30308014	83	240.54	7.6	0.1	Ube2h	promoter	-3475
chr6	31100125	31100796	672	31100382	98	251.15	6.17	0.04	NA	intergenic	NA
chr6	31126548	31127106	559	31126888	82	134.48	5.24	0.21	NA	intergenic	NA
chr6	31135728	31136262	535	31136102	77	159.08	5.86	0.14	NA	intergenic	NA
chr6	31148180	31148660	481	31148471	63	157.69	6.56	0.14	NA	intergenic	NA
chr6	31191364	31192080	717	31191861	97	143.5	5.13	0.15	NA	intergenic	NA
chr6	31219985	31220596	612	31220364	100	160.93	5.64	0.14	2210408F21Rik	UTR_5	14
chr6	31461422	31461838	417	31461548	46	133.5	7.56	0.21	Mkln1	intron	62721
chr6	31489764	31490240	477	31490025	54	123.86	5.77	0.26	Mkln1	intron	91198
chr6	31563501	31564421	921	31563905	134	243.27	6.05	0.1	Podxl	UTR_5	32
chr6	32777169	32777490	322	32777332	35	103.34	9.08	0.45	NA	intergenic	NA
chr6	33248777	33249241	465	33248960	59	141.91	6.91	0.17	Exoc4	promoter	-189
chr6	33675149	33675725	577	33675334	94	339.31	9.75	0	Exoc4	intron	426185
chr6	34277630	34278128	499	34277841	69	115.57	5.84	0.3	NA	intergenic	NA
chr6	34374634	34375943	1310	34375455	237	868.26	9.22	0	NA	intergenic	NA
chr6	34869491	34869915	425	34869776	52	110.72	5.04	0.36	Tmem140	UTR_5	6631
chr6	34870075	34870551	477	34870359	59	122.05	5.99	0.25	Tmem140	UTR_5	7214
chr6	35182947	35183327	381	35183075	40	108.7	6.91	0.37	Nup205	intron	5460
chr6	37298148	37298515	368	37298320	39	110.25	9.08	0.36	Dgki	intron	1656
chr6	37298829	37299363	535	37299185	75	211.13	7.23	0.08	Dgki	intron	791
chr6	37400839	37401244	406	37401045	57	130.88	5.68	0.22	Creb3l2	intron	41103
chr6	37481075	37481585	511	37481415	64	168.42	6.73	0.09	NA	intergenic	NA
chr6	37617618	37618000	383	37617843	42	115.52	6.72	0.3	NA	intergenic	NA
chr6	37794969	37795416	448	37795157	62	222.36	9.58	0.09	NA	intergenic	NA
chr6	37821739	37822246	508	37821920	53	108.4	5.58	0.38	NA	intergenic	NA
chr6	38298900	38299433	534	38299314	58	112.8	5	0.35	Zc3hav1l	promoter	-55
chr6	38316054	38316460	407	38316293	42	104.39	6.57	0.42	Zc3hav1	intron	38310
chr6	38366248	38366685	438	38366578	50	102.99	4.51	0.44	NA	intergenic	NA
chr6	38742024	38742542	519	38742193	57	146.83	6.54	0.14	Hipk2	intron	133997
chr6	38789159	38789991	833	38789478	156	391.28	8.78	0	Hipk2	intron	86712
chr6	38801868	38802617	750	38802058	88	140.87	5.51	0.16	Hipk2	intron	74132
chr6	38820772	38821133	362	38821009	40	118.23	6.56	0.28	Hipk2	intron	55181
chr6	38876062	38876545	484	38876302	65	110.9	4.61	0.35	Hipk2	promoter	-112
chr6	38912825	38913307	483	38913005	65	155.32	5.8	0.13	NA	intergenic	NA
chr6	39067934	39068373	440	39068094	49	129.19	6.95	0.24	Tbxas1	intron	149109
chr6	39253764	39254262	499	39254124	60	155.81	5.6	0.14	NA	intergenic	NA
chr6	39286640	39287114	475	39286861	54	124.28	5.76	0.26	NA	intergenic	NA
chr6	39363898	39364281	384	39364089	47	152.48	9.08	0.13	Slc37a3	intron	13618
chr6	39373795	39374625	831	39374291	96	182.63	4.79	0.08	Slc37a3	UTR_5	3416
chr6	39592416	39593049	634	39592850	81	107.82	4.27	0.38	Ndufb2	intron	268
chr6	39630702	39631138	437	39630958	57	193.63	8.56	0.07	Braf	intron	94505
chr6	40397091	40397491	401	40397307	61	165.73	8.75	0.09	NA	intergenic	NA
chr6	40890876	40891337	462	40891127	67	148.72	6.39	0.14	Mir1950	UTR_3	19539
chr6	42376530	42376970	441	42376849	52	144.46	7.35	0.14	2010310C07Rik	UTR_5	6179
chr6	42396089	42396770	682	42396328	77	219.01	6.56	0.08	Tas2r143	promoter	-3909
chr6	43363740	43364215	476	43364080	51	141.52	7.56	0.17	Tpk1	intron	302095
chr6	43382331	43382666	336	43382527	37	110.03	9.08	0.36	Tpk1	intron	283648
chr6	47835365	47836659	1295	47835708	195	156.32	3.76	0.14	Zfp398	UTR_5	48
chr6	48047301	48047768	468	48047563	66	212.17	9.82	0.08	Zfp777	intron	551
chr6	48593042	48594157	1116	48593288	129	190.39	4.74	0.07	Repin1	promoter	-594
chr6	48595108	48595850	743	48595517	142	508.27	9.15	0	Repin1	intron	1635
chr6	48599397	48599910	514	48599603	71	167.3	6.33	0.09	NA	intergenic	NA
chr6	48630655	48631161	507	48630786	58	136.99	5.87	0.2	AI854703	UTR_5	2620
chr6	48732463	48733360	898	48732877	184	592.38	8.73	0	NA	intergenic	NA
chr6	48745911	48746719	809	48746416	121	170.08	4.8	0.1	Gimap5	UTR_5	220
chr6	48747337	48748057	721	48747641	90	102.24	3.81	0.45	Gimap5	UTR_5	1445
chr6	48785223	48785695	473	48785550	54	160.24	7.56	0.14	NA	intergenic	NA
chr6	49027923	49028508	586	49028219	90	235.77	7.68	0.09	NA	intergenic	NA
chr6	49051948	49052722	775	49052359	115	282.34	6.7	0	Gpnmb	intron	15842
chr6	49134850	49135371	522	49135108	69	182.29	6.43	0.08	Igf2bp3	intron	79846
chr6	49176822	49177424	603	49177011	75	190.98	6.25	0.07	Igf2bp3	intron	37943
chr6	49282187	49282519	333	49282308	37	111.13	6.05	0.35	NA	intergenic	NA
chr6	49589534	49590514	981	49590212	118	176.57	4.63	0.1	NA	intergenic	NA
chr6	51409392	51409846	455	51409684	73	259.83	10.04	0	NA	intergenic	NA
chr6	51417867	51418503	637	51418036	115	377.01	8.8	0	NA	intergenic	NA
chr6	51526603	51527294	692	51526910	114	316.31	7.26	0	Snx10	UTR_5	3008
chr6	51552917	51553387	471	51553124	55	140.6	5.66	0.16	Snx10	UTR_5	8602
chr6	51649975	51650366	392	51650210	45	136.89	7.06	0.22	NA	intergenic	NA
chr6	52691467	52692125	659	52691965	72	186.6	6.72	0.09	NA	intergenic	NA
chr6	52702820	52703778	959	52703151	169	435.71	10.49	0	NA	intergenic	NA
chr6	52743738	52744474	737	52743890	88	224.58	6.15	0.09	Tax1bp1	intron	30162
chr6	52748822	52749230	409	52748980	50	148.07	8.4	0.14	Tax1bp1	intron	35252
chr6	52787497	52787884	388	52787680	44	121.99	5.63	0.25	Jazf1	intron	280944
chr6	52859202	52859814	613	52859524	100	245.85	6.91	0.1	Jazf1	intron	209100
chr6	54158380	54158893	514	54158554	70	244.97	9.58	0.1	Chn2	intron	118623
chr6	54162736	54163367	632	54162878	89	270.05	7.34	0	Chn2	intron	122947
chr6	54685569	54686051	483	54685895	73	233.99	9.2	0.09	Mturn	intron	4124
chr6	54876765	54877245	481	54876879	50	134.13	5.55	0.21	Znrf2	intron	59964
chr6	54922109	54922455	347	54922247	41	107.71	7.7	0.38	NA	intergenic	NA
chr6	54939572	54939990	419	54939854	54	123.86	6.15	0.26	Nod1	intron	31807
chr6	56765151	56765643	493	56765443	59	117.45	5.32	0.28	NA	intergenic	NA
chr6	56876948	56877443	496	56877328	51	134.65	6.05	0.21	Fkbp9	intron	45270
chr6	57824347	57825252	906	57824732	131	224.89	7.27	0.09	Vopp1	intron	393
chr6	58842180	58842545	366	58842319	43	134.23	8.04	0.21	Herc3	UTR_5	8620
chr6	58932439	58932939	501	58932757	70	232.55	8.4	0.09	NA	intergenic	NA
chr6	66163897	66164293	397	66164156	45	102.79	5.65	0.44	NA	intergenic	NA
chr6	66494925	66495467	543	66495149	70	231.71	7.56	0.09	NA	intergenic	NA
chr6	66897103	66897577	475	66897409	55	114.25	5.26	0.34	Gng12	UTR_5	1013
chr6	66953919	66954330	412	66954172	42	104.19	6.17	0.43	Gng12	UTR_5	57776
chr6	67152909	67153295	387	67153056	41	112.26	5.92	0.35	NA	intergenic	NA
chr6	67216953	67217643	691	67217317	115	404.34	9.38	0	NA	intergenic	NA
chr6	67428109	67428528	420	67428333	51	162.76	8.57	0.14	Il23r	intron	63522
chr6	67443061	67443569	509	67443358	81	288.16	11.07	0	Il23r	intron	48497
chr6	67453786	67454181	396	67453973	48	153.81	7.56	0.13	Il23r	intron	37882
chr6	71387399	71387962	564	71387710	73	216.4	7.73	0.08	NA	intergenic	NA
chr6	71493481	71494353	873	71493952	106	139.08	4.25	0.18	Rnf103	UTR_5	59
chr6	71819699	71820130	432	71819925	56	143.18	6.67	0.15	Mrpl35	intron	3859
chr6	71871108	71871786	679	71871695	89	186.45	5.52	0.09	Immt	intron	40376
chr6	72263063	72263541	479	72263243	59	161.77	6.15	0.14	NA	intergenic	NA
chr6	72347192	72347897	706	72347464	106	140.36	4.6	0.16	0610030E20Rik	exon	148
chr6	72349148	72349940	793	72349500	93	159.41	4.74	0.14	0610030E20Rik	UTR_3	2184
chr6	72350224	72350788	565	72350623	68	156.87	5.55	0.14	0610030E20Rik	UTR_3	3307
chr6	72380117	72380798	682	72380307	88	110.4	4.64	0.36	Vamp5	intron	161
chr6	72388842	72389418	577	72389093	65	115.51	4.94	0.3	Vamp8	intron	1574
chr6	72548870	72549693	824	72549495	111	175.19	6.51	0.1	Capg	UTR_5	4959
chr6	72588207	72588949	743	72588635	90	252.9	7.98	0.04	Elmod3	intron	9778
chr6	72596825	72597272	448	72596969	54	137.39	6.29	0.2	Elmod3	UTR_5	1444
chr6	72789022	72789558	537	72789358	67	107.22	4.49	0.4	Tcf7l1	promoter	-313
chr6	72954444	72955117	674	72954604	85	183.42	6.57	0.09	NA	intergenic	NA
chr6	72962246	72962861	616	72962543	110	300.54	7.54	0	Tmsb10	promoter	-4060
chr6	72965793	72966540	748	72966169	117	338.65	10.75	0	NA	intergenic	NA
chr6	72993087	72993814	728	72993537	113	314.54	8.45	0	NA	intergenic	NA
chr6	73229926	73230304	379	73230189	42	123.81	8.57	0.26	NA	intergenic	NA
chr6	82907910	82908452	543	82908056	92	339.4	8.27	0	NA	intergenic	NA
chr6	82921830	82922706	877	82921980	140	400.92	7.02	0	Sema4f	intron	17770
chr6	82948268	82948668	401	82948405	45	130.65	6.93	0.22	M1ap	UTR_5	1484
chr6	83010821	83011549	729	83011054	79	133.21	4.58	0.21	M1ap	intron	64133
chr6	83054040	83054804	765	83054597	109	107.15	3.79	0.41	Aup1	promoter	-55
chr6	83185931	83186520	590	83186147	66	115.21	4.22	0.32	Dctn1	intron	20224
chr6	83351377	83351960	584	83351510	60	102.79	5.26	0.44	Bola3	intron	2027
chr6	83381675	83382198	524	83381975	70	127.16	5.46	0.24	Tet3	intron	59703
chr6	83428288	83428905	618	83428719	73	133.68	4.49	0.21	Tet3	UTR_5	12959
chr6	83440603	83441379	777	83440899	88	117.3	5.76	0.28	B230319C09Rik	promoter	-855
chr6	83457250	83457894	645	83457649	98	268.18	8.45	0	NA	intergenic	NA
chr6	83460666	83461212	547	83460971	67	170.31	5.87	0.1	NA	intergenic	NA
chr6	83496141	83496845	705	83496442	97	293.5	8.86	0	Dguok	intron	10527
chr6	83567960	83568528	569	83568357	85	237.86	9.45	0.1	Stambp	intron	4147
chr6	83568942	83569423	482	83569233	59	120.23	5.64	0.27	Stambp	intron	3271
chr6	83632059	83632489	431	83632310	48	118.34	6.13	0.28	NA	intergenic	NA
chr6	83634040	83634471	432	83634196	67	212.81	7.63	0.08	NA	intergenic	NA
chr6	83888786	83889190	405	83889047	45	131.99	7.06	0.22	NA	intergenic	NA
chr6	84525119	84525522	404	84525298	46	136.58	7.48	0.22	NA	intergenic	NA
chr6	84583260	84583843	584	84583533	77	174.51	6.48	0.1	Cyp26b1	intron	10277
chr6	85960971	85961904	934	85961193	131	200.16	4.57	0.07	Dusp11	intron	474
chr6	86410637	86411045	409	86410797	63	242.37	10.59	0.1	Tia1	intron	6579
chr6	86421198	86421726	529	86421384	82	321.46	11.6	0	Tia1	intron	17166
chr6	86474085	86474490	406	86474314	52	100.25	4.82	0.47	NA	intergenic	NA
chr6	86547798	86548484	687	86548321	93	182.3	5.44	0.08	1600020E01Rik	UTR_5	20921
chr6	86613347	86613800	454	86613526	56	144.32	7.06	0.14	NA	intergenic	NA
chr6	87227398	87227736	339	87227553	36	100.58	5.43	0.45	Antxr1	intron	108222
chr6	87264882	87265325	444	87265126	54	127.77	5.5	0.24	Antxr1	intron	70649
chr6	87479584	87480016	433	87479758	55	147.3	7.07	0.14	Arhgap25	intron	16569
chr6	87483811	87484323	513	87484110	87	238.97	7.55	0.1	Arhgap25	intron	12217
chr6	87509783	87510173	391	87509982	56	187.1	9.91	0.09	Arhgap25	intron	23277
chr6	87541848	87542426	579	87542084	82	167.75	5.94	0.09	NA	intergenic	NA
chr6	87810664	87811782	1119	87811125	129	112.26	3.7	0.35	Rab43	intron	654
chr6	87838480	87839329	850	87838912	260	600.31	6.6	0	Isy1	promoter	-153
chr6	87875450	87875961	512	87875773	98	274.75	9.53	0	NA	intergenic	NA
chr6	88063896	88064417	522	88064091	61	161.38	5.86	0.14	NA	intergenic	NA
chr6	88074813	88075621	809	88075192	128	235.51	6.48	0.09	NA	intergenic	NA
chr6	88446022	88446868	847	88446567	192	444.77	7.53	0	Eefsec	promoter	-28
chr6	88448935	88449661	727	88449395	113	258.79	6.91	0	Eefsec	promoter	-2856
chr6	88752860	88753291	432	88753043	64	201.77	8.74	0.07	Mgll	intron	28340
chr6	88756625	88757480	856	88757084	122	227.43	5.13	0.09	Mgll	intron	32381
chr6	88769489	88770047	559	88769737	79	162.79	5.65	0.14	Mgll	intron	45034
chr6	88809425	88809884	460	88809711	51	121.9	6.48	0.26	Mgll	intron	85008
chr6	88827382	88828105	724	88827764	101	198.84	8.44	0.07	Mgll	UTR_3	103061
chr6	89285078	89285793	716	89285339	88	241.11	9.05	0.1	NA	intergenic	NA
chr6	89340552	89340933	382	89340858	43	119.27	5.19	0.28	Plxna1	intron	21755
chr6	89361720	89362392	673	89362019	108	209.39	5.94	0.08	Plxna1	UTR_5	594
chr6	89584483	89585082	600	89584754	85	272.56	8.56	0	Chchd6	intron	10898
chr6	90370134	90370757	624	90370306	87	148.56	5.1	0.14	Zxdc	exon	813
chr6	91061185	91061677	493	91061501	63	124.42	5.32	0.26	Nup210	intron	55325
chr6	91267614	91268169	556	91267959	74	213.42	8.21	0.08	Fbln2	intron	55196
chr6	91268189	91268685	497	91268515	76	224.05	8.45	0.09	Fbln2	intron	55752
chr6	91655707	91656353	647	91656137	69	171.33	5.41	0.1	NA	intergenic	NA
chr6	91767608	91767986	379	91767776	40	102.24	6.54	0.45	Grip2	intron	39617
chr6	92096520	92096975	456	92096830	44	102.5	6.72	0.44	Nr2c2	UTR_5	5413
chr6	94639284	94639754	471	94639466	64	200.43	7.67	0.07	Lrig1	intron	60679
chr6	94661002	94661561	560	94661376	63	100.23	3.77	0.47	Lrig1	intron	38769
chr6	94669360	94670177	818	94669674	143	351.79	10.13	0	Lrig1	intron	30471
chr6	97221286	97221892	607	97221545	83	188.77	5.94	0.09	Arl6ip5	intron	10754
chr6	97277067	97277578	512	97277355	57	125.11	5.3	0.25	NA	intergenic	NA
chr6	97506282	97506869	588	97506643	106	286.54	8	0	Frmd4b	UTR_5	111014
chr6	97591188	97591713	526	97591338	53	132.41	5.43	0.22	Frmd4b	UTR_5	26319
chr6	97982222	97982741	520	97982562	91	394.74	12.1	0	Mitf	intron	175505
chr6	98990510	98990926	417	98990681	51	118.79	6.91	0.28	Foxp1	intron	444664
chr6	99026011	99026502	492	99026255	72	238.43	8.46	0.1	Foxp1	intron	409090
chr6	99028336	99029052	717	99028866	91	130.24	4.22	0.23	Foxp1	intron	406479
chr6	99031203	99031673	471	99031515	65	131.9	6.28	0.22	Foxp1	intron	403830
chr6	99095934	99096791	858	99096575	103	264.82	7.09	0	Foxp1	intron	338770
chr6	99138810	99139199	390	99138968	39	102.9	5.55	0.44	Foxp1	intron	296377
chr6	99241519	99241959	441	99241803	50	123.28	7.77	0.26	Foxp1	UTR_5	193542
chr6	99249621	99250058	438	99249753	57	123.6	6.22	0.26	Foxp1	UTR_5	185592
chr6	99265945	99266503	559	99266247	78	135.43	5.4	0.21	Foxp1	UTR_5	169098
chr6	99305170	99305745	576	99305351	80	218.65	6.75	0.08	Foxp1	UTR_5	129994
chr6	99309347	99309849	503	99309510	62	112.82	4.56	0.35	Foxp1	UTR_5	125835
chr6	99338543	99338983	441	99338813	57	172.17	7.73	0.1	Foxp1	UTR_5	96532
chr6	99339115	99339559	445	99339424	51	108.91	6.15	0.37	Foxp1	UTR_5	95921
chr6	99350545	99350963	419	99350769	58	127.84	7.45	0.24	Foxp1	UTR_5	84576
chr6	99432569	99433327	759	99432918	99	136.75	4.05	0.22	Foxp1	UTR_5	2427
chr6	99627026	99627449	424	99627242	53	145.94	6.46	0.14	Eif4e3	intron	39529
chr6	99630097	99631088	992	99630539	126	343.09	7.09	0	Eif4e3	intron	36232
chr6	99866079	99866555	477	99866235	50	103.83	5.35	0.43	NA	intergenic	NA
chr6	100171031	100171460	430	100171297	58	146.9	6.76	0.14	NA	intergenic	NA
chr6	100389259	100389661	403	100389412	47	139.64	7.81	0.18	NA	intergenic	NA
chr6	100446742	100447181	440	100446964	58	184.61	8.71	0.09	NA	intergenic	NA
chr6	100479678	100480484	807	100480091	115	313.18	7.36	0	NA	intergenic	NA
chr6	100709510	100710014	505	100709835	71	130.75	5.82	0.22	Gxylt2	intron	5102
chr6	100824151	100824874	724	100824474	115	234.71	6.51	0.09	NA	intergenic	NA
chr6	100951434	100951800	367	100951630	64	282.22	13.11	0	NA	intergenic	NA
chr6	108092941	108093508	568	108093088	93	380.47	11.09	0	NA	intergenic	NA
chr6	108109497	108109942	446	108109663	47	129.04	7.56	0.24	Sumf1	intron	75920
chr6	108164746	108165233	488	108165065	67	119.58	5.81	0.28	Sumf1	intron	20518
chr6	108257254	108257575	322	108257400	36	109.27	8.07	0.37	Itpr1	intron	44305
chr6	108448137	108448864	728	108448323	83	120.45	4.71	0.27	Itpr1	intron	235228
chr6	108535085	108535713	629	108535570	67	112.83	5.06	0.35	Itpr1	intron	322475
chr6	108536828	108537502	675	108537033	93	162.27	5.54	0.14	Itpr1	intron	323938
chr6	108540345	108540943	599	108540703	86	144.66	6.54	0.14	Itpr1	intron	327608
chr6	108549127	108550004	878	108549716	122	135.92	5.29	0.22	Itpr1	intron	336621
chr6	108551627	108552214	588	108551929	93	191.52	7.08	0.07	NA	intergenic	NA
chr6	108553432	108554100	669	108553749	84	142.34	5.31	0.17	NA	intergenic	NA
chr6	108569418	108570027	610	108569785	91	260.31	7.36	0	NA	intergenic	NA
chr6	108658341	108659110	770	108658815	100	114.62	3.76	0.33	0610040F04Rik	UTR_3	2119
chr6	108685771	108686660	890	108686073	114	173.85	4.84	0.1	NA	intergenic	NA
chr6	108688180	108689063	884	108688636	112	149.12	5.76	0.14	NA	intergenic	NA
chr6	108702876	108703540	665	108703022	68	105.97	5.04	0.41	NA	intergenic	NA
chr6	108706035	108706487	453	108706216	66	179.09	7.06	0.08	NA	intergenic	NA
chr6	108781269	108781675	407	108781471	51	112.52	6.12	0.35	Arl8b	promoter	-1587
chr6	108795734	108796234	501	108796074	64	102.47	5.67	0.44	Arl8b	intron	13016
chr6	108828635	108829413	779	108829106	152	310.84	7	0	Edem1	exon	466
chr6	108835521	108836731	1211	108836137	173	275.12	4.78	0	Edem1	intron	7497
chr6	108837307	108838021	715	108837515	88	183.96	6.12	0.09	Edem1	intron	8875
chr6	108838044	108838414	371	108838271	42	102.03	6.31	0.45	Edem1	intron	9631
chr6	108889904	108890313	410	108890052	43	118.62	6.56	0.28	NA	intergenic	NA
chr6	108899215	108899654	440	108899363	54	132.45	6.8	0.22	NA	intergenic	NA
chr6	112664748	112665241	494	112665020	84	356.96	13.62	0	Rad18	intron	31650
chr6	112820742	112821161	420	112820923	51	132.55	7.16	0.21	Srgap3	intron	126343
chr6	112852253	112852702	450	112852400	50	104.08	5.44	0.43	Srgap3	intron	94866
chr6	112982526	112982969	444	112982759	50	147.22	6.56	0.14	NA	intergenic	NA
chr6	113075999	113077746	1748	113076435	272	253.75	4.68	0.04	Setd5	promoter	-1203
chr6	113480529	113481262	734	113480873	145	558.61	12.77	0	Il17rc	intron	9419
chr6	113486981	113487542	562	113487284	70	140.21	5.2	0.16	Creld1	intron	3716
chr6	113638107	113638690	584	113638483	76	117.19	5.66	0.28	Irak2	UTR_5	17
chr6	113661234	113662099	866	113661697	107	210.84	6.78	0.08	Irak2	intron	23231
chr6	113668422	113669323	902	113668716	130	169.07	4.79	0.09	Irak2	intron	30250
chr6	113696371	113697268	898	113696700	141	293.22	6.15	0	Tatdn2	promoter	-798
chr6	114777824	114778337	514	114778060	67	160.21	7.14	0.14	Atg7	intron	134964
chr6	114811955	114812418	464	114812207	54	140.79	6.2	0.16	Atg7	intron	169111
chr6	114883147	114883870	724	114883356	96	213.43	6.43	0.08	Vgll4	intron	38396
chr6	114890761	114891436	676	114890927	72	151.86	6.17	0.13	Vgll4	intron	30825
chr6	114893591	114894176	586	114893810	95	160.67	5.6	0.14	Vgll4	intron	27942
chr6	114898921	114899488	568	114899127	58	112.74	6.04	0.35	Vgll4	intron	22625
chr6	114907468	114907978	511	114907812	61	138.97	7.46	0.18	Vgll4	intron	13940
chr6	114921566	114922190	625	114921826	77	119.09	4.8	0.28	Vgll4	promoter	-74
chr6	114947188	114947831	644	114947471	77	103	4.56	0.44	NA	intergenic	NA
chr6	114949854	114950288	435	114950056	54	164.4	7.12	0.11	NA	intergenic	NA
chr6	114950602	114951069	468	114950782	70	224.31	8.01	0.09	NA	intergenic	NA
chr6	115017990	115018468	479	115018277	63	186.85	6.64	0.09	Tamm41	intron	19597
chr6	115087989	115088570	582	115088282	92	364.93	10.59	0	NA	intergenic	NA
chr6	115573380	115573914	535	115573552	56	133.58	7.39	0.21	Tsen2	intron	28849
chr6	115648321	115648860	540	115648499	62	156.79	5.76	0.14	Raf1	UTR_5	28136
chr6	115694320	115694818	499	115694663	57	154.01	6.54	0.13	NA	intergenic	NA
chr6	115718193	115718925	733	115718744	88	115.18	4.25	0.32	NA	intergenic	NA
chr6	115759097	115759741	645	115759345	94	238.98	7.92	0.1	Tmem40	UTR_5	3121
chr6	115943798	115944414	617	115944134	111	286.83	9.83	0	H1foo	promoter	-804
chr6	115945211	115945820	610	115945444	76	139.75	5.27	0.18	H1foo	intron	506
chr6	116037584	116038091	508	116037754	85	332.41	10.74	0	Tmcc1	intron	155620
chr6	116569837	116570168	332	116570084	40	112.01	6.18	0.35	NA	intergenic	NA
chr6	117906732	117908080	1349	117906923	174	134.59	4.06	0.21	Hnrnpf	promoter	-880
chr6	117916443	117917455	1013	117916595	123	107.27	4.02	0.4	Hnrnpf	UTR_5	8792
chr6	118066386	118067569	1184	118066674	150	280.83	5.76	0	Rasgef1a	intron	290
chr6	118561958	118562645	688	118562181	85	107.73	4.05	0.38	Ankrd26	UTR_5	75
chr6	119377579	119377982	404	119377774	49	133.2	6.54	0.21	Adipor2	UTR_5	39709
chr6	119782277	119782869	593	119782724	65	174.05	7.32	0.1	Erc1	intron	65426
chr6	120082393	120082836	444	120082565	54	103.87	6.44	0.43	NA	intergenic	NA
chr6	120098374	120098761	388	120098525	45	134.35	6.38	0.21	Ninj2	intron	5146
chr6	120111800	120112951	1152	120112167	169	248.6	5.08	0.07	Ninj2	intron	18788
chr6	120116991	120117560	570	120117390	70	164.12	5.91	0.13	Ninj2	intron	24011
chr6	120123018	120123543	526	120123375	62	142.98	6.43	0.15	Ninj2	intron	29996
chr6	120153055	120153777	723	120153335	91	226.78	7.23	0.09	Ninj2	intron	59956
chr6	120188220	120189166	947	120188380	109	115.76	4.59	0.3	Ninj2	intron	95001
chr6	120190795	120191435	641	120191193	80	147.01	5.6	0.14	Ninj2	intron	97814
chr6	120363451	120364405	955	120363805	124	187.29	4.32	0.09	Ccdc77	UTR_3	564
chr6	120567541	120568046	506	120567860	77	199.18	7.26	0.07	1700072O05Rik	UTR_5	13065
chr6	120674141	120674966	826	120674594	111	318.67	7.09	0	Cecr2	intron	8174
chr6	120798064	120798525	462	120798291	70	186.03	7.76	0.09	Atp6v1e1	intron	24394
chr6	120841882	120842212	331	120842041	36	101.72	6.33	0.45	Bcl2l13	UTR_5	5812
chr6	121069136	121069600	465	121069429	58	145.34	6.85	0.14	Mical3	UTR_5	61593
chr6	121109666	121110464	799	121110131	104	130.38	4.38	0.23	Mical3	UTR_5	20891
chr6	121134202	121134646	445	121134426	64	189.32	8.9	0.09	Mical3	promoter	-3404
chr6	121210565	121210975	411	121210757	53	124.45	6.62	0.26	Tuba8	promoter	-12
chr6	121245533	121246220	688	121245858	100	186.98	5.51	0.09	Usp18	promoter	-47
chr6	121341485	121342034	550	121341685	58	120.05	5.78	0.27	NA	intergenic	NA
chr6	121373721	121374518	798	121373837	83	189.41	5.99	0.09	Iqsec3	UTR_3	99841
chr6	122553727	122554203	477	122553868	48	124.34	6.56	0.26	Aicda	UTR_5	60
chr6	122804443	122805079	637	122804807	97	229.31	7.17	0.09	NA	intergenic	NA
chr6	122810047	122810724	678	122810224	89	194.42	6.03	0.07	NA	intergenic	NA
chr6	122819626	122820247	622	122819918	94	125.97	4.34	0.25	Foxj2	promoter	-265
chr6	122825684	122826497	814	122826129	116	190.03	4.94	0.07	Foxj2	UTR_5	5946
chr6	122874377	122875216	840	122874692	103	161.45	4.32	0.14	Necap1	intron	136
chr6	124662700	124663684	985	124663322	139	209.41	4.52	0.08	Lpcat3	exon	219
chr6	124745341	124746211	871	124745836	127	178.72	4.94	0.08	Atn1	exon	10651
chr6	124752369	124752828	460	124752584	58	161.31	7.81	0.14	Atn1	UTR_5	3903
chr6	124885076	124885799	724	124885383	86	151.54	5.08	0.13	Cd4	UTR_5	2826
chr6	124887170	124887638	469	124887389	62	115.46	5.86	0.3	Cd4	UTR_5	820
chr6	124903709	124904578	870	124904328	106	119.02	5.41	0.28	NA	intergenic	NA
chr6	125036098	125036627	530	125036264	70	140.21	4.91	0.16	Ing4	promoter	-3583
chr6	125259821	125260406	586	125260092	81	242.23	10.37	0.1	NA	intergenic	NA
chr6	125263952	125264587	636	125264241	65	116.98	5.09	0.28	4930417O13Rik	promoter	-1283
chr6	125265016	125266378	1363	125265362	199	332.87	5.48	0	4930417O13Rik	promoter	-162
chr6	125304453	125305244	792	125304951	140	334.77	8.06	0	NA	intergenic	NA
chr6	125373925	125374388	464	125374097	52	113.1	5.59	0.35	Plekhg6	intron	6407
chr6	125377391	125378287	897	125377819	135	341.07	6.35	0	Plekhg6	intron	2685
chr6	125467224	125467695	472	125467534	67	127.32	5.56	0.24	Cd9	intron	27221
chr6	125481039	125481722	684	125481448	96	168.68	6.33	0.09	Cd9	intron	13307
chr6	125483381	125484240	860	125483560	95	119.74	3.94	0.28	Cd9	intron	11195
chr6	125503285	125503752	468	125503517	61	119.64	5.5	0.28	NA	intergenic	NA
chr6	125524318	125524848	531	125524630	78	128.88	5.24	0.24	NA	intergenic	NA
chr6	125619395	125619868	474	125619582	64	136.75	6.14	0.22	Vwf	intron	66635
chr6	125631361	125631688	328	125631505	36	107.05	8.57	0.41	Vwf	intron	78558
chr6	127151550	127152713	1164	127151933	157	216.03	5.58	0.08	Ccnd2	promoter	-885
chr6	127238826	127239372	547	127239084	78	164.48	6.46	0.11	NA	intergenic	NA
chr6	127268850	127269308	459	127269109	66	118.71	5.02	0.28	NA	intergenic	NA
chr6	127270632	127271298	667	127271042	75	107.39	3.77	0.39	NA	intergenic	NA
chr6	127330103	127330753	651	127330470	136	291.38	5.83	0	NA	intergenic	NA
chr6	127357517	127358350	834	127358173	105	242.67	5.84	0.1	NA	intergenic	NA
chr6	127401425	127401850	426	127401616	52	142.4	7.45	0.17	NA	intergenic	NA
chr6	128334808	128335433	626	128334963	71	107.39	4.16	0.39	Tulp3	intron	20888
chr6	128888694	128889655	962	128889173	158	348.16	8.49	0	Clec2i	intron	1560
chr6	128972651	128973142	492	128973017	68	138.08	6.61	0.19	Clec2g	intron	38637
chr6	129013005	129013397	393	129013216	56	208.21	10.09	0.08	Clec2f	promoter	-895
chr6	129036491	129037102	612	129036762	96	247.67	6.1	0.07	NA	intergenic	NA
chr6	129228802	129229422	621	129228946	63	105.07	4.13	0.42	NA	intergenic	NA
chr6	129229994	129230609	616	129230388	80	187.62	6.14	0.09	NA	intergenic	NA
chr6	129267257	129267687	431	129267502	49	138.1	7.68	0.19	Cd69	UTR_3	7867
chr6	129284434	129284878	445	129284642	58	109.52	5.34	0.37	NA	intergenic	NA
chr6	134047880	134048631	752	134048023	92	134.16	3.84	0.21	Etv6	intron	12317
chr6	134066791	134067296	506	134067054	65	174.05	8.33	0.1	Etv6	intron	31348
chr6	134104705	134105324	620	134105082	85	180.55	6.31	0.08	Etv6	intron	69376
chr6	134120572	134121122	551	134120837	90	223.2	8.48	0.09	Etv6	intron	85131
chr6	134281943	134282553	611	134282220	95	190.53	5.38	0.07	NA	intergenic	NA
chr6	134342906	134343628	723	134343268	99	301.89	8.53	0	NA	intergenic	NA
chr6	134364474	134365075	602	134364745	102	210.22	5.85	0.08	NA	intergenic	NA
chr6	134365934	134367146	1213	134366823	180	358.36	6.67	0	NA	intergenic	NA
chr6	134368490	134368944	455	134368727	64	111.56	5.02	0.34	NA	intergenic	NA
chr6	134450598	134451078	481	134450805	61	134.76	5.42	0.21	Lrp6	exon	116108
chr6	134465142	134465487	346	134465334	38	112.27	7.06	0.35	Lrp6	intron	101579
chr6	134517457	134517874	418	134517710	43	115.93	7.06	0.3	Lrp6	intron	49203
chr6	134829666	134830786	1121	134830303	164	164.6	3.79	0.11	Crebl2	UTR_5	105
chr6	135204337	135204798	462	135204693	60	170.22	6.64	0.1	8430419L09Rik	intron	6707
chr6	135364063	135364757	695	135364308	92	201.38	7.06	0.07	Emp1	UTR_5	1378
chr6	136470680	136471362	683	136471065	145	456.56	9.4	0	NA	intergenic	NA
chr6	136596001	136596383	383	136596195	48	131.86	8.82	0.22	Atf7ip	intron	77345
chr6	136789222	136789620	399	136789406	47	122.43	6.48	0.25	NA	intergenic	NA
chr6	136804878	136805334	457	136805080	58	116.11	5.7	0.3	H2afj	promoter	-3167
chr6	140513293	140513737	445	140513476	56	134.22	5.38	0.21	Plekha5	intron	89378
chr6	140543446	140543826	381	140543611	44	126.19	8.07	0.25	Plekha5	intron	119513
chr6	140561177	140562025	849	140561326	103	148.68	4.17	0.14	Plekha5	intron	137228
chr6	142506640	142507397	758	142507043	83	146.81	6.25	0.14	Ldhb	UTR_5	900
chr6	142867278	142868081	804	142867647	106	209.21	6.31	0.08	St8sia1	intron	96805
chr6	142915318	142915926	609	142915570	88	222.35	6.12	0.09	St8sia1	intron	48882
chr6	143114509	143115067	559	143114739	92	185.69	5.63	0.09	NA	intergenic	NA
chr6	143115152	143115745	594	143115438	75	138.75	4.89	0.18	NA	intergenic	NA
chr6	143166864	143167688	825	143167220	150	208.58	4.75	0.08	Etnk1	promoter	-9
chr6	143365920	143366349	430	143366124	51	116.84	5.47	0.28	NA	intergenic	NA
chr6	143829870	143830378	509	143830233	58	170.6	7.06	0.1	Sox5	UTR_3	379335
chr6	144402252	144402777	526	144402558	78	229	7.11	0.09	NA	intergenic	NA
chr6	144672495	144673255	761	144673064	86	169.33	4.88	0.1	Sox5os3	UTR_5	197
chr6	144901795	144902384	590	144901988	81	162.95	6.05	0.14	NA	intergenic	NA
chr6	144942265	144943393	1129	144942639	180	375.12	7.28	0	NA	intergenic	NA
chr6	145002106	145003080	975	145002705	166	439.22	7.82	0	Bcat1	intron	73452
chr6	145055130	145055505	376	145055313	40	113.21	7.56	0.35	Bcat1	intron	20844
chr6	145104454	145104970	517	145104804	57	106.89	4.8	0.41	NA	intergenic	NA
chr6	145150587	145150960	374	145150764	48	146.27	9.09	0.14	Lrmp	intron	35129
chr6	145184959	145185352	394	145185216	48	126.86	5.93	0.24	Casc1	intron	25754
chr6	145291403	145291797	395	145291653	39	101.31	6.56	0.45	NA	intergenic	NA
chr6	145373613	145374761	1149	145374031	158	352.05	7.76	0	NA	intergenic	NA
chr6	145425557	145426167	611	145425828	90	334.77	10.09	0	Ifltd1	intron	9097
chr6	146081032	146081530	499	146081197	58	113.14	4.32	0.35	NA	intergenic	NA
chr6	146222570	146223170	601	146222957	73	126.48	4.54	0.25	Itpr2	intron	279266
chr6	146452359	146452837	479	146452654	60	129.78	5.76	0.23	Itpr2	intron	49569
chr6	146577215	146578487	1273	146577345	146	107.88	3.31	0.38	Fgfr1op2	promoter	-565
chr6	146634085	146634858	774	146634463	98	177.73	4.89	0.1	Tm7sf3	UTR_5	129
chr6	146726593	146727084	492	146726723	58	157.86	5.93	0.14	Stk38l	UTR_5	1794
chr6	146872019	146872523	505	146872337	77	298.41	10.59	0	NA	intergenic	NA
chr6	146893899	146894320	422	146894033	49	132.85	5.91	0.21	Ppfibp1	UTR_5	5540
chr6	146908852	146909248	397	146909065	53	128.39	7.14	0.24	Ppfibp1	UTR_5	20572
chr6	146909614	146910106	493	146909798	62	169.85	6.91	0.1	Ppfibp1	UTR_5	21305
chr6	147145194	147145628	435	147145454	61	151.92	6.8	0.13	NA	intergenic	NA
chr6	147150803	147151125	323	147150920	42	146.68	9.08	0.14	NA	intergenic	NA
chr6	148895993	148896701	709	148896365	102	100.49	3.75	0.47	Caprin2	promoter	-239
chr6	149309114	149310050	937	149309766	179	469.4	8.38	0	2810474O19Rik	UTR_5	353
chr6	149427272	149427684	413	149427448	54	185.1	9.08	0.09	Bicd1	intron	18465
chr5	3151836	3152984	1149	3152548	138	210.15	4.4	0.08	NA	intergenic	NA
chr5	3300941	3301669	729	3301377	99	183.63	5.86	0.09	NA	intergenic	NA
chr5	3342487	3343142	656	3342949	85	136.64	7.36	0.22	Cdk6	promoter	-1362
chr5	3366488	3366840	353	3366661	39	112.85	8.88	0.35	Cdk6	intron	22350
chr5	3477999	3478564	566	3478435	63	121.83	4.89	0.26	Cdk6	intron	134124
chr5	3494296	3495173	878	3494795	125	337.87	7.46	0	Cdk6	intron	150484
chr5	3501084	3502031	948	3501846	117	152.14	4.18	0.13	Cdk6	intron	157535
chr5	3952428	3952899	472	3952558	60	198.06	8.07	0.07	Akap9	intron	24373
chr5	8995896	8996280	385	8996116	45	132.15	7.2	0.22	Crot	UTR_5	1030
chr5	9064741	9065171	431	9065001	52	150.55	7.91	0.13	NA	intergenic	NA
chr5	9068693	9069400	708	9069047	98	293.76	6.99	0	NA	intergenic	NA
chr5	10953513	10953883	371	10953673	42	126.8	8.07	0.24	NA	intergenic	NA
chr5	11045903	11046301	399	11046079	53	184.88	9.08	0.09	NA	intergenic	NA
chr5	11776204	11776639	436	11776472	55	124.89	8.82	0.25	NA	intergenic	NA
chr5	11851283	11851678	396	11851496	49	103.74	7.05	0.44	NA	intergenic	NA
chr5	17556068	17556592	525	17556298	60	129.78	5.13	0.23	NA	intergenic	NA
chr5	20749474	20749980	507	20749648	61	173.53	7.92	0.1	NA	intergenic	NA
chr5	20858038	20858404	367	20858288	48	159.79	8.07	0.14	Phtf2	UTR_5	23836
chr5	21253889	21254252	364	21254118	51	144.69	7.07	0.14	Gsap	intron	67852
chr5	23386531	23387393	863	23387008	145	210.91	5.26	0.08	NA	intergenic	NA
chr5	23422604	23422952	349	23422788	42	133.23	6.45	0.21	NA	intergenic	NA
chr5	23526883	23527382	500	23527080	80	323.17	11.09	0	Srpk2	intron	89491
chr5	23615551	23615914	364	23615761	41	116.32	6.7	0.29	Srpk2	intron	810
chr5	24003826	24004243	418	24003922	46	133.13	6.56	0.21	Mir3471-1	UTR_3	126046
chr5	24262173	24262604	432	24262383	53	133.66	5.72	0.21	NA	intergenic	NA
chr5	24389338	24389809	472	24389639	62	124.2	5.87	0.26	Abcb8	promoter	-4516
chr5	24471907	24472333	427	24472170	50	112.47	7.41	0.35	Agap3	intron	19994
chr5	24602407	24602984	578	24602591	87	124.41	4.73	0.26	Smarcd3	promoter	-589
chr5	24682899	24683477	579	24683266	72	180.95	6.17	0.08	Nub1	promoter	-2548
chr5	24685173	24686920	1748	24686007	254	236.55	3.95	0.1	Nub1	UTR_5	193
chr5	24687725	24688263	539	24687915	81	214.77	6.8	0.08	Nub1	UTR_5	2101
chr5	24715851	24716356	506	24716060	80	290.26	11.37	0	Wdr86	intron	14620
chr5	24724350	24724946	597	24724522	80	158.21	5.16	0.14	Wdr86	intron	6158
chr5	24821435	24821770	336	24821538	43	109.54	6.58	0.37	Rheb	intron	20823
chr5	24908410	24909412	1003	24908939	137	137.86	5.61	0.19	Prkag2	intron	191703
chr5	25030356	25030740	385	25030599	48	137.67	7.98	0.2	Prkag2	intron	70043
chr5	27791124	27792236	1113	27792023	152	175.71	4.67	0.1	Paxip1	promoter	-473
chr5	28252967	28253555	589	28253175	114	385.59	9.52	0	NA	intergenic	NA
chr5	29702584	29703339	756	29702939	85	190.63	5.9	0.07	NA	intergenic	NA
chr5	29739468	29740019	552	29739693	76	216.23	7.03	0.08	Dnajb6	UTR_5	3796
chr5	29960963	29961474	512	29961254	76	287.5	9.08	0	Mir6362	UTR_5	172244
chr5	30154998	30155815	818	30155268	119	146.81	4.38	0.14	Hadha	promoter	-288
chr5	30358612	30359074	463	30358860	54	162.52	6.5	0.14	Drc1	intron	17198
chr5	30767898	30768294	397	30768076	42	113.69	5.4	0.34	Dpysl5	intron	56182
chr5	30772105	30772796	692	30772406	87	192.51	5.6	0.07	Dpysl5	intron	60512
chr5	30797861	30798315	455	30798083	53	104.88	5.04	0.42	Dpysl5	UTR_3	86189
chr5	30863261	30864384	1124	30863659	189	682.12	10.15	0	Mapre3	intron	48904
chr5	30961631	30961982	352	30961781	44	110.5	5.1	0.36	Mir6369	UTR_5	25757
chr5	31076223	31076782	560	31076402	71	153.62	5.4	0.13	Cad	intron	21592
chr5	31095135	31095736	602	31095515	78	137.29	4.32	0.2	Mir6369	UTR_5	159491
chr5	31120635	31121503	869	31120981	109	341.28	9.58	0	Mir6369	UTR_5	184957
chr5	31860301	31860830	530	31860700	57	157.1	7.06	0.14	Bre	intron	162651
chr5	31864044	31864554	511	31864306	59	160.94	6.54	0.14	Bre	intron	166257
chr5	31934321	31934846	526	31934563	81	264.98	9.69	0	Bre	intron	236514
chr5	31962230	31962744	515	31962554	79	307.4	12.1	0	Bre	intron	264505
chr5	32086648	32087074	427	32086974	55	121.4	5.29	0.28	NA	intergenic	NA
chr5	32104171	32104781	611	32104433	83	109.43	5.01	0.37	NA	intergenic	NA
chr5	32132764	32133884	1121	32133153	238	441.98	7.95	0	Fosl2	promoter	-3318
chr5	32854766	32855194	429	32854957	48	124.71	5.91	0.25	Prr14l	promoter	-727
chr5	33604370	33604731	362	33604587	40	116.15	6.45	0.29	Fam53a	intron	25048
chr5	33628730	33629693	964	33629112	179	421.16	7.92	0	Fam53a	UTR_5	523
chr5	33680973	33681478	506	33681236	63	165.3	7.58	0.09	NA	intergenic	NA
chr5	33681481	33681955	475	33681733	72	233.51	11.38	0.09	NA	intergenic	NA
chr5	33778750	33779447	698	33779163	136	448.9	11.03	0	Letm1	intron	3541
chr5	33781956	33783047	1092	33782896	194	352.19	5.73	0	Letm1	promoter	-192
chr5	34196390	34196935	546	34196695	73	121.73	4.61	0.26	Zfyve28	intron	91629
chr5	34335550	34336837	1288	34336489	175	207.18	4.38	0.08	Rnf4	UTR_5	100
chr5	34407129	34407656	528	34407520	83	329.33	9.58	0	Fam193a	intron	37588
chr5	34499893	34500562	670	34500296	104	285.39	9.04	0	Tnip2	intron	13683
chr5	34501505	34502092	588	34501912	77	172.91	5.4	0.1	Tnip2	intron	12067
chr5	34527165	34527770	606	34527311	77	120.51	4.69	0.27	Sh3bp2	UTR_5	1528
chr5	34543896	34544683	788	34544411	126	290.72	5.55	0	Sh3bp2	UTR_5	18628
chr5	34771608	34772094	487	34771808	51	137.73	5.55	0.2	Htt	intron	10069
chr5	34950798	34951289	492	34950960	58	132.24	5.55	0.22	Rgs12	UTR_5	1513
chr5	35035735	35036218	484	35035883	57	135.77	5.73	0.22	NA	intergenic	NA
chr5	35155532	35156017	486	35155724	58	132.79	7.07	0.21	NA	intergenic	NA
chr5	35165924	35166918	995	35166193	139	256	5.46	0.04	NA	intergenic	NA
chr5	35168983	35169456	474	35169168	58	129.35	6.38	0.24	NA	intergenic	NA
chr5	35670397	35670945	549	35670793	67	157.1	6.72	0.14	Htra3	intron	8987
chr5	35692243	35692806	564	35692539	91	335.11	11.85	0	NA	intergenic	NA
chr5	35713553	35714045	493	35713725	67	113.23	5.11	0.35	Sh3tc1	intron	15551
chr5	35728934	35729423	490	35729030	67	133.7	5.34	0.21	Sh3tc1	UTR_5	246
chr5	35839860	35840263	404	35840074	52	109.17	6.78	0.37	Ablim2	intron	82195
chr5	35940939	35941373	435	35941214	54	169.46	8.78	0.1	Afap1	intron	47896
chr5	36373172	36373614	443	36373472	56	134.22	4.97	0.21	Sorcs2	intron	24667
chr5	36530086	36530714	629	36530360	112	224.23	6.32	0.09	Tbc1d14	intron	52037
chr5	36534147	36534620	474	36534327	57	148.24	6.02	0.14	Tbc1d14	intron	48070
chr5	36535756	36536191	436	36536000	59	181.64	7.09	0.08	Tbc1d14	intron	46397
chr5	36538460	36539188	729	36538814	103	331.57	8.71	0	Tbc1d14	intron	43583
chr5	36552439	36553298	860	36552839	135	350.48	8.98	0	Tbc1d14	intron	29558
chr5	36553780	36554502	723	36554116	90	183.61	5.35	0.09	Tbc1d14	intron	28281
chr5	36713034	36713593	560	36713207	64	128.22	6.38	0.24	NA	intergenic	NA
chr5	36839564	36840158	595	36839980	76	142.93	4.56	0.15	NA	intergenic	NA
chr5	36920601	36921190	590	36920783	80	195.52	7.43	0.07	Ppp2r2c	intron	52214
chr5	37158401	37158849	449	37158686	55	153.13	7.12	0.13	NA	intergenic	NA
chr5	38277375	38278119	745	38277626	101	191.77	5.34	0.07	Otop1	exon	223
chr5	38366586	38367176	591	38366984	84	258.42	9.07	0.04	Slc2a9	intron	113322
chr5	38479900	38480595	696	38480286	98	118.58	5.14	0.28	Slc2a9	UTR_5	20
chr5	41843979	41844648	670	41844338	100	196.25	5.65	0.07	Bod1l	promoter	-23
chr5	43807782	43808508	727	43808084	118	202.53	6.03	0.07	NA	intergenic	NA
chr5	43824272	43825077	806	43824726	130	278.53	6.09	0	Bst1	intron	5834
chr5	44182770	44183172	403	44183017	44	126.84	6.05	0.24	Tapt1	intron	43589
chr5	44217379	44217884	506	44217543	49	120.68	6.56	0.27	Tapt1	intron	9063
chr5	48417683	48418296	614	48418113	77	174.78	7.2	0.1	Kcnip4	intron	867546
chr5	52137923	52138530	608	52138288	72	171.14	6.87	0.1	Mir6417	promoter	-2271
chr5	52189567	52190917	1351	52190840	152	226	4.93	0.09	Dhx15	promoter	-294
chr5	52609711	52610106	396	52609927	51	116.84	6.12	0.28	8030423F21Rik	UTR_3	9084
chr5	52661025	52661493	469	52661269	57	158.71	5.85	0.14	Sepsecs	intron	8432
chr5	52786409	52787028	620	52786740	89	185.67	5.34	0.09	Zcchc4	intron	3674
chr5	53391224	53391916	693	53391734	96	231.57	7.27	0.09	NA	intergenic	NA
chr5	53401993	53403396	1404	53403023	239	480.58	8.37	0	NA	intergenic	NA
chr5	53409437	53410016	580	53409843	77	113.49	4.87	0.35	NA	intergenic	NA
chr5	53479843	53480557	715	53480200	92	153.57	5.25	0.13	NA	intergenic	NA
chr5	53546518	53547174	657	53546764	77	150.8	6.21	0.13	NA	intergenic	NA
chr5	53566455	53567308	854	53567139	112	212.3	5.87	0.08	Rbpj	intron	11361
chr5	53571154	53571567	414	53571330	55	175.2	7.87	0.1	Rbpj	intron	15552
chr5	53574820	53575540	721	53575117	105	294.2	9.42	0	Rbpj	intron	19339
chr5	53588750	53590737	1988	53589096	318	293.86	4.69	0	Rbpj	promoter	-1249
chr5	53967593	53967937	345	53967770	37	106.78	6.56	0.41	NA	intergenic	NA
chr5	53976405	53976892	488	53976562	68	243.89	10.59	0.1	NA	intergenic	NA
chr5	54019617	54020171	555	54019867	90	191.38	6.77	0.07	Stim2	intron	21345
chr5	54061589	54061932	344	54061759	41	131.25	8.07	0.22	Stim2	intron	63237
chr5	62759209	62759650	442	62759460	64	146.47	6.52	0.14	Arap2	UTR_5	6717
chr5	62802906	62803308	403	62803095	52	130.76	6.58	0.22	NA	intergenic	NA
chr5	62815724	62816147	424	62815956	58	187.37	7.33	0.09	Gm17384	intron	2134
chr5	62858375	62858737	363	62858561	40	112.01	6.75	0.34	Gm17384	intron	44739
chr5	62865185	62865911	727	62865520	102	254.1	7.02	0.04	Gm17384	intron	51698
chr5	62897325	62897699	375	62897516	42	125.29	8.07	0.25	NA	intergenic	NA
chr5	64487628	64488480	853	64487863	104	137.8	4.25	0.2	NA	intergenic	NA
chr5	64701971	64702324	354	64702090	43	119.08	6.55	0.28	NA	intergenic	NA
chr5	64811995	64812507	513	64812245	81	162.95	6.65	0.14	Klf3	UTR_5	8723
chr5	64959087	64959677	591	64959296	94	173.44	6.02	0.1	Tlr6	UTR_5	738
chr5	64960939	64961458	520	64961196	93	214.95	7.35	0.08	Tlr6	promoter	-1162
chr5	65068294	65068740	447	65068505	50	120.12	5.58	0.27	NA	intergenic	NA
chr5	65127387	65127770	384	65127473	42	121.99	6.05	0.26	Klhl5	promoter	-3757
chr5	65255422	65255902	481	65255751	55	158.27	7.85	0.14	Wdr19	intron	56056
chr5	65454044	65454683	640	65454380	120	427.15	9.98	0	Smim14	intron	38455
chr5	65457276	65457860	585	65457527	118	508.11	11.42	0	Smim14	intron	35308
chr5	65654154	65654507	354	65654318	37	103.65	6.56	0.44	Pds5a	intron	43538
chr5	65678896	65679292	397	65679195	44	124.82	7.35	0.25	Pds5a	intron	18661
chr5	65694645	65695163	519	65694949	62	146.43	6.05	0.14	Pds5a	intron	2907
chr5	65763965	65765334	1370	65764510	293	584.96	8.32	0	N4bp2	UTR_5	990
chr5	65871607	65872406	800	65872127	114	232.41	6.08	0.09	Rhoh	UTR_5	8559
chr5	65885188	65885527	340	65885365	45	103.63	4.87	0.44	Rhoh	UTR_5	21797
chr5	66703325	66703954	630	66703510	69	214.71	7.06	0.08	NA	intergenic	NA
chr5	67802208	67802833	626	67802501	105	378.94	9.95	0	Atp8a1	intron	44930
chr5	69556727	69557608	882	69557055	92	143.63	4.65	0.15	Guf1	exon	114
chr5	72201713	72202366	654	72202178	72	135.27	5.3	0.21	Atp10d	promoter	-1164
chr5	72258614	72259076	463	72258943	49	110.64	5.18	0.36	Atp10d	intron	55601
chr5	73233308	73233795	488	73233605	56	150.94	6.95	0.13	Fryl	UTR_5	23013
chr5	73286591	73287216	626	73286745	89	313.29	10.59	0	1700025M24Rik	promoter	-2561
chr5	73344236	73344804	569	73344369	85	213.27	6.22	0.08	NA	intergenic	NA
chr5	73636534	73636984	451	73636713	57	181.43	7.56	0.08	Sgcb	intron	11018
chr5	74106218	74106764	547	74106534	65	170.76	7.09	0.1	NA	intergenic	NA
chr5	74132607	74133038	432	74132786	59	159.92	6.67	0.14	NA	intergenic	NA
chr5	74260367	74260795	429	74260634	47	115.41	5.76	0.3	Scfd2	intron	271108
chr5	74276399	74276832	434	74276680	53	115.63	5.51	0.3	Scfd2	intron	255062
chr5	74348297	74348774	478	74348576	53	118.19	4.94	0.28	Scfd2	intron	183166
chr5	74477130	74477495	366	74477314	40	116.77	7.06	0.28	Scfd2	intron	54428
chr5	75032971	75033454	484	75033276	59	170.42	6.97	0.1	Chic2	intron	11350
chr5	76140222	76141045	824	76140689	104	102.22	4.27	0.45	Srd5a3	intron	417
chr5	77092384	77092978	595	77092606	77	120.83	4.89	0.28	Hopx	intron	22517
chr5	77114633	77115176	544	77115020	88	220.99	6.72	0.08	Hopx	UTR_5	103
chr5	77124375	77124791	417	77124612	51	141.97	8.42	0.17	NA	intergenic	NA
chr5	77200758	77201254	497	77201083	54	147.3	7.16	0.14	NA	intergenic	NA
chr5	77206113	77206530	418	77206363	53	176.35	11.6	0.1	Spink2	intron	5090
chr5	77252544	77253008	465	77252736	62	124.32	5.14	0.26	NA	intergenic	NA
chr5	77266568	77267245	678	77266846	82	170.85	5.93	0.1	Rest	UTR_5	1353
chr5	77273155	77273616	462	77273476	51	102.38	4.97	0.45	Rest	intron	7983
chr5	77343776	77344230	455	77344057	55	137.81	6.21	0.2	Polr2b	intron	33574
chr5	77365814	77366409	596	77366140	88	266.78	7.4	0	Igfbp7	intron	41905
chr5	88718674	88719170	497	88718854	69	206.89	8.53	0.08	Mob1b	promoter	-2016
chr5	88720682	88721880	1199	88720849	162	223.17	4.25	0.09	Mob1b	promoter	-21
chr5	91111232	91111591	360	91111463	42	131.05	8.07	0.22	NA	intergenic	NA
chr5	91278339	91278846	508	91278586	70	210.81	8.21	0.08	Gm19619	UTR_3	4490
chr5	91807820	91808202	383	91808016	49	154.89	8.98	0.13	NA	intergenic	NA
chr5	91962082	91963042	961	91962389	136	269.97	5.34	0	Rchy1	intron	679
chr5	91976303	91976750	448	91976562	50	145.74	8.07	0.14	NA	intergenic	NA
chr5	92184011	92184472	462	92184227	85	382.21	13.47	0	Uso1	intron	46290
chr5	92219790	92220292	503	92220131	64	135.61	5.04	0.21	U90926	promoter	-4723
chr5	92234037	92234492	456	92234318	67	233.18	8.34	0.09	Ppef2	intron	18841
chr5	92353416	92354125	710	92353791	78	144.29	4.88	0.14	Art3	UTR_5	21951
chr5	92495813	92496367	555	92496152	91	307.65	9.87	0	Scarb2	intron	9456
chr5	92504389	92505122	734	92504751	78	136.59	4.41	0.22	Scarb2	intron	857
chr5	92505141	92505889	749	92505501	112	146.73	4.9	0.14	Scarb2	UTR_5	107
chr5	92961303	92961766	464	92961415	51	101.54	4.96	0.45	Shroom3	intron	277981
chr5	93019973	93020342	370	93020158	43	130.15	9.38	0.23	NA	intergenic	NA
chr5	93282478	93283039	562	93282696	76	169.68	6.59	0.1	NA	intergenic	NA
chr5	96253844	96254239	396	96254030	46	141.42	7.06	0.17	Mrpl1	intron	43916
chr5	96999526	97000079	554	96999705	74	149.17	5.54	0.14	Bmp2k	intron	2017
chr5	97001095	97001659	565	97001436	103	295.6	8	0	Bmp2k	intron	3748
chr5	98161528	98162045	518	98161782	72	204.17	7.32	0.08	NA	intergenic	NA
chr5	99252753	99253404	652	99253023	121	188.45	5.12	0.09	Rasgef1b	promoter	-96
chr5	99499345	99499885	541	99499500	70	164.12	6.36	0.13	A930011G23Rik	UTR_3	229560
chr5	100428189	100428571	383	100428412	46	108.81	5.09	0.37	5430416N02Rik	UTR_3	1123
chr5	100429089	100429963	875	100429756	118	122.66	4.35	0.25	5430416N02Rik	promoter	-221
chr5	100535701	100536307	607	100535760	63	112.89	4.87	0.35	Cops4	intron	17452
chr5	100632678	100633442	765	100633092	131	407.3	11.84	0	NA	intergenic	NA
chr5	100644135	100644628	494	100644389	73	153.46	6.67	0.13	NA	intergenic	NA
chr5	102568801	102569284	484	102568965	52	144.47	6.05	0.14	Arhgap24	intron	87575
chr5	103367017	103367579	563	103367368	72	202.22	6.14	0.07	NA	intergenic	NA
chr5	103419738	103420183	446	103419969	53	155.88	8.64	0.14	NA	intergenic	NA
chr5	103655327	103655980	654	103655704	123	332.87	8.92	0	1700016H13Rik	UTR_5	28
chr5	104656120	104656589	470	104656345	83	330.8	12.63	0	NA	intergenic	NA
chr5	104843152	104843709	558	104843312	64	146.38	5.35	0.14	Zfp951	intron	16756
chr5	104946622	104947028	407	104946836	56	134.71	5.99	0.21	Abcg3	intron	35881
chr5	105005069	105005763	695	105005624	112	202.53	5.74	0.07	NA	intergenic	NA
chr5	105010357	105010856	500	105010582	73	199.49	6.38	0.07	NA	intergenic	NA
chr5	105062003	105062667	665	105062389	79	112.8	4.47	0.35	NA	intergenic	NA
chr5	105068482	105068923	442	105068747	58	198.34	8.07	0.07	NA	intergenic	NA
chr5	105151808	105152561	754	105152129	116	211.48	5.43	0.08	NA	intergenic	NA
chr5	105353713	105354463	751	105354279	88	146.65	5.32	0.14	NA	intergenic	NA
chr5	105457891	105458858	968	105458683	177	648.37	9.46	0	Lrrc8b	UTR_5	42909
chr5	105495182	105495686	505	105495375	64	106.65	4.81	0.41	NA	intergenic	NA
chr5	105515122	105515892	771	105515630	94	180.94	4.92	0.08	Lrrc8c	promoter	-3840
chr5	105569241	105569836	596	105569463	105	337.73	8.09	0	Lrrc8c	UTR_5	49993
chr5	105648439	105649246	808	105648633	94	107.01	3.83	0.41	NA	intergenic	NA
chr5	105650529	105651090	562	105650825	73	169.02	8.51	0.09	NA	intergenic	NA
chr5	105731437	105732687	1251	105731669	135	133.96	3.28	0.21	Lrrc8d	UTR_5	31701
chr5	105798269	105799082	814	105798766	144	276.79	6.2	0	Lrrc8d	UTR_5	98798
chr5	105827262	105827661	400	105827476	53	118.8	7.95	0.28	NA	intergenic	NA
chr5	105857822	105858617	796	105858074	118	374.85	9.55	0	NA	intergenic	NA
chr5	107092336	107092857	522	107092608	90	279.63	8.3	0	NA	intergenic	NA
chr5	107200033	107200567	535	107200296	57	104.13	4.51	0.43	Tgfbr3	intron	89299
chr5	107260785	107261443	659	107260850	70	107.9	4.49	0.38	Tgfbr3	intron	28745
chr5	107261517	107262118	602	107261915	89	194.42	7.25	0.07	Tgfbr3	intron	27680
chr5	107269560	107270010	451	107269828	63	183.95	9.32	0.09	Tgfbr3	UTR_5	19767
chr5	107347443	107347951	509	107347778	70	247.35	10.09	0.07	Brdt	intron	16585
chr5	107724939	107726120	1182	107725283	165	175.93	3.86	0.1	Gfi1	promoter	-940
chr5	107883050	107883474	425	107883301	45	109.95	6.82	0.37	NA	intergenic	NA
chr5	108725248	108725649	402	108725384	44	127.2	6.05	0.24	NA	intergenic	NA
chr5	109862017	109862475	459	109862324	67	209.86	9.27	0.08	NA	intergenic	NA
chr5	110405050	110406281	1232	110405797	177	562.26	8.18	0	Fbrsl1	intron	42706
chr5	110493747	110494359	613	110494078	136	356.15	8.87	0	NA	intergenic	NA
chr5	110746912	110747345	434	110747175	49	141.52	6.91	0.17	Ep400	intron	23542
chr5	110797723	110798148	426	110797981	50	141.35	6.07	0.17	Ulk1	intron	12100
chr5	110801047	110801758	712	110801423	113	365.24	9.05	0	Ulk1	intron	8658
chr5	110979877	110980469	593	110980225	75	181.72	5.91	0.08	Ttc28	intron	100423
chr5	111058599	111059343	745	111058784	104	157.47	4.59	0.14	Ttc28	intron	178982
chr5	111159471	111160026	556	111159841	69	173.6	6.17	0.1	Ttc28	intron	280039
chr5	111420092	111420585	494	111420296	50	101.14	5.02	0.45	Mn1	exon	2131
chr5	112129869	112130387	519	112130202	59	134.46	5.35	0.21	NA	intergenic	NA
chr5	112270903	112271661	759	112271427	83	132.32	4.49	0.22	NA	intergenic	NA
chr5	112272870	112273545	676	112273171	91	184.21	7.88	0.09	Tpst2	promoter	-3535
chr5	112286621	112287359	739	112286935	151	348.82	7.3	0	Tpst2	UTR_5	10229
chr5	113006765	113007301	537	113007053	76	216.04	6.83	0.08	Adrbk2	intron	8485
chr5	113105192	113105863	672	113105694	107	292.34	7.74	0	2900026A02Rik	intron	57619
chr5	113138426	113139074	649	113138781	87	131.62	6.03	0.22	2900026A02Rik	intron	24532
chr5	113151410	113151966	557	113151690	76	186.98	6.66	0.09	2900026A02Rik	intron	11623
chr5	113670596	113671111	516	113670845	70	204.86	7.27	0.08	NA	intergenic	NA
chr5	113832223	113833131	909	113832736	119	193.87	4.77	0.07	Selplg	promoter	-2235
chr5	113986713	113987192	480	113987015	55	137.81	5.67	0.2	Ssh1	intron	6742
chr5	114061523	114062038	516	114061746	73	133.01	4.89	0.21	Svop	intron	29634
chr5	114127389	114128584	1196	114128168	134	157.29	4.13	0.14	Ung	promoter	-2987
chr5	114331767	114332215	449	114331934	55	147.7	7.34	0.14	Myo1h	intron	16994
chr5	114396531	114397195	665	114396784	104	376.83	9.78	0	Ube3b	intron	16178
chr5	114567099	114568211	1113	114567870	132	107.81	3.55	0.38	Fam222a	promoter	-380
chr5	114689563	114690464	902	114690157	148	277.63	4.97	0	Gltp	intron	778
chr5	114746448	114747281	834	114746763	153	580.91	11.87	0	Git2	intron	26728
chr5	114772817	114773582	766	114773178	118	171.05	5.44	0.1	Ankrd13a	promoter	-1961
chr5	114783331	114784218	888	114783586	107	184.68	4.67	0.09	Ankrd13a	intron	8447
chr5	114846812	114847395	584	114847111	69	123.28	4.4	0.26	NA	intergenic	NA
chr5	115153235	115153723	489	115153414	63	136.67	5.28	0.22	Mlec	intron	4762
chr5	115313446	115313947	502	115313773	62	116.54	5.65	0.29	NA	intergenic	NA
chr5	115406363	115406922	560	115406636	64	150.08	5.47	0.13	NA	intergenic	NA
chr5	115489065	115490410	1346	115489418	199	102.61	3.13	0.44	Sirt4	promoter	-4934
chr5	115491817	115492431	615	115492146	100	252.6	8.05	0.04	NA	intergenic	NA
chr5	115573209	115573670	462	115573447	61	168.76	6.21	0.09	Gcn1l1	intron	8185
chr5	115590897	115591491	595	115591133	92	278.03	9.03	0	Gcn1l1	intron	25871
chr5	115652546	115653436	891	115653103	159	295.71	6	0	Ccdc64	intron	78456
chr5	115716281	115716786	506	115716621	69	165.09	6.84	0.09	Ccdc64	intron	14938
chr5	115732478	115733056	579	115732752	65	104.21	4.32	0.43	Ccdc64	promoter	-1193
chr5	116413219	116413728	510	116413573	53	138.3	7.2	0.19	Hspb8	intron	9291
chr5	117158464	117159034	571	117158793	70	149.01	4.78	0.14	Taok3	UTR_5	38665
chr5	117361095	117361645	551	117361468	79	221.35	7.46	0.08	Wsb2	intron	4164
chr5	117889585	117889984	400	117889794	55	178.16	10	0.08	Nos1	intron	22676
chr5	117977839	117978239	401	117977974	50	121.48	6.6	0.28	Fbxo21	exon	1205
chr5	118081870	118082683	814	118082225	110	174.68	4.53	0.1	Fbxw8	intron	73233
chr5	118084679	118085278	600	118085109	80	155.31	6.4	0.13	Fbxw8	intron	70349
chr5	118098650	118099066	417	118098713	45	121.21	5.31	0.28	Fbxw8	intron	56745
chr5	118404314	118404803	490	118404569	66	132.56	5.12	0.21	NA	intergenic	NA
chr5	118574837	118575234	398	118575019	49	100.07	5.87	0.47	Med13l	intron	14301
chr5	118647392	118647758	367	118647617	38	104.9	6.56	0.42	Med13l	intron	86899
chr5	118649863	118650232	370	118650001	40	108.84	6.24	0.37	Med13l	intron	89283
chr5	118680050	118680467	418	118680211	57	183.84	11.83	0.09	Med13l	intron	119493
chr5	120495016	120495490	475	120495251	72	200.72	8.09	0.07	Plbd2	intron	8372
chr5	120647995	120648788	794	120648379	115	130.11	4.21	0.23	Rasal1	promoter	-432
chr5	121109001	121109498	498	121109239	61	129.6	5.46	0.24	NA	intergenic	NA
chr5	121111257	121112024	768	121111527	110	187.35	4.74	0.09	NA	intergenic	NA
chr5	121341153	121341592	440	121341346	56	129	6.84	0.24	Gm15800	intron	121128
chr5	121370131	121370580	450	121370324	52	101.94	5.76	0.45	NA	intergenic	NA
chr5	121449107	121449982	876	121449306	150	290.89	5.64	0	Erp29	intron	3168
chr5	121749580	121750093	514	121749888	70	244.97	8.57	0.1	Atxn2	intron	38280
chr5	121754528	121755070	543	121754824	80	299.59	8.57	0	Atxn2	intron	43216
chr5	121764886	121765484	599	121765174	62	103.37	5.15	0.45	Atxn2	intron	53566
chr5	121838347	121839137	791	121838906	124	278.15	6.16	0	Sh2b3	promoter	-2105
chr5	122143396	122144077	682	122143679	88	140.87	4.42	0.16	NA	intergenic	NA
chr5	122144228	122144697	470	122144400	65	140.95	5.91	0.16	NA	intergenic	NA
chr5	122175590	122176556	967	122175849	117	257.63	7.07	0.04	NA	intergenic	NA
chr5	122220902	122221422	521	122221238	66	150.02	4.83	0.13	Hvcn1	intron	11510
chr5	122233630	122234112	483	122233944	66	115.21	5.18	0.32	Hvcn1	intron	24216
chr5	122288491	122289091	601	122288898	68	108.45	4.29	0.38	Pptc7	intron	4501
chr5	122312963	122313327	365	122313183	46	103.63	6.84	0.44	Pptc7	intron	28786
chr5	122371881	122372857	977	122372682	157	203.81	6.28	0.07	Fam216a	promoter	-719
chr5	122405292	122405839	548	122405485	67	177.31	6.08	0.1	Arpc3	intron	13558
chr5	122644161	122644672	512	122644490	96	318.36	9.56	0	P2rx7	intron	580
chr5	122653052	122653664	613	122653378	72	105.09	4.24	0.42	P2rx7	intron	9468
chr5	122951379	122952019	641	122951762	96	124.78	3.64	0.25	Kdm2b	intron	37330
chr5	122988821	122989503	683	122989197	93	125.06	4.07	0.25	Kdm2b	promoter	-105
chr5	122990141	122990932	792	122990598	137	231.68	5.1	0.09	Kdm2b	promoter	-1506
chr5	123344107	123344985	879	123344453	122	148.3	5.52	0.14	Bcl7a	UTR_5	6
chr5	123381781	123382371	591	123382092	92	171.23	5.91	0.1	NA	intergenic	NA
chr5	123390944	123391609	666	123391220	114	357.82	9.65	0	Mlxip	promoter	-3577
chr5	123865383	123865842	460	123865624	50	128.94	6.07	0.24	Niacr1	promoter	-108
chr5	123882322	123882772	451	123882492	53	127.68	4.94	0.24	Gpr81	promoter	-2472
chr5	124002736	124003590	855	124003307	137	331.01	8.64	0	NA	intergenic	NA
chr5	124006920	124007449	530	124007196	93	252.91	7.89	0.04	Vps37b	intron	25064
chr5	124010941	124011366	426	124011184	60	142.78	6.53	0.15	Vps37b	intron	21076
chr5	124019208	124020254	1047	124019985	123	163.05	5.27	0.14	Vps37b	intron	12275
chr5	124020274	124020854	581	124020627	96	249.76	8.74	0.07	Vps37b	intron	11633
chr5	124022198	124022734	537	124022407	92	265.48	7.82	0	Vps37b	intron	9853
chr5	124075482	124076215	734	124075857	139	446.29	8.98	0	Abcb9	intron	19941
chr5	124078944	124080130	1187	124079952	149	229.81	5.77	0.09	Abcb9	intron	15846
chr5	124084274	124085180	907	124084424	109	115.09	4.13	0.32	Abcb9	intron	11374
chr5	124112900	124113417	518	124113230	73	159.84	6.22	0.14	Arl6ip4	promoter	-2877
chr5	124185078	124185715	638	124185521	94	248.56	7.35	0.07	Pitpnm2	UTR_5	30897
chr5	124186569	124187851	1283	124187529	189	306.58	5.67	0	Pitpnm2	UTR_5	28889
chr5	124190629	124191130	502	124190908	80	223.99	7.07	0.09	Pitpnm2	UTR_5	25510
chr5	124208588	124209015	428	124208755	56	147.3	6.16	0.14	Pitpnm2	UTR_5	7663
chr5	124215165	124215708	544	124215492	74	137.45	4.85	0.2	Pitpnm2	UTR_5	926
chr5	124224615	124225016	402	124224859	60	187.8	8.43	0.09	Pitpnm2os1	promoter	-4865
chr5	124238790	124239208	419	124238970	54	138.37	7.1	0.19	NA	intergenic	NA
chr5	124335380	124335935	556	124335749	63	141.98	6.17	0.17	2810006K23Rik	UTR_5	7661
chr5	124426232	124427012	781	124426744	84	121.57	4.5	0.28	Sbno1	promoter	-830
chr5	124540356	124540800	445	124540536	53	115.07	6.01	0.32	Tmed2	promoter	-254
chr5	124552355	124553229	875	124552770	118	103.38	3.83	0.45	Ddx55	promoter	-93
chr5	124637219	124637740	522	124637607	82	157.42	4.86	0.14	Atp6v0a2	exon	8556
chr5	124943753	124944327	575	124944004	75	105.72	4.03	0.41	NA	intergenic	NA
chr5	125021369	125021792	424	125021542	55	180	7.79	0.08	Ncor2	intron	157672
chr5	125126428	125126925	498	125126648	62	160.5	6.66	0.14	Ncor2	UTR_5	52566
chr5	125141420	125141931	512	125141601	65	116.24	5.03	0.29	Ncor2	UTR_5	37613
chr5	125340199	125340667	469	125340411	67	128.55	6.15	0.24	Scarb1	intron	683
chr5	125354766	125355417	652	125355245	95	290.12	8.43	0	NA	intergenic	NA
chr5	125389373	125390217	845	125389791	167	146.49	4.72	0.14	Ubc	UTR_5	226
chr5	125512366	125512716	351	125512513	45	119.48	5.84	0.28	Aacs	intron	36641
chr5	129524563	129525059	497	129524926	65	124.05	5.09	0.26	Sfswap	intron	23696
chr5	129527032	129527489	458	129527314	56	152.97	7.03	0.13	Sfswap	intron	26084
chr5	130088105	130088590	486	130088380	55	114.1	5.76	0.34	Tpst1	UTR_5	9011
chr5	130089337	130090018	682	130089526	112	357.46	8.64	0	Tpst1	UTR_5	10157
chr5	130090049	130090668	620	130090206	67	117.52	5	0.28	Tpst1	UTR_5	10837
chr5	130179648	130180063	416	130179800	49	149.83	7.47	0.15	Rabgef1	UTR_5	7982
chr5	130186398	130186772	375	130186623	46	148.06	8.47	0.14	Rabgef1	UTR_5	14805
chr5	130210452	130210984	533	130210722	77	283.67	10.09	0	Rabgef1	intron	38904
chr5	134193640	134194149	510	134193914	57	101.59	4.58	0.45	Gtf2ird2	intron	9877
chr5	134272708	134273210	503	134272931	61	111.7	4.65	0.34	Gtf2i	intron	41829
chr5	134314774	134315498	725	134315332	93	162.27	5.32	0.14	Gtf2i	promoter	-572
chr5	134444288	134444783	496	134444564	68	138.08	5.08	0.19	Gtf2ird1	UTR_5	12152
chr5	134445264	134445723	460	134445583	75	164.62	5.68	0.11	Gtf2ird1	UTR_5	11133
chr5	134449868	134450251	384	134450061	47	113.97	6.67	0.34	Gtf2ird1	UTR_5	6655
chr5	134569225	134569881	657	134569590	80	115.65	4.98	0.3	Mir7228	promoter	-2485
chr5	134612157	134612803	647	134612356	77	175.2	5.2	0.1	Lat2	UTR_5	2669
chr5	134941470	134942417	948	134941963	150	381.88	6.78	0	Wbscr27	UTR_3	9591
chr5	135235407	135235881	475	135235652	66	201.51	8.64	0.07	Baz1b	intron	48330
chr5	135393896	135394785	890	135394502	104	100.2	3.56	0.47	Pom121	exon	44
chr5	135639762	135640265	504	135640092	69	150.68	6.7	0.13	Rhbdd2	intron	7439
chr5	136149394	136150062	669	136149789	86	203.53	5.76	0.07	Orai2	UTR_3	20867
chr5	136334477	136335343	867	136335153	148	415.54	8.85	0	Cux1	intron	232252
chr5	136396655	136397320	666	136397063	142	354.14	6.91	0	Cux1	intron	170342
chr5	136402657	136403035	379	136402880	42	116.95	5.76	0.28	Cux1	intron	164525
chr5	136446053	136446614	562	136446428	78	252.83	8.32	0.04	Cux1	intron	120977
chr5	137123838	137124731	894	137124226	155	534.93	8.94	0	NA	intergenic	NA
chr5	137320146	137320706	561	137320503	117	539.91	12.93	0	Slc12a9	intron	13079
chr5	137745359	137746612	1254	137746440	180	238.91	6.65	0.1	Tsc22d4	UTR_5	472
chr5	137748483	137749156	674	137748632	78	131.78	5.39	0.22	Tsc22d4	intron	2664
chr5	138129447	138129744	298	138129565	35	112.47	8.57	0.35	Zscan21	intron	12661
chr5	138256982	138257386	405	138257109	44	106.03	5.25	0.41	Lamtor4	intron	1628
chr5	138993328	138993887	560	138993745	65	120.27	5.97	0.27	Pdgfa	intron	1208
chr5	139045459	139045981	523	139045707	76	167.69	7.36	0.09	Prkar1b	intron	84679
chr5	139166714	139167301	588	139166958	79	139.81	5.38	0.18	Heatr2	intron	16736
chr5	139199668	139200929	1262	139200462	155	127.04	4.15	0.24	Sun1	promoter	-174
chr5	139300336	139300951	616	139300520	87	185.28	5.82	0.09	Adap1	intron	24944
chr5	139303455	139304328	874	139303717	153	359.7	8.35	0	Adap1	intron	21747
chr5	139309260	139309758	499	139309524	79	257.27	10.19	0.04	Adap1	intron	15940
chr5	139377859	139378491	633	139378364	77	103	3.65	0.44	Gpr146	promoter	-2302
chr5	139382140	139383292	1153	139382924	152	112.21	4.42	0.35	Gpr146	UTR_5	2258
chr5	139484229	139484939	711	139484638	96	135.02	5.07	0.21	Zfand2a	promoter	-147
chr5	139732660	139733191	532	139733004	71	164.72	6.12	0.11	Micall2	intron	3329
chr5	139916672	139917095	424	139916897	51	147.08	6.97	0.14	Elfn1	UTR_5	8955
chr5	140078371	140079073	703	140078671	110	267.24	7.17	0	Mad1l1	intron	242881
chr5	140144943	140145378	436	140145159	52	132.3	5.49	0.22	Mad1l1	intron	176393
chr5	140201179	140201987	809	140201818	105	241.06	6.76	0.1	Mad1l1	intron	119734
chr5	140310770	140311168	399	140310980	47	118.74	6.32	0.28	Mad1l1	intron	10572
chr5	140436732	140437293	562	140437090	93	295.06	8.06	0	Eif3b	intron	17786
chr5	140438609	140439775	1167	140439583	147	167.85	3.88	0.09	Eif3b	intron	20279
chr5	140505461	140506114	654	140505910	79	119.89	5.15	0.27	Chst12	UTR_5	302
chr5	140506431	140507036	606	140506801	90	232.51	6.78	0.09	Chst12	UTR_5	1193
chr5	140517711	140518282	572	140517987	84	142.34	4.81	0.17	Chst12	UTR_5	12379
chr5	140610160	140611107	948	140610883	144	205.52	6.24	0.08	Lfng	intron	3543
chr5	140739854	140740247	394	140740096	50	100.52	5.65	0.47	Amz1	UTR_5	15970
chr5	140764700	140765392	693	140764991	101	301.26	8.43	0	Gna12	intron	65440
chr5	140767729	140768362	634	140768137	113	314.33	7.36	0	Gna12	intron	62294
chr5	140780168	140780572	405	140780395	45	102.79	5.35	0.44	Gna12	intron	50036
chr5	140857516	140858052	537	140857778	70	176.48	7.07	0.1	NA	intergenic	NA
chr5	140870198	140870571	374	140870362	44	102.17	5.5	0.45	NA	intergenic	NA
chr5	140871104	140871825	722	140871479	110	286.8	7.92	0	NA	intergenic	NA
chr5	140944373	140945315	943	140944533	116	216.04	6.45	0.08	Card11	UTR_5	56063
chr5	140957513	140958038	526	140957694	61	112.74	5.94	0.35	Card11	UTR_5	42902
chr5	141241070	141241602	533	141241295	80	143.5	5.67	0.15	Sdk1	promoter	-238
chr5	142401157	142402121	965	142401785	145	230.49	7.48	0.09	Foxk1	exon	289
chr5	142428656	142429181	526	142428870	63	136.75	5.3	0.22	Foxk1	intron	27374
chr5	142440290	142441141	852	142440893	108	127.86	5.67	0.24	Foxk1	intron	39397
chr5	142441186	142442545	1360	142442232	189	264.22	5.5	0	Foxk1	intron	40736
chr5	142444641	142445285	645	142444953	132	313.43	7.16	0	Foxk1	intron	43457
chr5	142715775	142716152	378	142715912	53	127.17	5.5	0.24	Slc29a4	intron	13812
chr5	142880183	142880811	629	142880448	134	525.88	10.16	0	Fbxl18	intron	14790
chr5	142926155	142926844	690	142926550	83	159.21	5.99	0.14	NA	intergenic	NA
chr5	142928855	142929633	779	142929252	106	105.49	3.54	0.42	NA	intergenic	NA
chr5	142930935	142931581	647	142931449	87	110.13	3.97	0.36	NA	intergenic	NA
chr5	142987889	142988579	691	142988337	109	333.57	7.85	0	NA	intergenic	NA
chr5	143234922	143235494	573	143235202	93	137.44	5.38	0.2	Zfp12	promoter	-5
chr5	143525211	143525843	633	143525580	83	218.98	7.37	0.08	Rac1	intron	2413
chr5	143551352	143551893	542	143551687	88	249.55	7.76	0.07	Fam220a	UTR_5	2982
chr5	143625633	143626192	560	143625782	81	235.89	7.26	0.09	Cyth3	intron	3336
chr5	143630503	143631150	648	143630734	80	125.92	4.24	0.25	Cyth3	intron	8288
chr5	143909564	143910327	764	143909861	101	147.18	4.46	0.14	Pms2	promoter	-139
chr5	144223534	144224097	564	144223778	94	233.05	6.79	0.09	Tecpr1	promoter	-200
chr5	144263402	144263913	512	144263575	67	156.55	6.25	0.14	Bri3	intron	8351
chr5	144831832	144832350	519	144832142	77	249.43	8.64	0.07	Trrap	intron	63351
chr5	144954306	144954873	568	144954571	62	133.89	5.1	0.21	Smurf1	intron	11259
chr5	145288350	145288806	457	145288611	54	126.79	6.03	0.24	Zscan25	intron	5269
chr5	146280572	146281140	569	146280874	100	433.48	14.12	0	Cdk8	intron	49200
chr5	146649099	146649768	670	146649244	84	230.65	7.09	0.09	NA	intergenic	NA
chr5	146777066	146777672	607	146777379	88	155.72	6.97	0.14	Usp12	intron	17577
chr5	146822103	146822480	378	146822364	45	132.83	6.63	0.21	NA	intergenic	NA
chr5	146948412	146949334	923	146949017	163	346.71	7.44	0	Gtf3a	intron	361
chr5	147072081	147072559	479	147072246	53	112.61	5.17	0.35	Lnx2	UTR_5	4326
chr5	147075835	147076848	1014	147076290	157	219.39	4.2	0.08	Lnx2	UTR_5	282
chr5	147090477	147091021	545	147090772	86	305.97	8.97	0	Polr1d	intron	13427
chr5	147315110	147315634	525	147315336	60	103.34	5.08	0.45	Urad	exon	7104
chr5	147418391	147418993	603	147418859	78	240.56	7.1	0.1	D5Ertd605e	UTR_5	240
chr5	148853346	148853761	416	148853582	51	158.27	7.79	0.14	NA	intergenic	NA
chr5	148907791	148908507	717	148908219	123	364.48	9.52	0	Katnal1	intron	20428
chr5	148912188	148912983	796	148912797	86	168.12	5.76	0.09	Katnal1	intron	15850
chr5	148916349	148917165	817	148916592	150	591.7	12.35	0	Katnal1	intron	12055
chr5	148917960	148919188	1229	148918399	186	590.38	9.5	0	Katnal1	intron	10248
chr5	150157622	150158028	407	150157882	40	102.96	6.05	0.44	NA	intergenic	NA
chr5	151252328	151252851	524	151252607	95	423.61	14.62	0	NA	intergenic	NA
chr5	151368280	151369283	1004	151368960	164	130.77	4.29	0.22	1700028E10Rik	UTR_5	286
chr4	3491076	3491504	429	3491331	51	155.43	8.39	0.13	NA	intergenic	NA
chr4	3763620	3764090	471	3763829	63	136.75	6.1	0.22	Lyn	intron	85709
chr4	6436804	6437185	382	6437003	52	173.96	8.49	0.1	Nsmaf	intron	17268
chr4	6747683	6748017	335	6747843	38	110.1	9.12	0.36	Tox	intron	242880
chr4	6934891	6935411	521	6935257	52	103.75	6.14	0.44	Tox	intron	55466
chr4	6990562	6991381	820	6990804	96	191.95	7.51	0.07	Tox	promoter	-81
chr4	7222845	7223350	506	7223157	76	290.68	9.58	0	NA	intergenic	NA
chr4	7987284	7987672	389	7987505	43	126.05	7.06	0.25	NA	intergenic	NA
chr4	8730434	8731552	1119	8730864	407	2587.67	22.46	0	Chd7	UTR_5	40459
chr4	8770825	8771296	472	8771056	57	117.82	5.04	0.28	Chd7	intron	80651
chr4	8871799	8872412	614	8872026	101	162.48	5.14	0.14	NA	intergenic	NA
chr4	8876480	8877009	530	8876724	92	268.61	8.14	0	NA	intergenic	NA
chr4	8919418	8919853	436	8919560	54	116.42	5.76	0.29	NA	intergenic	NA
chr4	8928373	8929269	897	8928749	167	423.3	7.77	0	NA	intergenic	NA
chr4	9055896	9056371	476	9056185	61	130.98	7.56	0.22	NA	intergenic	NA
chr4	9066244	9066966	723	9066602	106	323.95	8.85	0	NA	intergenic	NA
chr4	9115711	9116261	551	9116105	72	104.77	4.9	0.42	NA	intergenic	NA
chr4	9421607	9421935	329	9421754	35	100.84	6.05	0.44	Clvs1	intron	152438
chr4	9668781	9669479	699	9669286	103	130.57	4.64	0.22	Asph	promoter	-124
chr4	9743956	9744324	369	9744114	46	152.46	10.59	0.13	NA	intergenic	NA
chr4	10694427	10694790	364	10694492	55	168.62	7.86	0.09	1700123O12Rik	UTR_3	103310
chr4	10904921	10905792	872	10905374	187	765.49	10.31	0	NA	intergenic	NA
chr4	10912801	10913291	491	10913036	56	117.22	5.37	0.28	NA	intergenic	NA
chr4	10971108	10971617	510	10971405	76	178.15	7.83	0.08	NA	intergenic	NA
chr4	10983763	10984130	368	10983958	48	153.21	7.94	0.13	NA	intergenic	NA
chr4	11075704	11076323	620	11075853	78	112.4	4.32	0.35	Ndufaf6	intron	352
chr4	11088935	11089446	512	11089173	57	104.35	4.32	0.42	NA	intergenic	NA
chr4	11093091	11093578	488	11093411	54	114.12	4.77	0.34	NA	intergenic	NA
chr4	11106720	11107115	396	11106974	43	109.1	5.91	0.37	NA	intergenic	NA
chr4	11190998	11191916	919	11191229	114	177.3	4.89	0.1	Ccne2	promoter	-479
chr4	11323288	11323829	542	11323609	81	225.05	7.49	0.09	Dpy19l4	promoter	-1478
chr4	11572726	11573507	782	11573204	103	210.45	5.87	0.08	Rad54b	intron	14285
chr4	11577189	11577611	423	11577423	58	207.21	10.59	0.08	Rad54b	intron	18504
chr4	11736781	11737477	697	11737182	125	388.67	9.17	0	NA	intergenic	NA
chr4	11987328	11987716	389	11987550	65	213.37	7.68	0.08	1700123M08Rik	UTR_5	20977
chr4	14826263	14826829	567	14826661	64	168.42	6.06	0.09	Otud6b	promoter	-74
chr4	15265797	15266594	798	15266402	101	182.62	4.89	0.08	Tmem64	exon	583
chr4	16010970	16011297	328	16011125	36	107.05	7.06	0.41	Osgin2	intron	2752
chr4	16071099	16071592	494	16071365	69	170.27	6.84	0.1	NA	intergenic	NA
chr4	22357574	22358099	526	22357880	66	115.65	5.34	0.3	Fbxl4	UTR_5	338
chr4	32131549	32132213	665	32131844	102	371.77	9.54	0	NA	intergenic	NA
chr4	32238946	32239496	551	32239139	86	131.37	5.21	0.22	NA	intergenic	NA
chr4	32250128	32251627	1500	32251433	244	450.89	6.95	0	NA	intergenic	NA
chr4	32258122	32258779	658	32258416	93	134.02	4.57	0.21	NA	intergenic	NA
chr4	32262749	32263454	706	32263057	117	231.27	6.38	0.09	NA	intergenic	NA
chr4	32263593	32264675	1083	32264131	130	139	3.93	0.18	NA	intergenic	NA
chr4	32279901	32280350	450	32280157	58	155.33	6.99	0.13	NA	intergenic	NA
chr4	32287868	32288405	538	32287934	49	104.2	4.11	0.43	NA	intergenic	NA
chr4	32289731	32290386	656	32290171	121	334.57	7.71	0	NA	intergenic	NA
chr4	32291022	32292149	1128	32291416	245	708.77	8.36	0	NA	intergenic	NA
chr4	32335579	32336074	496	32335740	71	117.92	4.82	0.28	NA	intergenic	NA
chr4	32374770	32375481	712	32375012	78	163.77	6.03	0.14	NA	intergenic	NA
chr4	32387874	32388278	405	32388152	46	115.9	6.96	0.3	NA	intergenic	NA
chr4	32391127	32391758	632	32391503	111	377.3	7.8	0	NA	intergenic	NA
chr4	32424447	32424933	487	32424783	61	117.35	5.32	0.28	Bach2	UTR_5	7349
chr4	32430073	32430541	469	32430294	60	146.45	6.56	0.14	Bach2	UTR_5	12860
chr4	32521877	32522494	618	32522296	75	172.94	7.51	0.1	Bach2	intron	104862
chr4	32588138	32588664	527	32588442	74	108.06	4.57	0.38	NA	intergenic	NA
chr4	32890167	32890737	571	32890603	75	200.95	6.99	0.07	Ankrd6	UTR_5	32902
chr4	32983012	32983741	730	32983431	86	119.79	4.61	0.27	Rragd	UTR_5	434
chr4	33247308	33248378	1071	33247769	128	103.33	3.74	0.45	Pnrc1	intron	1018
chr4	35006054	35006665	612	35006416	78	171.59	5.47	0.1	Mob3b	intron	151068
chr4	35221701	35222150	450	35221995	51	133.69	6.36	0.21	3110043O21Rik	UTR_5	3885
chr4	40142599	40143450	852	40143097	88	151.14	4.99	0.13	Aco1	promoter	-167
chr4	40269642	40270236	595	40269873	103	124.58	4	0.26	Toporsos	UTR_5	295
chr4	40279050	40279645	596	40279437	94	107.01	4.24	0.41	Ndufb6	promoter	-69
chr4	40776992	40777592	601	40777327	95	152.07	5.8	0.13	NA	intergenic	NA
chr4	40781603	40782352	750	40782019	112	219.65	5.86	0.08	NA	intergenic	NA
chr4	40798845	40799282	438	40799054	70	198.15	8.46	0.07	NA	intergenic	NA
chr4	40819119	40819700	582	40819338	75	196.47	6.32	0.07	B4galt1	intron	35199
chr4	43970506	43971332	827	43970928	108	123.7	3.94	0.26	Glipr2	intron	13227
chr4	44167234	44167767	534	44167393	62	117.25	5.32	0.28	Rnf38	UTR_5	145
chr4	44168217	44168689	473	44168334	77	103	4.19	0.44	Rnf38	promoter	-796
chr4	44264626	44265070	445	44264883	59	134.4	7.76	0.21	NA	intergenic	NA
chr4	44300748	44301251	504	44300874	78	148.87	4.63	0.14	Melk	promoter	-42
chr4	44839673	44840061	389	44839886	50	169.62	8.07	0.1	Zcchc7	intron	83328
chr4	45408328	45409131	804	45408771	111	170.84	4.9	0.1	Slc25a51	promoter	-5
chr4	45530429	45531045	617	45530817	85	103.01	3.79	0.44	Shb	UTR_5	11
chr4	46485390	46486246	857	46485903	116	219.28	5.76	0.08	Nans	promoter	-3425
chr4	46563729	46564364	636	46564099	110	295.71	8.32	0	Coro2a	intron	2341
chr4	46597163	46597755	593	46597620	70	133.06	4.59	0.21	Coro2a	UTR_5	4309
chr4	46601193	46601724	532	46601429	73	123.63	4.81	0.26	Coro2a	UTR_5	500
chr4	47840256	47840684	429	47840563	52	147.35	7.27	0.14	NA	intergenic	NA
chr4	48064325	48064730	406	48064490	60	197.17	8.21	0.07	Nr4a3	intron	13243
chr4	48243698	48244044	347	48243871	37	106.08	7.56	0.4	Erp44	intron	35718
chr4	48473042	48473688	647	48473503	95	192.57	5.74	0.07	Tex10	promoter	-81
chr4	53120080	53120743	664	53120339	99	200.4	5.36	0.07	Abca1	intron	39556
chr4	53227772	53228117	346	53227911	37	103.82	5.92	0.43	NA	intergenic	NA
chr4	53445961	53446504	544	53446240	59	110.31	4.88	0.36	Slc44a1	intron	5828
chr4	53513589	53513991	403	53513818	51	104.77	5.08	0.42	Slc44a1	intron	73406
chr4	55443435	55443984	550	55443619	67	146.3	5.63	0.14	NA	intergenic	NA
chr4	56828957	56829316	360	56829083	40	118.96	8.07	0.28	Ctnnal1	intron	36128
chr4	56937091	56937526	436	56937273	60	163.85	8.25	0.15	Tmem245	intron	10156
chr4	56946669	56947374	706	56947027	102	101.47	4.16	0.45	Tmem245	exon	402
chr4	57022950	57023683	734	57023282	88	161.99	5.53	0.14	NA	intergenic	NA
chr4	57068335	57068878	544	57068657	88	356.77	10.58	0	Epb4.1l4b	intron	74499
chr4	57104857	57105223	367	57105001	41	107.89	5.43	0.38	Epb4.1l4b	intron	38155
chr4	57134858	57135338	481	57135024	63	192.54	8.68	0.07	Epb4.1l4b	intron	8132
chr4	57299985	57300953	969	57300413	139	198.85	4.83	0.07	Ptpn3	UTR_5	1424
chr4	57886007	57886662	656	57886356	108	249.92	6.26	0.03	Akap2	intron	41109
chr4	58032972	58033357	386	58033170	47	104.8	6.3	0.42	NA	intergenic	NA
chr4	58986082	58986792	711	58986264	86	138.53	4.41	0.19	Ptgr1	UTR_5	814
chr4	59331514	59332355	842	59332046	114	165.85	4.85	0.09	Susd1	intron	106587
chr4	59454116	59455342	1227	59454784	133	223.68	5.76	0.09	NA	intergenic	NA
chr4	59890775	59891291	517	59890926	85	319.03	9.09	0	Snx30	intron	85277
chr4	59892846	59893293	448	59893141	53	127.17	6.11	0.24	Snx30	intron	87492
chr4	62288331	62288787	457	62288641	53	127.17	6.65	0.24	Slc31a2	intron	2197
chr4	62557880	62558316	437	62558184	54	130.82	5.51	0.22	Rgs3	promoter	-1662
chr4	62629817	62630340	524	62630127	73	111.01	4.97	0.35	Rgs3	intron	10456
chr4	62633882	62634556	675	62634209	100	143.7	4.86	0.15	Rgs3	intron	14538
chr4	62638120	62638650	531	62638398	74	167.11	7.11	0.09	Rgs3	intron	18727
chr4	62670691	62671178	488	62670988	79	278.52	9.91	0	Rgs3	intron	51317
chr4	62877132	62877598	467	62877355	69	187.27	6.25	0.09	NA	intergenic	NA
chr4	63368507	63369139	633	63368725	121	224.79	6.2	0.09	Akna	intron	34720
chr4	63371863	63372417	555	63372170	73	170.4	6.25	0.1	Akna	intron	31275
chr4	63393951	63394535	585	63394214	78	160.42	5.98	0.14	Akna	intron	9231
chr4	63398557	63399056	500	63398848	66	116.17	4.19	0.29	Akna	UTR_5	4597
chr4	63400877	63401567	691	63401086	123	195.09	5.69	0.07	Akna	UTR_5	2359
chr4	63461302	63461991	690	63461606	97	222.83	7.95	0.09	Whrn	intron	34385
chr4	63546151	63546629	479	63546503	49	110.89	6.27	0.35	Atp6v1g1	intron	1739
chr4	63561792	63562682	891	63562093	137	355.2	8.81	0	6330416G13Rik	UTR_5	1734
chr4	63627090	63627534	445	63627272	65	164.39	8.39	0.11	1700018C11Rik	promoter	-4843
chr4	63848169	63848621	453	63848291	53	126.55	4.92	0.25	Tnfsf8	intron	12993
chr4	63862837	63863651	815	63863284	97	175.07	5.18	0.1	Tnfsf8	promoter	-2000
chr4	63870649	63871304	656	63870859	88	303.51	11.02	0	NA	intergenic	NA
chr4	63871328	63871715	388	63871392	42	117.21	6.4	0.28	NA	intergenic	NA
chr4	63898396	63899855	1460	63899429	204	357.54	5.86	0	NA	intergenic	NA
chr4	70535785	70536503	719	70536222	78	203.54	7.64	0.07	Megf9	promoter	-1294
chr4	72184312	72184967	656	72184564	110	456.11	13.62	0	Tle1	intron	16329
chr4	83213786	83214348	563	83214001	111	405.92	10.85	0	NA	intergenic	NA
chr4	83438976	83439487	512	83439270	91	262.59	7.86	0	Snapc3	intron	21527
chr4	83485597	83486226	630	83485875	89	186.29	5.76	0.09	Psip1	UTR_5	515
chr4	84385129	84385558	430	84385306	56	190.59	9.58	0.07	Bnc2	intron	289780
chr4	87890190	87891048	859	87890575	260	1426.21	21.8	0	Mllt3	intron	142832
chr4	87984434	87985026	593	87984707	71	106.3	4.52	0.4	Mllt3	intron	48700
chr4	88515509	88516094	586	88515787	94	351.6	10.27	0	NA	intergenic	NA
chr4	88519515	88519903	389	88519749	49	163.13	6.56	0.14	NA	intergenic	NA
chr4	88721825	88722743	919	88722292	115	140.19	4.78	0.16	Klhl9	UTR_5	216
chr4	89064441	89064925	485	89064758	78	279.78	10.14	0	Gm12603	UTR_5	14452
chr4	89163717	89164326	610	89164153	66	138.86	7.4	0.18	Mtap	intron	26784
chr4	89164722	89165180	459	89164896	47	109.33	5.91	0.37	Mtap	intron	27527
chr4	89393161	89393703	543	89393347	67	201.32	8.64	0.07	NA	intergenic	NA
chr4	89478944	89479453	510	89479120	56	117.94	6.41	0.28	NA	intergenic	NA
chr4	95036427	95036809	383	95036600	46	140.64	7.76	0.16	NA	intergenic	NA
chr4	95049926	95050933	1008	95050605	167	193.01	5.76	0.07	Jun	exon	1617
chr4	95062504	95062896	393	95062717	51	174.38	8.07	0.1	NA	intergenic	NA
chr4	95161078	95161762	685	95161491	95	178.01	5.16	0.08	NA	intergenic	NA
chr4	95198062	95198675	614	95198323	98	271.27	8.28	0	NA	intergenic	NA
chr4	95209033	95209632	600	95209361	110	317.3	9.45	0	NA	intergenic	NA
chr4	95441196	95441634	439	95441372	53	167.5	7.56	0.09	NA	intergenic	NA
chr4	95482231	95482787	557	95482506	70	108.68	4.39	0.37	NA	intergenic	NA
chr4	95533959	95534507	549	95534320	75	259.43	9.48	0	NA	intergenic	NA
chr4	95616518	95617077	560	95616744	90	362.75	10.09	0	Fggy	intron	59238
chr4	95660922	95661353	432	95661212	46	128.16	7.06	0.24	Fggy	intron	103706
chr4	97860330	97860716	387	97860569	47	119.7	6.58	0.28	Nfia	intron	278627
chr4	98341955	98342546	592	98342164	66	187.24	8.57	0.09	NA	intergenic	NA
chr4	98523633	98524008	376	98523731	38	101.92	5.55	0.45	Inadl	intron	127906
chr4	101195085	101195439	355	101195262	39	108.52	6.24	0.38	Jak1	UTR_5	70020
chr4	101199581	101200090	510	101199723	57	139.51	5.29	0.18	Jak1	UTR_5	65559
chr4	101244613	101245107	495	101244814	75	286	9.96	0	Jak1	UTR_5	20468
chr4	101247350	101247860	511	101247581	64	158.96	6.82	0.14	Jak1	UTR_5	17701
chr4	101250302	101250823	522	101250616	84	236.49	7.76	0.09	Jak1	UTR_5	14666
chr4	101291950	101292721	772	101292118	94	153.94	4.76	0.13	NA	intergenic	NA
chr4	101292793	101293555	763	101293422	91	137.27	4.63	0.2	NA	intergenic	NA
chr4	101419704	101420557	854	101419874	113	193.59	5.46	0.07	Ak4	exon	563
chr4	102104358	102104952	595	102104582	71	178.46	6	0.08	NA	intergenic	NA
chr4	102531665	102532081	417	102531917	55	152.18	6.99	0.13	Pde4b	intron	276979
chr4	102568957	102569632	676	102569228	90	134.27	5.67	0.21	Pde4b	intron	314290
chr4	102967768	102968386	619	102968027	111	294.72	8.25	0	Sgip1	intron	207893
chr4	103199702	103200104	403	103199932	45	100.16	6.83	0.47	Slc35d1	intron	14952
chr4	106048777	106049155	379	106049024	53	153.27	6.83	0.13	NA	intergenic	NA
chr4	106724333	106724837	505	106724647	59	112.21	4.94	0.35	Mroh7	UTR_5	3283
chr4	106787630	106788568	939	106788026	140	231.68	5.05	0.09	Acot11	intron	11805
chr4	106789558	106790037	480	106789794	70	107.9	4.27	0.38	Acot11	intron	10037
chr4	106839561	106840680	1120	106840159	150	169.72	4.08	0.1	NA	intergenic	NA
chr4	106910678	106911675	998	106911294	104	105.06	4.25	0.42	Ssbp3	promoter	-175
chr4	106947737	106948218	482	106947901	57	133.18	5.22	0.21	Ssbp3	intron	36432
chr4	106949179	106949657	479	106949500	66	178.97	9.03	0.08	Ssbp3	intron	38031
chr4	106964685	106965195	511	106964873	55	102.54	4.88	0.44	Ssbp3	intron	53404
chr4	107006123	107006577	455	107006392	55	129	5.5	0.24	Ssbp3	intron	94923
chr4	107018648	107019060	413	107018814	46	120.22	6.4	0.27	Ssbp3	intron	107345
chr4	107210347	107210727	381	107210553	45	102.79	6.58	0.44	Ldlrad1	intron	1374
chr4	107668341	107669051	711	107668604	127	392.89	10.58	0	NA	intergenic	NA
chr4	107803297	107804279	983	107803970	122	140.93	4.19	0.16	Lrp8	UTR_5	1712
chr4	107819944	107820762	819	107820091	119	402.67	8.47	0	Lrp8	UTR_5	17833
chr4	107828533	107829048	516	107828761	56	142.39	6.54	0.17	Lrp8	UTR_5	26503
chr4	107939024	107939470	447	107939303	53	139.45	7.87	0.18	NA	intergenic	NA
chr4	108080825	108081276	452	108080979	50	101.59	4.61	0.45	Scp2	intron	37568
chr4	108782646	108783133	488	108782835	64	217.04	9.58	0.08	NA	intergenic	NA
chr4	109091169	109091721	553	109091533	68	191.18	6.82	0.07	Osbpl9	intron	110739
chr4	109274112	109274620	509	109274482	87	370.7	11.09	0	NA	intergenic	NA
chr4	109279974	109280615	642	109280245	102	182.34	5.42	0.08	Eps15	promoter	-29
chr4	109281841	109282240	400	109282053	49	155.36	8.91	0.13	Eps15	intron	1779
chr4	109676058	109677118	1061	109676700	130	100.75	3.37	0.44	Faf1	UTR_5	74
chr4	109975703	109976240	538	109976017	86	239.87	7.05	0.1	Dmrta2	promoter	-2007
chr4	116009963	116010595	633	116010273	102	291	7.2	0	Faah	intron	7629
chr4	116017506	116018281	776	116017885	95	102.73	4.32	0.44	Faah	UTR_5	17
chr4	116220674	116221760	1087	116220944	148	190.55	4.82	0.07	Pik3r3	promoter	-969
chr4	117120812	117121750	939	117121257	135	189.19	4.76	0.09	Btbd19	UTR_3	4468
chr4	117125725	117126401	677	117126047	93	123.69	4.26	0.26	Btbd19	promoter	-322
chr4	117289312	117289854	543	117289449	74	118.45	4.69	0.28	Rnf220	intron	207466
chr4	117972860	117973490	631	117973177	94	200.61	7.4	0.07	St3gal3	intron	161769
chr4	117993302	117993783	482	117993592	58	162.23	7.31	0.14	St3gal3	intron	141354
chr4	118000820	118001364	545	118001102	69	183.29	6.32	0.09	St3gal3	intron	133844
chr4	118008161	118008911	751	118008612	109	304.05	6.68	0	St3gal3	intron	126334
chr4	118112536	118113420	885	118113146	106	308.46	8.39	0	St3gal3	UTR_5	21800
chr4	118132421	118132857	437	118132650	52	147.83	6.97	0.14	St3gal3	UTR_5	2296
chr4	119021751	119022764	1014	119022375	162	406.06	9.97	0	NA	intergenic	NA
chr4	119023225	119024041	817	119023664	115	317.9	8.47	0	NA	intergenic	NA
chr4	119105627	119106185	559	119106006	68	117.52	5.79	0.28	Slc2a1	promoter	-2738
chr4	119120023	119120640	618	119120342	115	403.53	12.18	0	Slc2a1	intron	11598
chr4	119181533	119181931	399	119181761	46	138.73	7.49	0.18	Ermap	intron	8250
chr4	119272185	119272614	430	119272315	47	127.05	5.76	0.24	NA	intergenic	NA
chr4	119300761	119301263	503	119300880	50	104.08	4.34	0.43	Ppih	UTR_3	19643
chr4	119395133	119395944	812	119395506	213	1216.9	19.54	0	Ccdc30	intron	20015
chr4	119813471	119813967	497	119813694	86	330.26	9.3	0	Hivep3	promoter	-983
chr4	119833346	119833837	492	119833673	67	223.69	8.64	0.09	Hivep3	UTR_5	18996
chr4	119922906	119923536	631	119923357	82	157.17	5.54	0.14	Hivep3	UTR_5	108680
chr4	119951420	119951797	378	119951570	44	100.73	7.07	0.44	Hivep3	UTR_5	136893
chr4	119982355	119983018	664	119982677	136	576.77	10.69	0	Hivep3	UTR_5	168000
chr4	119983263	119983858	596	119983577	115	449.77	11.52	0	Hivep3	UTR_5	168900
chr4	120042450	120042941	492	120042772	56	112.17	5.6	0.35	Hivep3	UTR_5	228095
chr4	120148292	120149058	767	120148822	106	166.02	4.94	0.09	NA	intergenic	NA
chr4	120268703	120269164	462	120269013	53	112.6	5.76	0.35	Foxo6	exon	18248
chr4	120282129	120282546	418	120282278	52	113.81	6.14	0.34	Foxo6	intron	4983
chr4	120573608	120574134	527	120573792	65	195.1	7.66	0.07	Ctps	promoter	-3516
chr4	120612292	120612721	430	120612420	43	100.16	5.08	0.47	NA	intergenic	NA
chr4	120641927	120642410	484	120642166	71	266.75	8.57	0	NA	intergenic	NA
chr4	120647777	120648284	508	120647953	55	113.14	5.58	0.35	NA	intergenic	NA
chr4	121209220	121209620	401	121209454	47	145.58	8.07	0.14	NA	intergenic	NA
chr4	121214411	121214900	490	121214630	69	125.81	5.76	0.25	NA	intergenic	NA
chr4	122840088	122840461	374	122840229	51	168.33	8.18	0.09	Ppt1	intron	4003
chr4	122984966	122985461	496	122985227	79	203.54	8.24	0.07	NA	intergenic	NA
chr4	123034687	123035188	502	123034935	63	124.66	5.76	0.25	Trit1	intron	18339
chr4	123127033	123127454	422	123127229	51	127.88	7.82	0.24	Ppie	UTR_3	12712
chr4	123353260	123353848	589	123353579	105	440.67	12.48	0	Macf1	intron	330781
chr4	123523220	123523684	465	123523520	56	156.34	6.82	0.14	Macf1	intron	160840
chr4	123555335	123555948	614	123555636	107	314.25	9.24	0	Macf1	intron	128724
chr4	123572419	123573043	625	123572828	95	203.28	6.06	0.07	Macf1	intron	111532
chr4	123733618	123734396	779	123734011	128	356.35	7.08	0	NA	intergenic	NA
chr4	124592303	124592774	472	124592459	55	157.62	8.16	0.14	NA	intergenic	NA
chr4	124644956	124645354	399	124645113	47	118.74	6.32	0.28	NA	intergenic	NA
chr4	124727934	124728457	524	124728178	68	181.07	7	0.08	Sf3a3	exon	13318
chr4	124766665	124767469	805	124766927	147	432.06	8.94	0	Inpp5b	intron	25050
chr4	124798099	124798748	650	124798374	133	491.88	11.39	0	Inpp5b	exon	56497
chr4	125127581	125128319	739	125128051	103	129.34	5.06	0.24	Zc3h12a	promoter	-170
chr4	126046746	126047435	690	126047096	133	196.75	6.15	0.07	Mrps15	exon	169
chr4	126132118	126132749	632	126132475	80	158.21	5.46	0.14	Stk40	intron	28519
chr4	126198584	126199057	474	126198886	51	104.28	5.56	0.42	Thrap3	UTR_5	3824
chr4	126235011	126235835	825	126235697	95	173.86	5.76	0.1	Map7d1	intron	20622
chr4	126478285	126478775	491	126478406	52	138.44	7.4	0.19	NA	intergenic	NA
chr4	127251910	127252498	589	127252220	112	333.31	8.9	0	NA	intergenic	NA
chr4	128575450	128576080	631	128575687	116	518.96	13.11	0	NA	intergenic	NA
chr4	128630069	128630552	484	128630351	69	240.13	7.66	0.1	NA	intergenic	NA
chr4	128656816	128657314	499	128656979	73	175.99	7.11	0.1	Phc2	UTR_5	2278
chr4	128696862	128697159	298	128697011	34	100.35	6.7	0.47	Phc2	UTR_5	8274
chr4	128711426	128712548	1123	128712283	159	263.1	5.34	0	Phc2	exon	23546
chr4	128727713	128728429	717	128727949	120	330.51	8.47	0	Phc2	intron	39212
chr4	128733305	128734161	857	128733752	109	164.37	4.89	0.11	Phc2	intron	45015
chr4	128734967	128735769	803	128735395	105	132.7	4.13	0.21	Phc2	intron	46658
chr4	128855219	128855921	703	128855668	98	307.48	7.24	0	NA	intergenic	NA
chr4	128980922	128981609	688	128981371	77	128.61	5.18	0.24	NA	intergenic	NA
chr4	129231884	129232485	602	129232315	99	344.1	9.74	0	C77080	intron	16128
chr4	129662153	129662623	471	129662324	52	149.1	9.08	0.14	Kpna6	intron	10443
chr4	129793770	129794408	639	129794059	113	256.44	7.95	0.04	NA	intergenic	NA
chr4	129810742	129811552	811	129811188	117	158.68	4.44	0.14	NA	intergenic	NA
chr4	129955393	129955838	446	129955651	54	140.68	5.96	0.16	1700003M07Rik	promoter	-4722
chr4	130662843	130663574	732	130663216	144	293.07	7.37	0	Pum1	promoter	-142
chr4	130715645	130715978	334	130715828	38	116.76	9.08	0.28	Pum1	intron	52470
chr4	130774466	130774879	414	130774688	55	168.62	9.39	0.09	Pum1	intron	111330
chr4	130781376	130781865	490	130781605	81	300.44	10.24	0	NA	intergenic	NA
chr4	130846836	130847447	612	130847291	85	254.74	7.34	0.04	NA	intergenic	NA
chr4	130895553	130896093	541	130895880	80	195.58	7.16	0.07	NA	intergenic	NA
chr4	130909201	130909718	518	130909404	68	107.83	4.81	0.38	Laptm5	promoter	-3929
chr4	130913796	130914659	864	130914304	116	205.94	5.5	0.08	Laptm5	intron	971
chr4	130916460	130917055	596	130916632	78	147.58	6.08	0.14	Laptm5	intron	3299
chr4	131873295	131874908	1614	131874453	271	422.49	6.51	0	Srsf4	intron	815
chr4	131879428	131879727	300	131879614	37	124.25	8.07	0.26	Srsf4	intron	5976
chr4	132075071	132075744	674	132075458	103	185.91	4.59	0.09	Epb4.1	promoter	-145
chr4	132211692	132212558	867	132212095	108	123.3	3.87	0.26	Ythdf2	UTR_5	161
chr4	132513419	132513963	545	132513640	80	180.45	6.46	0.08	Sesn2	promoter	-3184
chr4	132515268	132516027	760	132515686	92	114.32	5.76	0.34	NA	intergenic	NA
chr4	132524561	132525157	597	132524963	87	228.77	9.21	0.09	NA	intergenic	NA
chr4	132757690	132758279	590	132758050	79	158.84	5.54	0.14	Smpdl3b	promoter	-879
chr4	132807719	132808164	446	132807924	55	144.09	5.88	0.14	NA	intergenic	NA
chr4	132890000	132890344	345	132890169	42	130.05	7.2	0.23	NA	intergenic	NA
chr4	132945605	132946687	1083	132946408	174	221.53	4.3	0.08	NA	intergenic	NA
chr4	133026015	133027176	1162	133026812	201	680.09	8.46	0	Ahdc1	UTR_5	15307
chr4	133070359	133070980	622	133070532	73	136.54	5.29	0.22	Ahdc1	UTR_3	59027
chr4	133084891	133085552	662	133085272	104	213.25	7.15	0.08	NA	intergenic	NA
chr4	133085918	133086720	803	133086421	110	232.13	6.04	0.09	NA	intergenic	NA
chr4	133090829	133091812	984	133091370	158	278.83	6.19	0	NA	intergenic	NA
chr4	133092312	133092955	644	133092750	112	253.46	6.12	0.04	NA	intergenic	NA
chr4	133129287	133130855	1569	133129600	221	359.05	5.36	0	Wasf2	promoter	-1032
chr4	133182580	133183261	682	133182944	110	234.97	7.76	0.09	Wasf2	intron	52312
chr4	133185064	133185735	672	133185469	123	317.16	8.04	0	Wasf2	intron	54837
chr4	133378939	133379438	500	133379068	68	124.01	4.47	0.26	Slc9a1	intron	9297
chr4	133398806	133400004	1199	133398931	144	256.41	5.18	0.04	Slc9a1	intron	29160
chr4	133464616	133465326	711	133464877	87	168.86	6.19	0.09	NA	intergenic	NA
chr4	133584153	133584818	666	133584359	102	141	5.07	0.16	Gpn2	promoter	-13
chr4	133680187	133680923	737	133680514	118	304.31	8.38	0	Arid1a	exon	73097
chr4	133712882	133713394	513	133713151	79	206.95	8.29	0.08	Arid1a	intron	40460
chr4	133753515	133754727	1213	133754379	165	199.01	4.94	0.07	Arid1a	promoter	-768
chr4	133756544	133757814	1271	133757418	227	280.14	4.03	0	Arid1a	promoter	-3807
chr4	133816080	133816842	763	133816574	95	155.58	4.35	0.13	NA	intergenic	NA
chr4	133840880	133841647	768	133841103	87	128.35	4.8	0.24	NA	intergenic	NA
chr4	133910047	133911363	1317	133910968	176	186.14	4.02	0.09	NA	intergenic	NA
chr4	133940238	133940753	516	133940509	64	171.97	7.34	0.1	NA	intergenic	NA
chr4	133941659	133942084	426	133941850	51	108.91	5.52	0.37	NA	intergenic	NA
chr4	133978328	133978863	536	133978486	63	185.97	9.87	0.09	Dhdds	intron	22378
chr4	133979998	133980358	361	133980166	41	124.57	8.57	0.26	Dhdds	exon	20698
chr4	134047475	134048075	601	134047657	88	159.95	5.33	0.14	NA	intergenic	NA
chr4	134097014	134097659	646	134097478	82	101.74	4.41	0.45	Cd52	promoter	-2405
chr4	134124007	134124667	661	134124475	76	117.55	4.5	0.28	Ubxn11	UTR_5	21893
chr4	134128806	134129384	579	134129171	70	107.89	5.76	0.38	Sh3bgrl3	promoter	-418
chr4	134455658	134456060	403	134455817	47	117.26	6.32	0.28	NA	intergenic	NA
chr4	134547097	134547617	521	134547382	59	103.91	4.85	0.43	Sepn1	intron	4784
chr4	134750310	134750790	481	134750563	62	104.3	5.05	0.42	Ldlrap1	intron	17441
chr4	134757432	134757789	358	134757615	44	111.35	6.43	0.34	Ldlrap1	intron	10389
chr4	134762138	134763043	906	134762349	107	247.1	6.53	0.07	Ldlrap1	intron	5655
chr4	134853439	134854524	1086	134854349	154	123.02	3.95	0.26	Tmem57	promoter	-1004
chr4	135031344	135031746	403	135031579	54	165.67	8.71	0.09	NA	intergenic	NA
chr4	135108459	135109302	844	135108759	122	193.45	5.32	0.07	NA	intergenic	NA
chr4	135197672	135198429	758	135197978	147	409.59	9.52	0	NA	intergenic	NA
chr4	135205934	135206754	821	135206502	130	243.93	6.48	0.1	NA	intergenic	NA
chr4	135876447	135877031	585	135876722	84	129.15	5.41	0.24	Pnrc2	promoter	-2876
chr4	136030905	136032182	1278	136031584	180	313.51	8.78	0	NA	intergenic	NA
chr4	136106663	136107510	848	136107073	180	531.44	8.93	0	NA	intergenic	NA
chr4	136154452	136154862	411	136154721	50	104.08	4.97	0.43	NA	intergenic	NA
chr4	137026729	137027204	476	137026972	58	144.87	6.17	0.14	Zbtb40	UTR_5	21723
chr4	137259944	137260375	432	137260203	53	147.49	7.09	0.14	NA	intergenic	NA
chr4	137278076	137278393	318	137278230	40	108.49	6.99	0.38	Wnt4	intron	596
chr4	137356653	137357298	646	137356978	155	377.5	7.77	0	Cdc42	UTR_5	781
chr4	137364897	137365534	638	137365194	70	171.2	6.95	0.1	NA	intergenic	NA
chr4	137373605	137374447	843	137374065	134	344.9	6.1	0	NA	intergenic	NA
chr4	137853575	137854271	697	137853918	110	171.52	5.6	0.1	NA	intergenic	NA
chr4	137859752	137860416	665	137860075	82	122.23	4.42	0.25	Ece1	promoter	-2161
chr4	137907579	137908609	1031	137908091	172	351.79	7.68	0	Ece1	UTR_5	45855
chr4	138061759	138062335	577	138062057	79	153.51	5.3	0.13	Eif4g3	UTR_5	68602
chr4	138108057	138108529	473	138108351	66	135.97	6.91	0.22	Eif4g3	intron	114896
chr4	138247189	138247739	551	138247508	83	237.26	6.1	0.1	Sh2d5	promoter	-2902
chr4	138261974	138262603	630	138262406	100	201.07	5.29	0.07	Kif17	UTR_5	156
chr4	138262625	138263146	522	138262987	71	188.4	7.85	0.09	Kif17	intron	737
chr4	138289005	138289433	429	138289257	52	140.25	6.54	0.16	Kif17	exon	27007
chr4	138493538	138494033	496	138493839	59	140.13	7.3	0.16	NA	intergenic	NA
chr4	139109009	139109573	565	139109411	88	234.45	6.97	0.09	Minos1	UTR_3	21626
chr4	139118212	139118649	438	139118440	54	142.11	7.16	0.17	Minos1	UTR_3	12597
chr4	139199184	139200571	1388	139199368	208	400.56	5.76	0	Capzb	intron	5258
chr4	139208120	139208620	501	139208354	55	120.46	4.94	0.27	Capzb	intron	14244
chr4	139211098	139211513	416	139211341	49	123.18	8.01	0.26	Capzb	intron	17231
chr4	139217178	139217662	485	139217491	53	104.98	6.14	0.42	Capzb	intron	23381
chr4	139217970	139218560	591	139218210	127	541.92	12.69	0	Capzb	intron	24100
chr4	139481587	139482154	568	139481798	63	152.51	6.05	0.13	Ubr4	intron	101140
chr4	139535014	139535643	630	139535177	107	246.42	7.2	0.07	Iffo2	UTR_5	4630
chr4	139578894	139579583	690	139579279	83	116.86	4.69	0.28	Iffo2	intron	4560
chr4	139597579	139598260	682	139597845	82	122.93	4.24	0.25	Iffo2	intron	23126
chr4	139797209	139797832	624	139797533	107	419	12.01	0	Pax7	intron	35435
chr4	140718260	140718840	581	140718617	76	175.5	6.98	0.1	Rcc2	intron	17145
chr4	140949321	140949882	562	140949748	68	112.71	4.63	0.35	Gm13031	UTR_3	8154
chr4	140983353	140983923	571	140983612	85	192.02	6.72	0.07	Atp13a2	promoter	-3260
chr4	140986059	140986755	697	140986316	81	107.2	4.39	0.4	Atp13a2	promoter	-556
chr4	141175724	141176083	360	141175873	38	103.58	6.85	0.44	Fbxo42	intron	27952
chr4	141419122	141419864	743	141419563	100	187.93	6.28	0.09	Hspb7	promoter	-1215
chr4	141454552	141455573	1022	141455306	146	285	4.94	0	Zbtb17	UTR_5	10634
chr4	141559073	141559797	725	141559440	86	116.36	3.79	0.29	NA	intergenic	NA
chr4	141586606	141587088	483	141586720	52	108.66	5.25	0.37	Fblim1	intron	13204
chr4	141639100	141639729	630	141639394	108	287.54	7.04	0	Plekhm2	intron	24721
chr4	141719475	141720138	664	141719740	81	180.1	6.54	0.08	Ddi2	intron	3679
chr4	141722877	141723878	1002	141723407	135	127.92	3.99	0.24	Ddi2	UTR_5	12
chr4	141951991	141953071	1081	141952243	157	274.27	5.38	0	Fhad1	intron	59408
chr4	142074330	142074861	532	142074588	67	171.62	7.39	0.1	Tmem51	UTR_5	9716
chr4	142079745	142080395	651	142080017	93	242.65	6.75	0.1	Tmem51	UTR_5	4287
chr4	143099382	143099914	533	143099738	74	205.28	7.21	0.08	NA	intergenic	NA
chr4	143152779	143153160	382	143153005	44	134.68	7.56	0.21	Prdm2	intron	59704
chr4	144884020	144884528	509	144884340	70	247.35	8.57	0.07	NA	intergenic	NA
chr4	144891175	144891900	726	144891566	117	356.37	8.45	0	Dhrs3	promoter	-1260
chr4	144893716	144894235	520	144893902	64	146.25	6.51	0.14	Dhrs3	intron	1076
chr4	145026794	145027271	478	145027032	57	175.79	7.53	0.1	Vps13d	intron	167973
chr4	145221333	145222494	1162	145221672	184	476.57	6.56	0	Tnfrsf1b	intron	25198
chr4	145302228	145302881	654	145302564	111	243.71	7.52	0.1	Tnfrsf8	intron	12583
chr4	145310657	145311574	918	145311002	119	214.93	4.49	0.08	Tnfrsf8	intron	4145
chr4	145312383	145313232	850	145312829	128	281.39	8.65	0	Tnfrsf8	intron	2318
chr4	145319075	145319907	833	145319490	185	247.47	4.48	0.07	Tnfrsf8	promoter	-4343
chr4	145323024	145323561	538	145323204	70	161.67	6.62	0.14	NA	intergenic	NA
chr4	145350629	145351187	559	145350903	63	181.68	7.06	0.08	NA	intergenic	NA
chr4	148590965	148591929	965	148591613	128	145.2	3.89	0.14	Srm	UTR_5	101
chr4	148601578	148602220	643	148601790	70	102.37	3.59	0.45	Masp2	promoter	-753
chr4	148610597	148611086	490	148610872	67	123.42	6.26	0.26	Masp2	intron	8329
chr4	148617192	148617641	450	148617346	70	203.16	8.88	0.07	Tardbp	UTR_3	9650
chr4	148987935	148988356	422	148988121	52	154.76	7.94	0.13	Pex14	intron	111691
chr4	149049725	149050371	647	149049994	84	104.16	4.57	0.43	Pex14	intron	49818
chr4	149282288	149282712	425	149282540	49	109.2	6.28	0.37	Kif1b	intron	25158
chr4	149536047	149536600	554	149536321	85	299.19	10.48	0	Ctnnbip1	UTR_5	18081
chr4	149663720	149664495	776	149664197	93	128.47	4.39	0.24	Pik3cd	UTR_5	34511
chr4	149702489	149703140	652	149702793	92	115.68	3.55	0.3	Pik3cd	promoter	-4085
chr4	149868367	149869235	869	149869034	146	502.04	8.76	0	NA	intergenic	NA
chr4	150236757	150237337	581	150236930	99	180.68	5.35	0.08	Eno1	promoter	-266
chr4	150264280	150264804	525	150264623	60	157.81	6.42	0.14	NA	intergenic	NA
chr4	150268955	150269405	451	150269200	56	140.45	8.07	0.16	NA	intergenic	NA
chr4	150288614	150289009	396	150288900	41	113.44	6.84	0.35	Rere	UTR_5	6985
chr4	150296009	150296367	359	150296194	40	102.44	7.53	0.44	Rere	UTR_5	14279
chr4	150304761	150305146	386	150304983	46	145.39	8.57	0.14	Rere	UTR_5	23068
chr4	150498041	150498678	638	150498398	80	149.7	5.08	0.14	Rere	intron	216483
chr4	150517296	150517837	542	150517622	72	144.35	5.22	0.14	Rere	intron	235707
chr4	150566107	150566584	478	150566328	61	106.24	4.28	0.4	Rere	intron	284413
chr4	150569422	150570449	1028	150569941	145	221.71	5.05	0.09	Rere	intron	288026
chr4	150662123	150662583	461	150662287	56	143.25	7.55	0.15	NA	intergenic	NA
chr4	150869754	150870340	587	150870058	93	324.36	9.67	0	NA	intergenic	NA
chr4	150870968	150871443	476	150871199	57	122.82	5.61	0.25	NA	intergenic	NA
chr4	151005761	151006464	704	151006201	109	237.77	6.79	0.1	Per3	intron	38421
chr4	152008576	152010030	1455	152009347	311	506.51	5.26	0	Klhl21	exon	457
chr4	152010149	152011243	1095	152010815	150	286.72	5.08	0	Klhl21	intron	1925
chr4	152018987	152019486	500	152019297	69	194.01	8.11	0.07	NA	intergenic	NA
chr4	152120323	152120961	639	152120623	94	125.97	4.46	0.25	NA	intergenic	NA
chr4	152125107	152126147	1041	152125372	152	278.63	5.8	0	Espn	intron	3553
chr4	152130325	152131575	1251	152131149	247	413.59	7.61	0	Espn	promoter	-2224
chr4	152151867	152152363	497	152152082	63	102.47	5.33	0.44	Espn	exon	125
chr4	152189589	152190430	842	152189830	130	377.47	8.48	0	Acot7	intron	3697
chr4	152362171	152362634	464	152362443	63	143.23	5.87	0.15	Chd5	intron	23793
chr4	152404873	152405311	439	152405141	49	130.82	8.87	0.22	Kcnab2	intron	72408
chr4	152448433	152448913	481	152448720	62	107.92	5.76	0.38	Kcnab2	UTR_5	28829
chr4	153941753	153942157	405	153941985	44	114.98	5.6	0.32	NA	intergenic	NA
chr4	153973953	153974505	553	153974122	85	248.81	9.55	0.07	Dffb	intron	959
chr4	153974595	153975455	861	153975001	121	137.21	5.03	0.2	Dffb	UTR_5	80
chr4	153997010	153997360	351	153997167	40	117.97	6.83	0.28	Cep104	intron	21607
chr4	154058974	154059400	427	154059180	68	232.98	8.43	0.09	Trp73	exon	81028
chr4	154081234	154081582	349	154081435	70	284.79	12.86	0	Trp73	exon	58773
chr4	154517660	154518128	469	154517971	63	130.14	5.87	0.23	Prdm16	intron	118902
chr4	155129934	155130503	570	155130100	84	187	6.52	0.09	Morn1	intron	43524
chr4	155191411	155192001	591	155191732	86	256.92	9.46	0.04	Ski	intron	30803
chr4	155200681	155201680	1000	155200814	118	206.95	5.87	0.08	Ski	intron	21721
chr4	155209969	155210689	721	155210241	92	178.31	5.39	0.08	Ski	intron	12294
chr4	155217146	155217635	490	155217358	64	116.55	4.63	0.29	Ski	intron	5177
chr4	155245627	155246456	830	155246027	101	108.86	4.61	0.37	2610002J02Rik	promoter	-3938
chr4	155248291	155250433	2143	155248654	341	571.73	7.71	0	2610002J02Rik	promoter	-1311
chr4	155344992	155345593	602	155345288	74	112.68	4.46	0.35	Prkcz	intron	16140
chr4	155454401	155454880	480	155454713	60	194.61	7.56	0.07	NA	intergenic	NA
chr4	155481426	155482237	812	155481906	144	360.63	8.64	0	NA	intergenic	NA
chr4	155776365	155776725	361	155776659	52	123.91	5.32	0.26	Vwa1	promoter	-2098
chr4	156010302	156010819	518	156010633	63	100.6	5.19	0.45	Tnfrsf4	promoter	-3061
chr4	156025698	156026571	874	156026231	117	181.91	4.53	0.08	Gm10560	promoter	-2407
chr4	156030318	156031172	855	156030780	141	279.92	5.67	0	NA	intergenic	NA
chr4	156217653	156218329	677	156217915	187	779.24	12.25	0	2310042D19Rik	exon	1989
chr3	8701430	8702066	637	8701677	81	107.82	4.29	0.38	NA	intergenic	NA
chr3	8718322	8718809	488	8718616	62	162.14	7.82	0.14	NA	intergenic	NA
chr3	9027272	9027724	453	9027511	58	169.44	6.91	0.1	NA	intergenic	NA
chr3	9520495	9520946	452	9520758	54	101.09	4.74	0.45	Zfp704	intron	89327
chr3	9538498	9538903	406	9538615	40	108.75	6.05	0.37	Zfp704	intron	71470
chr3	9549688	9550174	487	9549851	60	101.95	4.99	0.45	Zfp704	intron	60234
chr3	9754938	9755334	397	9755104	46	100.9	4.99	0.44	Pag1	UTR_5	78575
chr3	9781926	9782658	733	9782474	92	247.15	6.99	0.07	Pag1	UTR_5	51205
chr3	9852929	9853647	719	9853474	78	156.08	6.01	0.14	NA	intergenic	NA
chr3	9968662	9968997	336	9968733	38	106.3	5.6	0.41	NA	intergenic	NA
chr3	10273057	10273623	567	10273295	78	273.77	8.57	0	Fabp12	UTR_5	27888
chr3	19406268	19406716	449	19406380	60	208.4	8.57	0.08	NA	intergenic	NA
chr3	19428906	19429890	985	19429218	144	283.57	6.06	0	NA	intergenic	NA
chr3	19474162	19474642	481	19474327	52	141.9	7.9	0.17	NA	intergenic	NA
chr3	19519821	19520187	367	19519992	44	140.63	6.56	0.16	Dnajc5b	UTR_5	11398
chr3	19611089	19611670	582	19611270	96	318.17	9.25	0	NA	intergenic	NA
chr3	19986133	19986560	428	19986400	49	147.27	7.56	0.14	Cp	intron	29347
chr3	20034945	20035482	538	20035119	70	118.57	5.06	0.28	Hps3	exon	191
chr3	20110419	20110866	448	20110593	50	145.74	6.56	0.14	Hltf	intron	52783
chr3	21884333	21884728	396	21884507	43	123.51	7.06	0.26	NA	intergenic	NA
chr3	21962244	21962959	716	21962662	132	242.88	5.27	0.1	NA	intergenic	NA
chr3	21965517	21966067	551	21965772	74	120.77	5.66	0.27	NA	intergenic	NA
chr3	22117490	22118046	557	22117869	54	119.64	5.77	0.28	Tbl1xr1	UTR_5	41218
chr3	22151143	22151588	446	22151298	45	117.85	7.56	0.28	Tbl1xr1	UTR_5	74647
chr3	27272822	27273329	508	27273074	55	138.75	6.5	0.18	NA	intergenic	NA
chr3	27389713	27390250	538	27390091	74	260.56	9.08	0	NA	intergenic	NA
chr3	27461142	27461666	525	27461474	56	117.56	4.94	0.28	Fndc3b	intron	248965
chr3	30847625	30848071	447	30847905	57	158.71	7.72	0.14	NA	intergenic	NA
chr3	30856006	30856582	577	30856316	93	155.88	5.84	0.14	Gpr160	UTR_5	367
chr3	30863848	30864334	487	30864116	60	109.53	5.54	0.37	Gpr160	UTR_5	8167
chr3	31060791	31062006	1216	31061431	231	530.29	8.24	0	NA	intergenic	NA
chr3	31093068	31094213	1146	31093325	157	294.65	5.97	0	Skil	promoter	-1732
chr3	31094379	31095253	875	31094610	126	174.16	4.76	0.1	Skil	promoter	-447
chr3	31134759	31135478	720	31134909	102	326.7	7.27	0	NA	intergenic	NA
chr3	32365569	32366394	826	32366210	112	205.32	5.55	0.08	4930429B21Rik	UTR_5	722
chr3	32411935	32412411	477	32412195	70	263.33	9.08	0	NA	intergenic	NA
chr3	32417527	32417965	439	32417783	62	127.38	5.55	0.24	NA	intergenic	NA
chr3	32510246	32511295	1050	32510591	143	188.83	4.32	0.09	Zfp639	UTR_5	0
chr3	32716950	32717386	437	32717242	53	168.32	8.07	0.09	Actl6a	intron	8697
chr3	34081030	34081586	557	34081371	64	100.74	4.81	0.44	Dnajc19	promoter	-17
chr3	34096323	34096661	339	34096483	39	120.9	8.57	0.28	NA	intergenic	NA
chr3	35275750	35276356	607	35276145	106	417.22	9.57	0	NA	intergenic	NA
chr3	35723336	35723892	557	35723741	55	125.8	5.5	0.25	NA	intergenic	NA
chr3	36000257	36000769	513	36000599	66	103.13	4.86	0.45	Mccc1os	UTR_5	687
chr3	37157520	37158065	546	37157816	85	241.5	9.19	0.1	NA	intergenic	NA
chr3	37160789	37161467	679	37161288	89	241.83	6.74	0.1	NA	intergenic	NA
chr3	37201465	37201933	469	37201713	58	127.43	6.25	0.24	NA	intergenic	NA
chr3	37291959	37292461	503	37292273	86	223.14	6.52	0.09	NA	intergenic	NA
chr3	37335768	37336295	528	37335936	61	181.41	7.56	0.08	NA	intergenic	NA
chr3	37419679	37420761	1083	37420366	142	121.49	3.28	0.28	Spata5	exon	87
chr3	37680482	37681210	729	37680687	90	116.17	4.93	0.29	NA	intergenic	NA
chr3	37729055	37729536	482	37729300	61	145.74	6.91	0.14	Gm5148	promoter	-4940
chr3	37804251	37804673	423	37804518	46	115.95	5.46	0.3	NA	intergenic	NA
chr3	37845717	37846525	809	37846253	125	335.78	7.92	0	NA	intergenic	NA
chr3	38280122	38280605	484	38280463	57	101.59	5.35	0.45	NA	intergenic	NA
chr3	38382765	38383178	414	38382902	38	106.19	6.05	0.4	NA	intergenic	NA
chr3	40480154	40480593	440	40480414	53	135.82	7.58	0.22	NA	intergenic	NA
chr3	40688104	40688511	408	40688247	48	118.34	5.8	0.28	Intu	intron	147481
chr3	40746206	40746673	468	40746454	57	101.59	4.85	0.45	Hspa4l	intron	842
chr3	41108244	41108791	548	41108656	67	210.41	7.56	0.08	NA	intergenic	NA
chr3	41158738	41159246	509	41159076	63	185.16	7.47	0.09	NA	intergenic	NA
chr3	41233159	41233628	470	41233506	63	200.86	7.9	0.07	NA	intergenic	NA
chr3	41564641	41565561	921	41565102	136	166.42	4.09	0.09	Jade1	UTR_5	223
chr3	51146016	51146442	427	51146235	77	269.92	8.06	0	NA	intergenic	NA
chr3	51227416	51227857	442	51227632	66	186.69	8.64	0.09	Ccrn4l	intron	3186
chr3	51231296	51231932	637	51231572	95	244.15	6.74	0.1	Ccrn4l	intron	7126
chr3	51446691	51447195	505	51446911	68	235.78	8.57	0.09	Naa15	intron	30896
chr3	51526184	51526550	367	51526442	40	105.32	6.48	0.42	Setd7	intron	34381
chr3	51636541	51637207	667	51636909	115	235.98	6.02	0.09	NA	intergenic	NA
chr3	51654012	51654613	602	51654411	78	112.37	5.76	0.35	NA	intergenic	NA
chr3	51726599	51727189	591	51726800	99	348.76	9.27	0	Maml3	intron	378206
chr3	51730800	51731235	436	51730918	50	110.33	5.5	0.36	Maml3	intron	374088
chr3	51749683	51750536	854	51749990	145	335.6	7.61	0	Maml3	intron	355016
chr3	51759375	51760021	647	51759510	74	107.17	4.66	0.41	Maml3	intron	345496
chr3	52048123	52048721	599	52048533	76	195.57	6.6	0.07	Maml3	intron	56473
chr3	52335954	52336376	423	52336116	47	137.01	9.57	0.2	Foxo1	intron	67780
chr3	52443648	52444471	824	52444016	148	374.1	6.82	0	NA	intergenic	NA
chr3	52458336	52459190	855	52458810	128	330.88	6.85	0	NA	intergenic	NA
chr3	52554875	52555475	601	52555198	104	211.21	6.45	0.08	NA	intergenic	NA
chr3	52566439	52566905	467	52566662	56	141.88	7.16	0.17	NA	intergenic	NA
chr3	52644468	52645032	565	52644720	75	156.72	5.39	0.14	NA	intergenic	NA
chr3	52648295	52648948	654	52648615	141	505.81	10.84	0	NA	intergenic	NA
chr3	52842966	52843571	606	52843311	72	155.65	7.51	0.14	NA	intergenic	NA
chr3	53501494	53502631	1138	53501684	164	415.37	9.76	0	Stoml3	intron	12892
chr3	54596281	54597062	782	54596660	197	1041.42	13.98	0	NA	intergenic	NA
chr3	54723773	54724486	714	54723921	103	238.56	5.53	0.1	NA	intergenic	NA
chr3	59080733	59081537	805	59081268	116	174.79	3.93	0.1	Med12l	intron	74291
chr3	59092647	59093144	498	59092915	50	137.51	4.98	0.2	Med12l	intron	85938
chr3	59119767	59120463	697	59120147	96	163.63	5.18	0.14	Med12l	intron	113170
chr3	59312494	59313014	521	59312681	78	229	7.04	0.09	Med12l	intron	305704
chr3	59406005	59406436	432	59406254	58	106	5.67	0.41	NA	intergenic	NA
chr3	60496279	60496647	369	60496344	40	115.69	6.56	0.3	Mbnl1	promoter	-4907
chr3	60500975	60501521	547	60501189	71	153.63	6.48	0.13	Mbnl1	promoter	-62
chr3	61376096	61376427	332	61376217	43	149.21	8.07	0.14	NA	intergenic	NA
chr3	61509784	61510186	403	61510007	41	109.73	6.56	0.37	NA	intergenic	NA
chr3	65435268	65435794	527	65435640	62	183.46	7.4	0.09	NA	intergenic	NA
chr3	65569596	65570164	569	65569752	73	239.73	8.07	0.1	NA	intergenic	NA
chr3	65587311	65587825	515	65587491	96	331.66	8.9	0	NA	intergenic	NA
chr3	65663103	65663578	476	65663419	54	133.37	6.53	0.21	Lekr1	promoter	-2808
chr3	65790161	65790577	417	65790486	46	114.25	6.2	0.34	Lekr1	intron	124259
chr3	65958053	65958798	746	65958620	116	152.33	4.22	0.13	Ccnl1	promoter	-395
chr3	67504656	67505171	516	67504956	94	346.78	10.94	0	Rarres1	intron	10567
chr3	68980849	68981520	672	68981031	89	171.49	7.42	0.1	Ift80	intron	23539
chr3	69126071	69126743	673	69126459	84	101.24	4.56	0.45	Kpna4	intron	633
chr3	69182284	69182884	601	69182513	110	383.82	8.83	0	NA	intergenic	NA
chr3	69274565	69275056	492	69274819	68	226.48	9.44	0.09	NA	intergenic	NA
chr3	75956959	75957412	454	75957219	73	172.2	7.88	0.1	Golim4	promoter	-388
chr3	79163139	79163501	363	79163368	37	100.62	8.57	0.45	NA	intergenic	NA
chr3	79177948	79178441	494	79178272	60	107.11	4.56	0.41	NA	intergenic	NA
chr3	79193083	79193512	430	79193262	51	134.65	6.99	0.21	NA	intergenic	NA
chr3	79225890	79226256	367	79226091	44	118.03	6.48	0.28	4921511C10Rik	UTR_5	13173
chr3	79242121	79242707	587	79242399	129	574.39	12.64	0	4921511C10Rik	UTR_5	29481
chr3	79336039	79336471	433	79336161	57	158.71	6.23	0.14	NA	intergenic	NA
chr3	79886017	79886563	547	79886282	69	208.36	8.51	0.08	Fam198b	exon	353
chr3	83748861	83749331	471	83749049	79	332.86	10.09	0	NA	intergenic	NA
chr3	83781962	83782415	454	83782230	50	111.8	6.19	0.34	NA	intergenic	NA
chr3	83786146	83786672	527	83786482	66	183.26	7.05	0.09	NA	intergenic	NA
chr3	83789906	83790553	648	83790355	79	137.58	4.89	0.2	NA	intergenic	NA
chr3	83862887	83863474	588	83863268	91	241.43	7.71	0.1	NA	intergenic	NA
chr3	84022213	84023438	1226	84023186	226	880.01	10.96	0	D930015E06Rik	intron	16975
chr3	84063337	84063896	560	84063735	77	238.23	8.93	0.1	NA	intergenic	NA
chr3	84065776	84066168	393	84065983	46	105.15	5.48	0.42	NA	intergenic	NA
chr3	84068804	84069404	601	84069068	67	116.69	5.64	0.28	NA	intergenic	NA
chr3	84206760	84207256	497	84206904	59	132.8	5.46	0.21	Trim2	intron	97871
chr3	84259451	84259983	533	84259758	71	139.24	6.08	0.18	Trim2	UTR_5	45017
chr3	84314606	84315238	633	84314898	118	383.55	9.88	0	NA	intergenic	NA
chr3	84324105	84325171	1067	84324356	153	424.68	8.04	0	NA	intergenic	NA
chr3	84569586	84570039	454	84569756	55	173.87	7.06	0.1	Arfip1	UTR_5	12869
chr3	84570832	84571361	530	84570968	53	140.21	5.55	0.16	Arfip1	UTR_5	11657
chr3	84665890	84666612	723	84666168	99	119.79	4.08	0.27	Tmem154	promoter	-23
chr3	84681066	84681915	850	84681428	87	167.44	5.13	0.09	Tmem154	intron	15237
chr3	84731810	84733119	1310	84732231	168	250.57	5.27	0.03	NA	intergenic	NA
chr3	84737735	84738192	458	84737978	62	200	8.36	0.07	NA	intergenic	NA
chr3	84744671	84745143	473	84744954	82	269	8.64	0	NA	intergenic	NA
chr3	84807470	84808130	661	84807790	91	298.55	8.09	0	NA	intergenic	NA
chr3	84833428	84833888	461	84833631	67	247.4	10.45	0.07	Fbxw7	UTR_5	18055
chr3	85022832	85023245	414	85023004	50	149.54	7.63	0.14	NA	intergenic	NA
chr3	86224967	86225528	562	86225260	75	176.4	7.1	0.1	Lrba	UTR_5	571
chr3	86603372	86603742	371	86603586	40	112.01	6.9	0.34	Lrba	intron	378897
chr3	86786917	86787712	796	86787253	97	261.43	6.33	0	Dclk2	UTR_3	133631
chr3	87714818	87715479	662	87715042	97	357.62	10.09	0	Arhgef11	intron	96292
chr3	87764938	87765515	578	87765175	103	323.23	8.16	0	Pear1	UTR_5	3778
chr3	87791729	87792265	537	87791994	111	417.55	11.76	0	Insrr	promoter	-4956
chr3	87792748	87793196	449	87792844	55	109.86	4.84	0.37	Insrr	promoter	-4106
chr3	87846448	87847200	753	87846618	107	160.36	4.94	0.14	Sh2d2a	promoter	-136
chr3	87935951	87936691	741	87936455	86	164.47	6.23	0.11	Isg20l2	intron	6142
chr3	87986748	87987485	738	87986930	99	105.03	3.92	0.42	NA	intergenic	NA
chr3	88318473	88318782	310	88318585	36	104.59	6.54	0.42	Cct3	intron	21451
chr3	88455406	88455956	551	88455806	72	115.73	5.18	0.3	Sema4a	promoter	-45
chr3	88509901	88511120	1220	88510304	168	128.79	5.02	0.24	NA	intergenic	NA
chr3	88786577	88787331	755	88787101	99	130.39	3.99	0.22	5830417I10Rik	UTR_5	10045
chr3	88867037	88867673	637	88867380	81	162.95	5.16	0.14	Gon4l	intron	32150
chr3	88949779	88950572	794	88950435	111	134.33	4.5	0.21	Dap3	promoter	-153
chr3	89281943	89282534	592	89282260	89	147.12	4.64	0.14	Efna1	promoter	-1309
chr3	89286793	89287415	623	89287089	72	168.79	6.29	0.09	NA	intergenic	NA
chr3	89316948	89317689	742	89317428	87	125.46	4.27	0.25	Efna3	intron	5451
chr3	89349914	89350536	623	89350116	88	111.43	3.79	0.34	Adam15	promoter	-106
chr3	89784801	89785192	392	89784950	55	114.57	4.48	0.33	NA	intergenic	NA
chr3	89880054	89880411	358	89880233	42	107.4	6.34	0.39	Il6ra	intron	32929
chr3	89898070	89898696	627	89898374	131	552.95	13.74	0	Il6ra	intron	14788
chr3	90169182	90169637	456	90169467	63	206.88	8.8	0.08	Nup210l	intron	65336
chr3	90187771	90188260	490	90188032	61	146.88	6.28	0.14	Nup210l	intron	83901
chr3	90264840	90266062	1223	90265793	177	198.87	4.32	0.07	Dennd4b	promoter	-740
chr3	90374361	90374822	462	90374593	80	310.86	11.16	0	NA	intergenic	NA
chr3	90586048	90587251	1204	90586392	186	327.34	6.67	0	S100a2	promoter	-3854
chr3	90587555	90588067	513	90587905	74	107.66	5.43	0.39	S100a2	promoter	-2341
chr3	93443788	93444527	740	93444363	93	233.46	6.14	0.09	Tchh	exon	2034
chr3	93507131	93507562	432	93507393	61	165.64	7.85	0.09	NA	intergenic	NA
chr3	93520187	93520821	635	93520353	76	161.62	5.67	0.14	S100a11	promoter	-142
chr3	93550006	93550421	416	93550270	48	101.96	5.3	0.45	S100a10	promoter	-4846
chr3	93580911	93581310	400	93581174	40	105.18	6.05	0.42	NA	intergenic	NA
chr3	94588108	94588533	426	94588390	42	101.27	6.72	0.45	NA	intergenic	NA
chr3	94590964	94591556	593	94591308	108	367.1	10.14	0	NA	intergenic	NA
chr3	94932515	94932994	480	94932688	54	104.45	5.15	0.42	Selenbp1	promoter	-394
chr3	94952498	94953075	578	94952672	71	115.69	4.32	0.3	Rfx5	promoter	-2342
chr3	95180441	95180896	456	95180792	46	109.82	5.69	0.37	NA	intergenic	NA
chr3	95230716	95231325	610	95230967	87	142.73	4.59	0.17	Mllt11	promoter	-2290
chr3	95360199	95360667	469	95360448	57	101.59	4.54	0.45	Setdb1	promoter	-3246
chr3	95637362	95637808	447	95637535	58	116.77	6.1	0.28	NA	intergenic	NA
chr3	95638170	95638784	615	95638458	71	129.84	4.23	0.23	NA	intergenic	NA
chr3	95668347	95669511	1165	95668844	133	113.68	3.51	0.34	NA	intergenic	NA
chr3	95692704	95693183	480	95692994	62	135.59	5.29	0.21	NA	intergenic	NA
chr3	95722054	95722494	441	95722325	50	110.34	6.35	0.36	NA	intergenic	NA
chr3	95762764	95763216	453	95763065	54	146.75	7.16	0.14	Rprd2	UTR_3	55888
chr3	95798349	95798782	434	95798530	54	175.89	8.57	0.1	Rprd2	intron	20423
chr3	95822745	95823172	428	95822994	46	106.89	6.05	0.41	Rprd2	promoter	-4041
chr3	95930450	95930949	500	95930731	60	101.95	4.8	0.45	Anp32e	intron	1475
chr3	95969176	95969891	716	95969506	128	443.21	10.21	0	NA	intergenic	NA
chr3	95981414	95982015	602	95981842	75	181.12	5.98	0.08	Gm9054	promoter	-3667
chr3	96017436	96017852	417	96017721	55	189.89	7.06	0.09	Vps45	intron	40734
chr3	96044504	96045032	529	96044738	138	122.56	4.68	0.25	Vps45	intron	13717
chr3	96219696	96221627	1932	96220048	290	206.81	3.47	0.08	Hist2h2ab	exon	133
chr3	96262092	96263676	1585	96262451	239	259.88	4.31	0	NA	intergenic	NA
chr3	96269322	96270395	1074	96269945	155	148.61	3.8	0.14	Hist2h2bb	exon	246
chr3	96557595	96558455	861	96557913	117	104.04	3.82	0.43	Txnip	promoter	-43
chr3	96576391	96577146	756	96576832	92	105.08	4.19	0.42	NA	intergenic	NA
chr3	97927283	97927779	497	97927432	59	111.49	5.18	0.34	Gm5544	promoter	-2740
chr3	97930099	97930846	748	97930319	90	171.49	5.64	0.1	Gm5544	UTR_5	147
chr3	98029544	98030063	520	98029778	71	226.81	8.75	0.09	Notch2	intron	16241
chr3	98076853	98077564	712	98077101	88	236.8	7.09	0.1	Notch2	intron	63564
chr3	98083984	98084643	660	98084345	81	186.95	5.5	0.09	Notch2	intron	70808
chr3	98335564	98336188	625	98335769	108	320.36	10.45	0	Phgdh	intron	4200
chr3	100436623	100437198	576	100436794	82	165.82	4.63	0.09	4930406D18Rik	UTR_5	10390
chr3	100438102	100438867	766	100438568	167	579.77	9.45	0	NA	intergenic	NA
chr3	100442495	100443267	773	100442785	91	152.83	4.66	0.13	NA	intergenic	NA
chr3	100443550	100444427	878	100444158	114	130.85	4.48	0.22	NA	intergenic	NA
chr3	100485234	100486188	955	100485852	172	344.48	7.51	0	Fam46c	UTR_5	3340
chr3	101023363	101023781	419	101023614	50	138.9	5.43	0.18	Cd101	intron	5881
chr3	101063481	101063983	503	101063678	78	265.87	9.12	0	Ptgfrn	intron	46488
chr3	101260726	101261136	411	101260917	58	120.05	5.87	0.27	NA	intergenic	NA
chr3	101322485	101322877	393	101322637	43	113.43	6.52	0.35	NA	intergenic	NA
chr3	101493865	101494496	632	101494044	91	135.87	4.32	0.22	NA	intergenic	NA
chr3	101497899	101498536	638	101498258	65	101.23	4.32	0.45	NA	intergenic	NA
chr3	101507723	101508172	450	101507994	58	155.33	6.58	0.13	NA	intergenic	NA
chr3	102688315	102689045	731	102688667	116	414.42	11.37	0	NA	intergenic	NA
chr3	103102295	103103323	1029	103102830	142	159.01	4.2	0.14	NA	intergenic	NA
chr3	103139984	103140685	702	103140293	117	329.72	8.66	0	Dennd2c	intron	12738
chr3	103146636	103147634	999	103146821	167	431.98	7.17	0	Dennd2c	intron	19266
chr3	103600944	103601578	635	103601331	83	157.86	4.84	0.14	Mir3473f	UTR_5	407509
chr3	103859848	103860570	723	103860214	112	180.98	4.75	0.08	Ptpn22	promoter	-62
chr3	104460191	104460634	444	104460459	56	178.03	8.07	0.08	Lrig2	intron	51397
chr3	104610575	104611025	451	104610816	53	162.68	7.56	0.14	NA	intergenic	NA
chr3	104647686	104648093	408	104647869	53	180.78	8.57	0.08	Slc16a1	UTR_5	9206
chr3	105000518	105001069	552	105000827	86	232.7	8.46	0.09	NA	intergenic	NA
chr3	105001184	105001931	748	105001652	104	255.64	6.28	0.04	NA	intergenic	NA
chr3	105008027	105008728	702	105008364	101	248.63	9.27	0.07	Cttnbp2nl	intron	44589
chr3	105041085	105041561	477	105041405	53	152.79	7.56	0.13	Cttnbp2nl	UTR_5	11548
chr3	105193448	105193837	390	105193694	42	119.84	6.56	0.27	NA	intergenic	NA
chr3	105674226	105674755	530	105674400	67	133.34	4.75	0.21	NA	intergenic	NA
chr3	105815162	105815627	466	105815472	59	109.37	5.44	0.37	Gm5547	promoter	-94
chr3	105863284	105863729	446	105863463	57	190.01	9.58	0.07	NA	intergenic	NA
chr3	105894404	105895753	1350	105894568	175	148.34	4	0.14	Adora3	UTR_5	23711
chr3	105910459	105911009	551	105910658	64	108.79	4.98	0.37	Adora3	UTR_5	39801
chr3	106484663	106485100	438	106484862	60	156.07	6.44	0.14	2010016I18Rik	UTR_3	1051
chr3	106772517	106772892	376	106772702	46	149.5	10.09	0.14	Cd53	UTR_5	17447
chr3	106832055	106832733	679	106832341	94	258.71	6.88	0	NA	intergenic	NA
chr3	106835549	106836033	485	106835903	52	144.12	6.56	0.14	NA	intergenic	NA
chr3	107035747	107036430	684	107036158	85	142.77	4.63	0.15	Kcna3	promoter	-3
chr3	108712668	108713048	381	108712818	47	150.31	7.9	0.13	Gpsm2	UTR_5	9481
chr3	108778804	108779279	476	108779092	60	170.28	6.64	0.1	Aknad1	intron	39435
chr3	108788061	108788655	595	108788350	74	130.84	5.46	0.22	NA	intergenic	NA
chr3	108795554	108797042	1489	108796184	259	894.66	11.52	0	Stxbp3a	intron	44318
chr3	108922777	108923293	517	108923152	51	105.98	5.05	0.41	NA	intergenic	NA
chr3	108994326	108994707	382	108994487	40	111.14	6.56	0.35	Fam102b	intron	33120
chr3	109010068	109010495	428	109010301	54	172.07	8.07	0.1	Fam102b	intron	17306
chr3	109051717	109052196	480	109052022	53	106.59	5.37	0.41	NA	intergenic	NA
chr3	109311282	109311849	568	109311588	89	164.47	5.04	0.11	NA	intergenic	NA
chr3	113629496	113630180	685	113629680	108	132.93	4.86	0.21	Rnpc3	intron	469
chr3	115702109	115702488	380	115702295	48	152.9	8.66	0.13	NA	intergenic	NA
chr3	115709160	115709762	603	115709530	71	161.39	5.22	0.14	NA	intergenic	NA
chr3	115729138	115729795	658	115729506	91	137.03	4.78	0.2	NA	intergenic	NA
chr3	115761273	115761730	458	115761464	62	144.47	7.05	0.14	NA	intergenic	NA
chr3	115887487	115888260	774	115887958	109	195.78	6.15	0.07	Dph5	promoter	-224
chr3	116472523	116472991	469	116472822	64	225.86	9.08	0.09	NA	intergenic	NA
chr3	116620651	116621183	533	116620896	96	360.91	11.3	0	Sass6	intron	25889
chr3	116892826	116893266	441	116893109	57	139.51	5.71	0.18	Frrs1	intron	33543
chr3	121329625	121330142	518	121329861	67	122.95	6.6	0.25	Alg14	intron	38045
chr3	121584563	121585058	496	121584776	62	145.51	5.37	0.14	NA	intergenic	NA
chr3	122292784	122293880	1097	122293500	156	147.2	4.42	0.14	NA	intergenic	NA
chr3	122305240	122305634	395	122305486	43	114.99	8.05	0.32	NA	intergenic	NA
chr3	122984000	122984943	944	122984183	121	101.48	3.53	0.45	Usp53	UTR_5	264
chr3	126681104	126681495	392	126681345	42	105.11	5.46	0.42	Camk2d	intron	84373
chr3	127676363	127676717	355	127676554	44	124.82	9.2	0.25	Alpk1	intron	103973
chr3	127875499	127875916	418	127875750	47	139.05	8.57	0.18	5730508B09Rik	intron	20573
chr3	129691571	129692175	605	129691850	99	332.5	9.87	0	Egf	intron	63472
chr3	129969374	129970090	717	129969901	95	180	6.08	0.08	Ccdc109b	intron	305
chr3	130813955	130814383	429	130814220	53	148.69	6.2	0.14	NA	intergenic	NA
chr3	130871963	130872435	473	130872266	67	244.41	9.08	0.1	NA	intergenic	NA
chr3	130901221	130901804	584	130901435	72	163.57	6.14	0.14	NA	intergenic	NA
[truncated: 9,077 more rows]
