# Supplementary material for: Transcription factor p73 regulates Th1 differentiation
Source: Nat Commun. 2020 Mar 19;11:1475. doi: 10.1038/s41467-020-15172-5 (PMC7081339; doi:10.1038/s41467-020-15172-5)
Supplement: Supplementary file 9 — Source Data [file 41467_2020_15172_MOESM9_ESM.zip]

Archive with 127 entries (113 files):
- Source Data Files/
- Source Data Files/.DS_Store
- __MACOSX/
- __MACOSX/Source Data Files/
- __MACOSX/Source Data Files/._.DS_Store
- Source Data Files/FACS Source Data/
- Source Data Files/FACS Source Data/.DS_Store
- __MACOSX/Source Data Files/FACS Source Data/
- __MACOSX/Source Data Files/FACS Source Data/._.DS_Store
- Source Data Files/FACS Source Data/Fig1a-FACS/
- Source Data Files/FACS Source Data/Fig1a-FACS/Th1.jo.wsp
- Source Data Files/FACS Source Data/Fig1a-FACS/WT_Th1-iso.fcs
- Source Data Files/FACS Source Data/Fig1a-FACS/WT_Th1-p53.fcs
- Source Data Files/FACS Source Data/Fig1a-FACS/WT_Th1-p73A.fcs
- Source Data Files/FACS Source Data/Fig1a-FACS/WT_Th1-p73B.fcs
- Source Data Files/FACS Source Data/Fig1a-FACS/WT_Th1-pRVGFP.fcs
- Source Data Files/FACS Source Data/Fig7b-FACS/
- Source Data Files/FACS Source Data/Fig7b-FACS/.DS_Store
- __MACOSX/Source Data Files/FACS Source Data/Fig7b-FACS/
- __MACOSX/Source Data Files/FACS Source Data/Fig7b-FACS/._.DS_Store
- Source Data Files/FACS Source Data/Fig7b-FACS/Day2+PI4hr_B1_B01_006.fcs
- Source Data Files/FACS Source Data/Fig7b-FACS/Day2+PI4hr_B3_B03_007.fcs
- Source Data Files/FACS Source Data/Fig7b-FACS/Day2+PI4hr_B4_B04_008.fcs
- Source Data Files/FACS Source Data/Fig7b-FACS/Day2+PI4hr_B5_B05_009.fcs
- Source Data Files/FACS Source Data/Fig7b-FACS/Day2+PI4hr_B6_B06_010.fcs
- Source Data Files/FACS Source Data/Fig7b-FACS/ICS_02-Oct-2019 copy.wsp
- Source Data Files/FACS Source Data/Fig7f-FACS/
- Source Data Files/FACS Source Data/Fig7f-FACS/20-Dec-2019.wsp
- Source Data Files/FACS Source Data/Fig7f-FACS/APC_004.fcs
- Source Data Files/FACS Source Data/Fig7f-FACS/FITC_001.fcs
- Source Data Files/FACS Source Data/Fig7f-FACS/PE_002.fcs
- Source Data Files/FACS Source Data/Fig7f-FACS/PECY5_003.fcs
- Source Data Files/FACS Source Data/Fig7f-FACS/Tube_002_006.fcs
- Source Data Files/FACS Source Data/Fig7f-FACS/Tube_006_010.fcs
- Source Data Files/FACS Source Data/FigS2ab-FACS/
- Source Data Files/FACS Source Data/FigS2ab-FACS/.DS_Store
- __MACOSX/Source Data Files/FACS Source Data/FigS2ab-FACS/
- __MACOSX/Source Data Files/FACS Source Data/FigS2ab-FACS/._.DS_Store
- Source Data Files/FACS Source Data/FigS2ab-FACS/27-Jun-2017.wsp
- Source Data Files/FACS Source Data/FigS2ab-FACS/Compensation Controls_7-AAD PerCP-Cy5-5 Stained Control_003.fcs
- Source Data Files/FACS Source Data/FigS2ab-FACS/Compensation Controls_AnnexinV APC Stained Control_004.fcs
- Source Data Files/FACS Source Data/FigS2ab-FACS/Compensation Controls_GFP FITC Stained Control_002.fcs
- Source Data Files/FACS Source Data/FigS2ab-FACS/Compensation Controls_Unstained Control_001.fcs
- Source Data Files/FACS Source Data/FigS2ab-FACS/Sample1_DNp73_008.fcs
- Source Data Files/FACS Source Data/FigS2ab-FACS/Sample1_p-53_006.fcs
- Source Data Files/FACS Source Data/FigS2ab-FACS/Sample1_TAp73_007.fcs
- Source Data Files/FACS Source Data/FigS2ab-FACS/Sample1_Vector_005.fcs
- Source Data Files/FACS Source Data/FigS2ab-FACS/Sample2_DNp73_012.fcs
- Source Data Files/FACS Source Data/FigS2ab-FACS/Sample2_p-53_010.fcs
- Source Data Files/FACS Source Data/FigS2ab-FACS/Sample2_TAp73_011.fcs
- Source Data Files/FACS Source Data/FigS2ab-FACS/Sample2_Vector_009.fcs
- Source Data Files/FACS Source Data/FigS2ab-FACS/Sample3_DNp73_016.fcs
- Source Data Files/FACS Source Data/FigS2ab-FACS/Sample3_p-53_014.fcs
- Source Data Files/FACS Source Data/FigS2ab-FACS/Sample3_TAp73_015.fcs
- Source Data Files/FACS Source Data/FigS2ab-FACS/Sample3_Vector_013.fcs
- Source Data Files/FACS Source Data/FigS2c-FACS/
- Source Data Files/FACS Source Data/FigS2c-FACS/Celltrace_02-Oct-2017.wsp
- Source Data Files/FACS Source Data/FigS2c-FACS/Day0_Before Retroviral_003.fcs
- Source Data Files/FACS Source Data/FigS2c-FACS/Day0_isotype_002.fcs
- Source Data Files/FACS Source Data/FigS2c-FACS/Day1_DNp73-iso_016.fcs
- Source Data Files/FACS Source Data/FigS2c-FACS/Day1_DNp73_001_017.fcs
- Source Data Files/FACS Source Data/FigS2c-FACS/Day1_DNp73_002_018.fcs
- Source Data Files/FACS Source Data/FigS2c-FACS/Day1_DNp73_003_019.fcs
- Source Data Files/FACS Source Data/FigS2c-FACS/Day1_DNp73_023.fcs
- Source Data Files/FACS Source Data/FigS2c-FACS/Day1_p53-iso_008.fcs
- Source Data Files/FACS Source Data/FigS2c-FACS/Day1_p53_001_009.fcs
- Source Data Files/FACS Source Data/FigS2c-FACS/Day1_p53_002_010.fcs
- Source Data Files/FACS Source Data/FigS2c-FACS/Day1_p53_003_011.fcs
- Source Data Files/FACS Source Data/FigS2c-FACS/Day1_p53_021.fcs
- Source Data Files/FACS Source Data/FigS2c-FACS/Day1_TAp73-iso_012.fcs
- Source Data Files/FACS Source Data/FigS2c-FACS/Day1_TAp73_001_013.fcs
- Source Data Files/FACS Source Data/FigS2c-FACS/Day1_TAp73_002_014.fcs
- Source Data Files/FACS Source Data/FigS2c-FACS/Day1_TAp73_003_015.fcs
- Source Data Files/FACS Source Data/FigS2c-FACS/Day1_TAp73_022.fcs
- Source Data Files/FACS Source Data/FigS2c-FACS/Day1_Vector-Iso_004.fcs
- Source Data Files/FACS Source Data/FigS2c-FACS/Day1_Vector_001_005.fcs
- Source Data Files/FACS Source Data/FigS2c-FACS/Day1_Vector_002_006.fcs
- Source Data Files/FACS Source Data/FigS2c-FACS/Day1_Vector_003_007.fcs
- Source Data Files/FACS Source Data/FigS2c-FACS/Day1_Vector_020.fcs
- Source Data Files/FACS Source Data/FigS2c-FACS/Day2_DNp73-iso_036.fcs
- Source Data Files/FACS Source Data/FigS2c-FACS/Day2_DNp73_001_037.fcs
- Source Data Files/FACS Source Data/FigS2c-FACS/Day2_DNp73_002_038.fcs
- Source Data Files/FACS Source Data/FigS2c-FACS/Day2_DNp73_003_039.fcs
- Source Data Files/FACS Source Data/FigS2c-FACS/Day2_p53-iso_028.fcs
- Source Data Files/FACS Source Data/FigS2c-FACS/Day2_p53_001_029.fcs
- Source Data Files/FACS Source Data/FigS2c-FACS/Day2_p53_002_030.fcs
- Source Data Files/FACS Source Data/FigS2c-FACS/Day2_p53_003_031.fcs
- Source Data Files/FACS Source Data/FigS2c-FACS/Day2_TAp73-iso_032.fcs
- Source Data Files/FACS Source Data/FigS2c-FACS/Day2_TAp73_001_033.fcs
- Source Data Files/FACS Source Data/FigS2c-FACS/Day2_TAp73_002_034.fcs
- Source Data Files/FACS Source Data/FigS2c-FACS/Day2_TAp73_003_035.fcs
- Source Data Files/FACS Source Data/FigS2c-FACS/Day2_Vector-Iso_024.fcs
- Source Data Files/FACS Source Data/FigS2c-FACS/Day2_Vector_001_025.fcs
- Source Data Files/FACS Source Data/FigS2c-FACS/Day2_Vector_002_026.fcs
- Source Data Files/FACS Source Data/FigS2c-FACS/Day2_Vector_003_027.fcs
- Source Data Files/FACS Source Data/FigS2c-FACS/Day3_DNp73-iso_013.fcs
- Source Data Files/FACS Source Data/FigS2c-FACS/Day3_DNp73_001_014.fcs
- Source Data Files/FACS Source Data/FigS2c-FACS/Day3_DNp73_002_015.fcs
- Source Data Files/FACS Source Data/FigS2c-FACS/Day3_DNp73_003_016.fcs
- Source Data Files/FACS Source Data/FigS2c-FACS/Day3_p53-iso_005.fcs
- Source Data Files/FACS Source Data/FigS2c-FACS/Day3_p53_001_006.fcs
- Source Data Files/FACS Source Data/FigS2c-FACS/Day3_p53_002_007.fcs
- Source Data Files/FACS Source Data/FigS2c-FACS/Day3_p53_003_008.fcs
- Source Data Files/FACS Source Data/FigS2c-FACS/Day3_TAp73-iso_009.fcs
- Source Data Files/FACS Source Data/FigS2c-FACS/Day3_TAp73_001_010.fcs
- Source Data Files/FACS Source Data/FigS2c-FACS/Day3_TAp73_002_011.fcs
- Source Data Files/FACS Source Data/FigS2c-FACS/Day3_TAp73_003_012.fcs
- Source Data Files/FACS Source Data/FigS2c-FACS/Day3_Vector-Iso_001.fcs
- Source Data Files/FACS Source Data/FigS2c-FACS/Day3_Vector_001_002.fcs
- Source Data Files/FACS Source Data/FigS2c-FACS/Day3_Vector_002_003.fcs
- Source Data Files/FACS Source Data/FigS2c-FACS/Day3_Vector_003_004.fcs
- Source Data Files/FACS Source Data/FigS3a-FACS/
- Source Data Files/FACS Source Data/FigS3a-FACS/.DS_Store
- __MACOSX/Source Data Files/FACS Source Data/FigS3a-FACS/
- __MACOSX/Source Data Files/FACS Source Data/FigS3a-FACS/._.DS_Store
- Source Data Files/FACS Source Data/FigS3a-FACS/Sep08_2014.wsp
- Source Data Files/FACS Source Data/FigS3a-FACS/Th1_Del-DBD.fcs
- Source Data Files/FACS Source Data/FigS3a-FACS/Th1_Del-NT.fcs
- Source Data Files/FACS Source Data/FigS3a-FACS/Th1_DNp73.fcs
- Source Data Files/FACS Source Data/FigS3a-FACS/Th1_FLAG-DNp73.fcs
- Source Data Files/FACS Source Data/FigS3a-FACS/Th1_FLAG-TAp73.fcs
- Source Data Files/FACS Source Data/FigS3a-FACS/Th1_Isotype.fcs
- Source Data Files/FACS Source Data/FigS3a-FACS/Th1_p53.fcs
- Source Data Files/FACS Source Data/FigS3a-FACS/Th1_TAp73.fcs
- Source Data Files/FACS Source Data/FigS3a-FACS/Th1_Vector.fcs
- Source Data Files/Statistic Source Data.xlsx
- __MACOSX/Source Data Files/._Statistic Source Data.xlsx
