# Supplementary material for: Transcription factor p73 regulates Th1 differentiation
Source: Nat Commun. 2020 Mar 19;11:1475. doi: 10.1038/s41467-020-15172-5 (PMC7081339; doi:10.1038/s41467-020-15172-5)
Supplement: Supplementary file 9 — Source Data [file 41467_2020_15172_MOESM9_ESM.zip › Source Data Files/FACS Source Data/Fig7b-FACS/ICS_02-Oct-2019 copy.wsp]

<?xml version="1.0" encoding="UTF-8"?>
 <Workspace version="20.0"  modDate="Tue Feb 04 15:35:30 EST 2020"  clientTimestamp="1580848530780"  flowJoVersion="10.4.2"  drawRowBorders="1"  drawColumnBorders="1"  hideCompNodes="1"  curGroup="All Samples"  groupPaneHeight="182"  xmlns:xsi="http://www.w3.org/2001/XMLSchema-instance"  xmlns:gating="http://www.isac-net.org/std/Gating-ML/v2.0/gating"  xmlns:transforms="http://www.isac-net.org/std/Gating-ML/v2.0/transformations"  xmlns:data-type="http://www.isac-net.org/std/Gating-ML/v2.0/datatypes"  xsi:schemaLocation="http://www.isac-net.org/std/Gating-ML/v2.0/gating http://www.isac-net.org/std/Gating-ML/v2.0/gating/Gating-ML.v2.0.xsd http://www.isac-net.org/std/Gating-ML/v2.0/transformations http://www.isac-net.org/std/Gating-ML/v2.0/gating/Transformations.v2.0.xsd http://www.isac-net.org/std/Gating-ML/v2.0/datatypes http://www.isac-net.org/std/Gating-ML/v2.0/gating/DataTypes.v2.0.xsd "  nonAutoSaveFileName="file:/Users/renm3/Desktop/p73%20Manuscript/NatureCommunication/Final-2020Feb/Source%20Data%20Files/FACS%20Source%20Data/Fig7b-FACS/ICS_02-Oct-2019%20copy.wsp" >
   <WindowPosition x="68"  y="44"  width="899"  height="1188"  displayed="1"  panelState="" />
   <TextTraits font="SansSerif"  size="11"  name=""  style="plain"  color="#000000"  background="#00ffffff"  just="left" />
   <Columns>
     <TColumn width="344" >
       <Property key="fj.appnode.prop.name" />
     </TColumn>
     <TColumn width="184" >
       <Property key="fj.appnode.prop.statistic" />
     </TColumn>
     <TColumn width="184" >
       <Property key="fj.appnode.prop.ncells" />
     </TColumn>
     <TColumn width="183" >
       <Property key="fj.appnode.prop.gateparms" />
     </TColumn>
   </Columns>
   <Matrices>
     <transforms:spilloverMatrix prefix="Comp-"  name="Acquisition-defined"  editable="0"  color="#c0c0c0"  version="FlowJo-10.4.2"  status="FINALIZED"  transforms:id="c6eef195-8aca-44d6-8a06-5b09a06b49e3"  suffix="" >
       <data-type:parameters>
         <data-type:parameter data-type:name="FITC-A" />
         <data-type:parameter data-type:name="PerCP-Cy5-5-A" />
         <data-type:parameter data-type:name="BV421-A" />
         <data-type:parameter data-type:name="BV510-A" />
         <data-type:parameter data-type:name="APC-A" />
         <data-type:parameter data-type:name="APC-Cy7-A" />
         <data-type:parameter data-type:name="PE-A" />
         <data-type:parameter data-type:name="PE-Cy5-A" />
         <data-type:parameter data-type:name="PE-Cy7-A" />
       </data-type:parameters>
       <transforms:spillover data-type:parameter="FITC-A" >
         <transforms:coefficient data-type:parameter="FITC-A"  transforms:value="1" />
         <transforms:coefficient data-type:parameter="PerCP-Cy5-5-A"  transforms:value="0.0013987737" />
         <transforms:coefficient data-type:parameter="BV421-A"  transforms:value="0" />
         <transforms:coefficient data-type:parameter="BV510-A"  transforms:value="0.0141821783" />
         <transforms:coefficient data-type:parameter="APC-A"  transforms:value="0" />
         <transforms:coefficient data-type:parameter="APC-Cy7-A"  transforms:value="0" />
         <transforms:coefficient data-type:parameter="PE-A"  transforms:value="0" />
         <transforms:coefficient data-type:parameter="PE-Cy5-A"  transforms:value="0" />
         <transforms:coefficient data-type:parameter="PE-Cy7-A"  transforms:value="0" />
       </transforms:spillover>
       <transforms:spillover data-type:parameter="PerCP-Cy5-5-A" >
         <transforms:coefficient data-type:parameter="FITC-A"  transforms:value="0" />
         <transforms:coefficient data-type:parameter="PerCP-Cy5-5-A"  transforms:value="1" />
         <transforms:coefficient data-type:parameter="BV421-A"  transforms:value="0" />
         <transforms:coefficient data-type:parameter="BV510-A"  transforms:value="0" />
         <transforms:coefficient data-type:parameter="APC-A"  transforms:value="0.1428580582" />
         <transforms:coefficient data-type:parameter="APC-Cy7-A"  transforms:value="0.1319343895" />
         <transforms:coefficient data-type:parameter="PE-A"  transforms:value="0.0006230989" />
         <transforms:coefficient data-type:parameter="PE-Cy5-A"  transforms:value="0.2700997591" />
         <transforms:coefficient data-type:parameter="PE-Cy7-A"  transforms:value="0.1096521616" />
       </transforms:spillover>
       <transforms:spillover data-type:parameter="BV421-A" >
         <transforms:coefficient data-type:parameter="FITC-A"  transforms:value="0.000190589" />
         <transforms:coefficient data-type:parameter="PerCP-Cy5-5-A"  transforms:value="0" />
         <transforms:coefficient data-type:parameter="BV421-A"  transforms:value="1" />
         <transforms:coefficient data-type:parameter="BV510-A"  transforms:value="0.1145210564" />
         <transforms:coefficient data-type:parameter="APC-A"  transforms:value="0" />
         <transforms:coefficient data-type:parameter="APC-Cy7-A"  transforms:value="0" />
         <transforms:coefficient data-type:parameter="PE-A"  transforms:value="0.0000520786" />
         <transforms:coefficient data-type:parameter="PE-Cy5-A"  transforms:value="0" />
         <transforms:coefficient data-type:parameter="PE-Cy7-A"  transforms:value="0" />
       </transforms:spillover>
       <transforms:spillover data-type:parameter="BV510-A" >
         <transforms:coefficient data-type:parameter="FITC-A"  transforms:value="0.0038964949" />
         <transforms:coefficient data-type:parameter="PerCP-Cy5-5-A"  transforms:value="0.0001576508" />
         <transforms:coefficient data-type:parameter="BV421-A"  transforms:value="0.0867012367" />
         <transforms:coefficient data-type:parameter="BV510-A"  transforms:value="1" />
         <transforms:coefficient data-type:parameter="APC-A"  transforms:value="0" />
         <transforms:coefficient data-type:parameter="APC-Cy7-A"  transforms:value="0" />
         <transforms:coefficient data-type:parameter="PE-A"  transforms:value="0" />
         <transforms:coefficient data-type:parameter="PE-Cy5-A"  transforms:value="0.0001644299" />
         <transforms:coefficient data-type:parameter="PE-Cy7-A"  transforms:value="0" />
       </transforms:spillover>
       <transforms:spillover data-type:parameter="APC-A" >
         <transforms:coefficient data-type:parameter="FITC-A"  transforms:value="0" />
         <transforms:coefficient data-type:parameter="PerCP-Cy5-5-A"  transforms:value="0.0079331566" />
         <transforms:coefficient data-type:parameter="BV421-A"  transforms:value="0" />
         <transforms:coefficient data-type:parameter="BV510-A"  transforms:value="0" />
         <transforms:coefficient data-type:parameter="APC-A"  transforms:value="1" />
         <transforms:coefficient data-type:parameter="APC-Cy7-A"  transforms:value="0.2594248652" />
         <transforms:coefficient data-type:parameter="PE-A"  transforms:value="0" />
         <transforms:coefficient data-type:parameter="PE-Cy5-A"  transforms:value="0.3322992325" />
         <transforms:coefficient data-type:parameter="PE-Cy7-A"  transforms:value="0.03517" />
       </transforms:spillover>
       <transforms:spillover data-type:parameter="APC-Cy7-A" >
         <transforms:coefficient data-type:parameter="FITC-A"  transforms:value="0" />
         <transforms:coefficient data-type:parameter="PerCP-Cy5-5-A"  transforms:value="0" />
         <transforms:coefficient data-type:parameter="BV421-A"  transforms:value="0" />
         <transforms:coefficient data-type:parameter="BV510-A"  transforms:value="0" />
         <transforms:coefficient data-type:parameter="APC-A"  transforms:value="0.0138907181" />
         <transforms:coefficient data-type:parameter="APC-Cy7-A"  transforms:value="1" />
         <transforms:coefficient data-type:parameter="PE-A"  transforms:value="0" />
         <transforms:coefficient data-type:parameter="PE-Cy5-A"  transforms:value="0.0056600245" />
         <transforms:coefficient data-type:parameter="PE-Cy7-A"  transforms:value="0.1161670238" />
       </transforms:spillover>
       <transforms:spillover data-type:parameter="PE-A" >
         <transforms:coefficient data-type:parameter="FITC-A"  transforms:value="0.0112401862" />
         <transforms:coefficient data-type:parameter="PerCP-Cy5-5-A"  transforms:value="0.0120022316" />
         <transforms:coefficient data-type:parameter="BV421-A"  transforms:value="0" />
         <transforms:coefficient data-type:parameter="BV510-A"  transforms:value="0.0004219394" />
         <transforms:coefficient data-type:parameter="APC-A"  transforms:value="0" />
         <transforms:coefficient data-type:parameter="APC-Cy7-A"  transforms:value="0" />
         <transforms:coefficient data-type:parameter="PE-A"  transforms:value="1" />
         <transforms:coefficient data-type:parameter="PE-Cy5-A"  transforms:value="0.0229632854" />
         <transforms:coefficient data-type:parameter="PE-Cy7-A"  transforms:value="0.0019095592" />
       </transforms:spillover>
       <transforms:spillover data-type:parameter="PE-Cy5-A" >
         <transforms:coefficient data-type:parameter="FITC-A"  transforms:value="0.0086832931" />
         <transforms:coefficient data-type:parameter="PerCP-Cy5-5-A"  transforms:value="0.5314068794" />
         <transforms:coefficient data-type:parameter="BV421-A"  transforms:value="0.0005100879" />
         <transforms:coefficient data-type:parameter="BV510-A"  transforms:value="0.0035228322" />
         <transforms:coefficient data-type:parameter="APC-A"  transforms:value="0.3093701303" />
         <transforms:coefficient data-type:parameter="APC-Cy7-A"  transforms:value="0.079216741" />
         <transforms:coefficient data-type:parameter="PE-A"  transforms:value="0.0709812865" />
         <transforms:coefficient data-type:parameter="PE-Cy5-A"  transforms:value="1" />
         <transforms:coefficient data-type:parameter="PE-Cy7-A"  transforms:value="0.1314849705" />
       </transforms:spillover>
       <transforms:spillover data-type:parameter="PE-Cy7-A" >
         <transforms:coefficient data-type:parameter="FITC-A"  transforms:value="0.0076778973" />
         <transforms:coefficient data-type:parameter="PerCP-Cy5-5-A"  transforms:value="0.0017007928" />
         <transforms:coefficient data-type:parameter="BV421-A"  transforms:value="0" />
         <transforms:coefficient data-type:parameter="BV510-A"  transforms:value="0.0001248709" />
         <transforms:coefficient data-type:parameter="APC-A"  transforms:value="0.0001203497" />
         <transforms:coefficient data-type:parameter="APC-Cy7-A"  transforms:value="0.1352632642" />
         <transforms:coefficient data-type:parameter="PE-A"  transforms:value="0.0507185981" />
         <transforms:coefficient data-type:parameter="PE-Cy5-A"  transforms:value="0.0020590324" />
         <transforms:coefficient data-type:parameter="PE-Cy7-A"  transforms:value="1" />
       </transforms:spillover>
     </transforms:spilloverMatrix>
   </Matrices>
   <Cytometers>
     <Cytometer name="DIVA"  cyt="LSRFortessa X20 (LSRFortessa)"  useFCS3="1"  extraNegs="0"  widthBasis="-100"  linMin="0"  logMin="3"  linMax="262144"  logMax="262144"  linearRescale="1"  logRescale="1"  linFromKW="1"  logFromKW="1"  useGain="0"  useTransform="1"  transformType="BIEX"  manufacturer=""  serialnumber=""  homepage="workspaces-and-samples/flowjo-and-your-cytometer/ws-cytometer-bd/"  icon="bd.PNG" >
       <LinParams>
         <Param>time</Param>
       </LinParams>
       <LogParams/>
       <FilterParams/>
       <TransformStore>
         <MatrixID matrixId="c6eef195-8aca-44d6-8a06-5b09a06b49e3" >
           <Transforms>
             <transforms:linear transforms:minRange="0"  transforms:maxRange="262144"  gain="1" >
               <data-type:parameter data-type:name="FSC-W" />
             </transforms:linear>
             <transforms:biex transforms:length="256"  transforms:maxRange="262144.0000291775"  transforms:neg="0"  transforms:width="-100"  transforms:pos="4.418539922" >
               <data-type:parameter data-type:name="BV421-A" />
             </transforms:biex>
             <transforms:biex transforms:length="256"  transforms:maxRange="262144.0000291775"  transforms:neg="0"  transforms:width="-100"  transforms:pos="4.418539922" >
               <data-type:parameter data-type:name="PE-Cy7-A" />
             </transforms:biex>
             <transforms:biex transforms:length="256"  transforms:maxRange="262144.0000291775"  transforms:neg="0"  transforms:width="-100"  transforms:pos="4.418539922" >
               <data-type:parameter data-type:name="PE-Cy5-A" />
             </transforms:biex>
             <transforms:linear transforms:minRange="0"  transforms:maxRange="262144"  gain="1" >
               <data-type:parameter data-type:name="SSC-H" />
             </transforms:linear>
             <transforms:biex transforms:length="256"  transforms:maxRange="262144.0000291775"  transforms:neg="0"  transforms:width="-100"  transforms:pos="4.418539922" >
               <data-type:parameter data-type:name="BV510-A" />
             </transforms:biex>
             <transforms:linear transforms:minRange="0"  transforms:maxRange="262144"  gain="1" >
               <data-type:parameter data-type:name="FSC-A" />
             </transforms:linear>
             <transforms:biex transforms:length="256"  transforms:maxRange="262144.0000291775"  transforms:neg="0"  transforms:width="-100"  transforms:pos="4.418539922" >
               <data-type:parameter data-type:name="PE-A" />
             </transforms:biex>
             <transforms:biex transforms:length="256"  transforms:maxRange="262144.0000291775"  transforms:neg="0"  transforms:width="-6.3095734448"  transforms:pos="4.418539922" >
               <data-type:parameter data-type:name="APC-Cy7-A" />
             </transforms:biex>
             <transforms:linear transforms:minRange="0"  transforms:maxRange="262144"  gain="1" >
               <data-type:parameter data-type:name="SSC-A" />
             </transforms:linear>
             <transforms:linear transforms:minRange="0"  transforms:maxRange="262144"  gain="1" >
               <data-type:parameter data-type:name="FSC-H" />
             </transforms:linear>
             <transforms:biex transforms:length="256"  transforms:maxRange="262144.0000291775"  transforms:neg="0"  transforms:width="-5.0118723363"  transforms:pos="4.418539922" >
               <data-type:parameter data-type:name="APC-A" />
             </transforms:biex>
             <transforms:biex transforms:length="256"  transforms:maxRange="262144.0000291775"  transforms:neg="0"  transforms:width="-100"  transforms:pos="4.418539922" >
               <data-type:parameter data-type:name="PerCP-Cy5-5-A" />
             </transforms:biex>
             <transforms:linear transforms:minRange="0"  transforms:maxRange="262144"  gain="1" >
               <data-type:parameter data-type:name="SSC-W" />
             </transforms:linear>
             <transforms:biex transforms:length="256"  transforms:maxRange="262144.0000291775"  transforms:neg="0"  transforms:width="-10"  transforms:pos="4.418539922" >
               <data-type:parameter data-type:name="FITC-A" />
             </transforms:biex>
           </Transforms>
         </MatrixID>
       </TransformStore>
     </Cytometer>
   </Cytometers>
   <Groups>
     <GroupNode name="All Samples"  annotation=""  owningGroup="All Samples"  expanded="1"  sortPriority="10"  count="-1" >
       <Graph smoothing="0"  backColor="#ffffff"  foreColor="#000000"  type="Pseudocolor"  fast="1" >
         <Axis dimension="x"  name=""  label=""  auto="auto" />
         <Axis dimension="y"  name=""  label=""  auto="auto" />
         <GraphSettings level="5%"  smoothingHighResolution="1"  contourHighResolution="1"  histogramSmoothingCount="0"  graphResolution="256"  showOutliers="0"  drawLargeDots="0"  dotsToDraw="8000"  tint="le.chartfill.tinted.40"  lineWeight="le.lineweight.normal"  lineStyle="le.linestyle.solid" />
         <GraphEnvironment showGrid="0"  showAxes="tnlTNL"  showGates="1"  showFreqOnPlots="1"  showGateNameOnPlots="1"  showMedians="0"  showUncomped="0"  addEventParam="0"  lastYAxisName="" >
           <TextTraits font="SansSerif"  size="11"  name="Labels"  style="plain"  color="#000000"  background="#00ffffff"  just="left" />
           <TextTraits font="SansSerif"  size="11"  name="LayoutGates"  style="plain"  color="#000000"  background="#00ffffff"  just="left" />
           <TextTraits font="SansSerif"  size="9"  name="Numbers"  style="plain"  color="#000000"  background="#00ffffff"  just="left" />
           <TextTraits font="SansSerif"  size="9"  name="Legend"  style="plain"  color="#000000"  background="#00ffffff"  just="left" />
         </GraphEnvironment>
       </Graph>
       <Group name="All Samples"  live="1"  role="ws.group.dlog.test"  key=""  synchronized="0"  foreground="#000000"  fontStyle="bold" >
         <Criteria/>
         <SampleRefs>
           <SampleRef sampleID="16" />
           <SampleRef sampleID="17" />
           <SampleRef sampleID="18" />
           <SampleRef sampleID="19" />
           <SampleRef sampleID="20" />
         </SampleRefs>
         <Keywords/>
       </Group>
     </GroupNode>
     <GroupNode name="Compensation"  annotation=""  owningGroup="Compensation"  expanded="1"  sortPriority="10"  count="-1" >
       <Graph smoothing="0"  backColor="#ffffff"  foreColor="#000000"  type="Pseudocolor"  fast="1" >
         <Axis dimension="x"  name=""  label=""  auto="auto" />
         <Axis dimension="y"  name=""  label=""  auto="auto" />
         <GraphSettings level="5%"  smoothingHighResolution="1"  contourHighResolution="1"  histogramSmoothingCount="0"  graphResolution="256"  showOutliers="0"  drawLargeDots="0"  dotsToDraw="8000"  tint="le.chartfill.tinted.40"  lineWeight="le.lineweight.normal"  lineStyle="le.linestyle.solid" />
         <GraphEnvironment showGrid="0"  showAxes="tnlTNL"  showGates="1"  showFreqOnPlots="1"  showGateNameOnPlots="1"  showMedians="0"  showUncomped="0"  addEventParam="0"  lastYAxisName="" >
           <TextTraits font="SansSerif"  size="11"  name="Labels"  style="plain"  color="#000000"  background="#00ffffff"  just="left" />
           <TextTraits font="SansSerif"  size="11"  name="LayoutGates"  style="plain"  color="#000000"  background="#00ffffff"  just="left" />
           <TextTraits font="SansSerif"  size="9"  name="Numbers"  style="plain"  color="#000000"  background="#00ffffff"  just="left" />
           <TextTraits font="SansSerif"  size="9"  name="Legend"  style="plain"  color="#000000"  background="#00ffffff"  just="left" />
         </GraphEnvironment>
       </Graph>
       <Group name="Compensation"  live="1"  role="ws.group.dlog.compensation"  key=""  synchronized="0"  foreground="#bc1900"  fontStyle="bold" >
         <Criteria>
           <Criterion connector="And"  keyword="$FIL"  function="Contains"  value="comp" />
           <Criterion connector="Or"  keyword="$FIL"  function="Contains"  value="unstained" />
         </Criteria>
         <Keywords/>
       </Group>
     </GroupNode>
     <GroupNode name="Day2"  annotation=""  owningGroup="Day2"  expanded="1"  sortPriority="10"  count="-1" >
       <Graph smoothing="0"  backColor="#ffffff"  foreColor="#000000"  type="Pseudocolor"  fast="1" >
         <Axis dimension="x"  name=""  label=""  auto="auto" />
         <Axis dimension="y"  name=""  label=""  auto="auto" />
         <GraphSettings level="5%"  smoothingHighResolution="1"  contourHighResolution="1"  histogramSmoothingCount="0"  graphResolution="256"  showOutliers="0"  drawLargeDots="0"  dotsToDraw="8000"  tint="le.chartfill.tinted.40"  lineWeight="le.lineweight.normal"  lineStyle="le.linestyle.solid" />
         <GraphEnvironment showGrid="0"  showAxes="tnlTNL"  showGates="1"  showFreqOnPlots="1"  showGateNameOnPlots="1"  showMedians="0"  showUncomped="0"  addEventParam="0"  lastYAxisName="" >
           <TextTraits font="SansSerif"  size="11"  name="Labels"  style="plain"  color="#000000"  background="#00ffffff"  just="left" />
           <TextTraits font="SansSerif"  size="11"  name="LayoutGates"  style="plain"  color="#000000"  background="#00ffffff"  just="left" />
           <TextTraits font="SansSerif"  size="9"  name="Numbers"  style="plain"  color="#000000"  background="#00ffffff"  just="left" />
           <TextTraits font="SansSerif"  size="9"  name="Legend"  style="plain"  color="#000000"  background="#00ffffff"  just="left" />
           <WindowPosition x="0"  y="0"  width="0"  height="0"  displayed="0"  panelState="" />
         </GraphEnvironment>
       </Graph>
       <Subpopulations>
         <Population name="Lymphocytes"  annotation=""  owningGroup="Day2"  expanded="1"  sortPriority="10"  count="28606" >
           <Graph smoothing="0"  backColor="#ffffff"  foreColor="#000000"  heatMapStatParameter="Comp-FITC-A"  type="Pseudocolor"  fast="1" >
             <Axis dimension="x"  name="FSC-A"  label=""  auto="auto" />
             <Axis dimension="y"  name="SSC-A"  label=""  auto="auto" />
             <GraphSettings level="5%"  smoothingHighResolution="1"  contourHighResolution="1"  histogramSmoothingCount="0"  graphResolution="256"  showOutliers="0"  drawLargeDots="0"  dotsToDraw="8000"  tint="le.chartfill.tinted.40"  lineWeight="le.lineweight.normal"  lineStyle="le.linestyle.solid" />
             <GraphEnvironment showGrid="0"  showAxes="tnlTNL"  showGates="1"  showFreqOnPlots="1"  showGateNameOnPlots="1"  showMedians="0"  showUncomped="0"  addEventParam="0"  lastYAxisName="" >
               <TextTraits font="SansSerif"  size="11"  name="Labels"  style="plain"  color="#000000"  background="#00ffffff"  just="left" />
               <TextTraits font="SansSerif"  size="11"  name="LayoutGates"  style="plain"  color="#000000"  background="#00ffffff"  just="left" />
               <TextTraits font="SansSerif"  size="9"  name="Numbers"  style="plain"  color="#000000"  background="#00ffffff"  just="left" />
               <TextTraits font="SansSerif"  size="9"  name="Legend"  style="plain"  color="#000000"  background="#00ffffff"  just="left" />
               <WindowPosition x="842"  y="217"  width="390"  height="582"  displayed="1"  panelState="---" />
             </GraphEnvironment>
           </Graph>
           <Gate gating:id="ID2135860453" >
             <gating:PolygonGate eventsInside="1"  annoOffsetX="0"  annoOffsetY="0"  tint="#000000"  isTinted="0"  lineWeight="Normal"  userDefined="1"  quadId="-1"  gateResolution="256" >
               <gating:dimension>
                 <data-type:fcs-dimension data-type:name="FSC-A" />
               </gating:dimension>
               <gating:dimension>
                 <data-type:fcs-dimension data-type:name="SSC-A" />
               </gating:dimension>
               <gating:vertex>
                 <gating:coordinate data-type:value="37154.2677165354" />
                 <gating:coordinate data-type:value="93549.4274509804" />
               </gating:vertex>
               <gating:vertex>
                 <gating:coordinate data-type:value="46442.8346456693" />
                 <gating:coordinate data-type:value="26728.4078431373" />
               </gating:vertex>
               <gating:vertex>
                 <gating:coordinate data-type:value="129007.874015748" />
                 <gating:coordinate data-type:value="15420.2352941176" />
               </gating:vertex>
               <gating:vertex>
                 <gating:coordinate data-type:value="198156.094488189" />
                 <gating:coordinate data-type:value="49344.7529411765" />
               </gating:vertex>
               <gating:vertex>
                 <gating:coordinate data-type:value="227053.8582677165" />
                 <gating:coordinate data-type:value="109997.6784313726" />
               </gating:vertex>
               <gating:vertex>
                 <gating:coordinate data-type:value="250791.3070866142" />
                 <gating:coordinate data-type:value="175790.6823529412" />
               </gating:vertex>
               <gating:vertex>
                 <gating:coordinate data-type:value="254919.5590551181" />
                 <gating:coordinate data-type:value="243639.7176470588" />
               </gating:vertex>
               <gating:vertex>
                 <gating:coordinate data-type:value="219829.4173228346" />
                 <gating:coordinate data-type:value="251863.8431372549" />
               </gating:vertex>
               <gating:vertex>
                 <gating:coordinate data-type:value="127975.8110236221" />
                 <gating:coordinate data-type:value="246723.7647058823" />
               </gating:vertex>
               <gating:vertex>
                 <gating:coordinate data-type:value="69148.2204724409" />
                 <gating:coordinate data-type:value="229247.4980392157" />
               </gating:vertex>
               <gating:vertex>
                 <gating:coordinate data-type:value="26833.6377952756" />
                 <gating:coordinate data-type:value="161398.462745098" />
               </gating:vertex>
             </gating:PolygonGate>
           </Gate>
           <Subpopulations>
             <Population name="Live cells"  annotation=""  owningGroup="Day2"  expanded="1"  sortPriority="10"  count="15831" >
               <Graph smoothing="0"  backColor="#ffffff"  foreColor="#000000"  heatMapStatParameter="Comp-FITC-A"  type="Pseudocolor"  fast="1" >
                 <Axis dimension="x"  name="Comp-APC-Cy7-A"  label=""  auto="auto" />
                 <Axis dimension="y"  name="SSC-A"  label=""  auto="auto" />
                 <GraphSettings level="5%"  smoothingHighResolution="1"  contourHighResolution="1"  histogramSmoothingCount="0"  graphResolution="256"  showOutliers="0"  drawLargeDots="0"  dotsToDraw="8000"  tint="le.chartfill.tinted.40"  lineWeight="le.lineweight.normal"  lineStyle="le.linestyle.solid" />
                 <GraphEnvironment showGrid="0"  showAxes="tnlTNL"  showGates="1"  showFreqOnPlots="1"  showGateNameOnPlots="1"  showMedians="0"  showUncomped="0"  addEventParam="0"  lastYAxisName="" >
                   <TextTraits font="SansSerif"  size="11"  name="Labels"  style="plain"  color="#000000"  background="#00ffffff"  just="left" />
                   <TextTraits font="SansSerif"  size="11"  name="LayoutGates"  style="plain"  color="#000000"  background="#00ffffff"  just="left" />
                   <TextTraits font="SansSerif"  size="9"  name="Numbers"  style="plain"  color="#000000"  background="#00ffffff"  just="left" />
                   <TextTraits font="SansSerif"  size="9"  name="Legend"  style="plain"  color="#000000"  background="#00ffffff"  just="left" />
                   <WindowPosition x="842"  y="217"  width="390"  height="582"  displayed="1"  panelState="---" />
                 </GraphEnvironment>
               </Graph>
               <Gate gating:id="ID1304183899"  gating:parent_id="ID2135860453" >
                 <gating:PolygonGate eventsInside="1"  annoOffsetX="0"  annoOffsetY="0"  tint="#000000"  isTinted="0"  lineWeight="Normal"  userDefined="1"  quadId="-1"  gateResolution="256" >
                   <gating:dimension>
                     <data-type:fcs-dimension data-type:name="Comp-APC-Cy7-A" />
                   </gating:dimension>
                   <gating:dimension>
                     <data-type:fcs-dimension data-type:name="SSC-A" />
                   </gating:dimension>
                   <gating:vertex>
                     <gating:coordinate data-type:value="20164.224385507" />
                     <gating:coordinate data-type:value="254947.8901960784" />
                   </gating:vertex>
                   <gating:vertex>
                     <gating:coordinate data-type:value="17183.8506787034" />
                     <gating:coordinate data-type:value="190182.9019607843" />
                   </gating:vertex>
                   <gating:vertex>
                     <gating:coordinate data-type:value="2458.7003845473" />
                     <gating:coordinate data-type:value="47288.7215686275" />
                   </gating:vertex>
                   <gating:vertex>
                     <gating:coordinate data-type:value="265.4694002462" />
                     <gating:coordinate data-type:value="16448.2509803922" />
                   </gating:vertex>
                   <gating:vertex>
                     <gating:coordinate data-type:value="-2.7973606862" />
                     <gating:coordinate data-type:value="16448.2509803922" />
                   </gating:vertex>
                   <gating:vertex>
                     <gating:coordinate data-type:value="-62.6309820573" />
                     <gating:coordinate data-type:value="19532.2980392157" />
                   </gating:vertex>
                   <gating:vertex>
                     <gating:coordinate data-type:value="-59.1390456669" />
                     <gating:coordinate data-type:value="66821.0196078431" />
                   </gating:vertex>
                   <gating:vertex>
                     <gating:coordinate data-type:value="-5.7618625111" />
                     <gating:coordinate data-type:value="129529.9764705882" />
                   </gating:vertex>
                   <gating:vertex>
                     <gating:coordinate data-type:value="170.8555177563" />
                     <gating:coordinate data-type:value="240555.6705882353" />
                   </gating:vertex>
                   <gating:vertex>
                     <gating:coordinate data-type:value="355.239782389" />
                     <gating:coordinate data-type:value="258031.9372549019" />
                   </gating:vertex>
                 </gating:PolygonGate>
               </Gate>
               <Subpopulations>
                 <Population name="IFNg"  annotation=""  owningGroup="Day2"  expanded="1"  sortPriority="10"  count="2027" >
                   <Graph smoothing="0"  backColor="#ffffff"  foreColor="#000000"  heatMapStatParameter="Comp-FITC-A"  type="Pseudocolor"  fast="1" >
                     <Axis dimension="x"  name="Comp-APC-A"  label=""  auto="auto" />
                     <Axis dimension="y"  name="SSC-A"  label=""  auto="auto" />
                     <GraphSettings level="5%"  smoothingHighResolution="1"  contourHighResolution="1"  histogramSmoothingCount="0"  graphResolution="256"  showOutliers="0"  drawLargeDots="0"  dotsToDraw="8000"  tint="le.chartfill.tinted.40"  lineWeight="le.lineweight.normal"  lineStyle="le.linestyle.solid" />
                     <GraphEnvironment showGrid="0"  showAxes="tnlTNL"  showGates="1"  showFreqOnPlots="1"  showGateNameOnPlots="1"  showMedians="0"  showUncomped="0"  addEventParam="0"  lastYAxisName="" >
                       <TextTraits font="SansSerif"  size="11"  name="Labels"  style="plain"  color="#000000"  background="#00ffffff"  just="left" />
                       <TextTraits font="SansSerif"  size="11"  name="LayoutGates"  style="plain"  color="#000000"  background="#00ffffff"  just="left" />
                       <TextTraits font="SansSerif"  size="9"  name="Numbers"  style="plain"  color="#000000"  background="#00ffffff"  just="left" />
                       <TextTraits font="SansSerif"  size="9"  name="Legend"  style="plain"  color="#000000"  background="#00ffffff"  just="left" />
                       <WindowPosition x="752"  y="475"  width="454"  height="574"  displayed="1"  panelState="---" />
                     </GraphEnvironment>
                   </Graph>
                   <Gate gating:id="ID1713463912"  gating:parent_id="ID1304183899" >
                     <gating:PolygonGate eventsInside="1"  annoOffsetX="0"  annoOffsetY="0"  tint="#000000"  isTinted="0"  lineWeight="Normal"  userDefined="1"  quadId="-1"  gateResolution="256" >
                       <gating:dimension>
                         <data-type:fcs-dimension data-type:name="Comp-APC-A" />
                       </gating:dimension>
                       <gating:dimension>
                         <data-type:fcs-dimension data-type:name="SSC-A" />
                       </gating:dimension>
                       <gating:vertex>
                         <gating:coordinate data-type:value="8841.5494846872" />
                         <gating:coordinate data-type:value="253653.5060728745" />
                       </gating:vertex>
                       <gating:vertex>
                         <gating:coordinate data-type:value="1332.0766080026" />
                         <gating:coordinate data-type:value="37145.9109311741" />
                       </gating:vertex>
                       <gating:vertex>
                         <gating:coordinate data-type:value="245931.2616455657" />
                         <gating:coordinate data-type:value="37145.9109311741" />
                       </gating:vertex>
                       <gating:vertex>
                         <gating:coordinate data-type:value="261546.7436669038" />
                         <gating:coordinate data-type:value="253653.5060728745" />
                       </gating:vertex>
                     </gating:PolygonGate>
                   </Gate>
                 </Population>
                 <Population name="IFNg+"  annotation=""  owningGroup="Day2"  expanded="1"  sortPriority="10"  count="3193" >
                   <Graph smoothing="0"  backColor="#ffffff"  foreColor="#000000"  heatMapStatParameter="Comp-FITC-A"  type="Pseudocolor"  fast="1" >
                     <Axis dimension="x"  name="Comp-APC-A"  label=""  auto="auto" />
                     <Axis dimension="y"  name="Comp-BV510-A"  label=""  auto="auto" />
                     <GraphSettings level="5%"  smoothingHighResolution="1"  contourHighResolution="1"  histogramSmoothingCount="0"  graphResolution="256"  showOutliers="0"  drawLargeDots="0"  dotsToDraw="8000"  tint="le.chartfill.tinted.40"  lineWeight="le.lineweight.normal"  lineStyle="le.linestyle.solid" />
                     <GraphEnvironment showGrid="0"  showAxes="tnlTNL"  showGates="1"  showFreqOnPlots="1"  showGateNameOnPlots="1"  showMedians="0"  showUncomped="0"  addEventParam="0"  lastYAxisName="" >
                       <TextTraits font="SansSerif"  size="11"  name="Labels"  style="plain"  color="#000000"  background="#00ffffff"  just="left" />
                       <TextTraits font="SansSerif"  size="11"  name="LayoutGates"  style="plain"  color="#000000"  background="#00ffffff"  just="left" />
                       <TextTraits font="SansSerif"  size="9"  name="Numbers"  style="plain"  color="#000000"  background="#00ffffff"  just="left" />
                       <TextTraits font="SansSerif"  size="9"  name="Legend"  style="plain"  color="#000000"  background="#00ffffff"  just="left" />
                       <WindowPosition x="842"  y="217"  width="390"  height="582"  displayed="1"  panelState="---" />
                     </GraphEnvironment>
                   </Graph>
                   <Gate gating:id="ID889544305"  gating:parent_id="ID1304183899" >
                     <gating:PolygonGate eventsInside="1"  annoOffsetX="0"  annoOffsetY="0"  tint="#000000"  isTinted="0"  lineWeight="Normal"  userDefined="1"  quadId="-1"  gateResolution="256" >
                       <gating:dimension>
                         <data-type:fcs-dimension data-type:name="Comp-APC-A" />
                       </gating:dimension>
                       <gating:dimension>
                         <data-type:fcs-dimension data-type:name="Comp-BV510-A" />
                       </gating:dimension>
                       <gating:vertex>
                         <gating:coordinate data-type:value="13534.4247230348" />
                         <gating:coordinate data-type:value="27034.4209493262" />
                       </gating:vertex>
                       <gating:vertex>
                         <gating:coordinate data-type:value="1311.0846618226" />
                         <gating:coordinate data-type:value="-115.8343604718" />
                       </gating:vertex>
                       <gating:vertex>
                         <gating:coordinate data-type:value="241994.3099915419" />
                         <gating:coordinate data-type:value="27.6493428681" />
                       </gating:vertex>
                       <gating:vertex>
                         <gating:coordinate data-type:value="633096.8243284726" />
                         <gating:coordinate data-type:value="15893.2097270204" />
                       </gating:vertex>
                     </gating:PolygonGate>
                   </Gate>
                 </Population>
                 <Population name="IL2+"  annotation=""  owningGroup="Day2"  expanded="1"  sortPriority="10"  count="12065" >
                   <Graph smoothing="0"  backColor="#ffffff"  foreColor="#000000"  heatMapStatParameter="Comp-FITC-A"  type="Pseudocolor"  fast="1" >
                     <Axis dimension="x"  name="Comp-BV510-A"  label=""  auto="auto" />
                     <Axis dimension="y"  name="Comp-FITC-A"  label=""  auto="auto" />
                     <GraphSettings level="5%"  smoothingHighResolution="1"  contourHighResolution="1"  histogramSmoothingCount="0"  graphResolution="256"  showOutliers="0"  drawLargeDots="0"  dotsToDraw="8000"  tint="le.chartfill.tinted.40"  lineWeight="le.lineweight.normal"  lineStyle="le.linestyle.solid" />
                     <GraphEnvironment showGrid="0"  showAxes="tnlTNL"  showGates="1"  showFreqOnPlots="1"  showGateNameOnPlots="1"  showMedians="0"  showUncomped="0"  addEventParam="0"  lastYAxisName="" >
                       <TextTraits font="SansSerif"  size="11"  name="Labels"  style="plain"  color="#000000"  background="#00ffffff"  just="left" />
                       <TextTraits font="SansSerif"  size="11"  name="LayoutGates"  style="plain"  color="#000000"  background="#00ffffff"  just="left" />
                       <TextTraits font="SansSerif"  size="9"  name="Numbers"  style="plain"  color="#000000"  background="#00ffffff"  just="left" />
                       <TextTraits font="SansSerif"  size="9"  name="Legend"  style="plain"  color="#000000"  background="#00ffffff"  just="left" />
                       <WindowPosition x="842"  y="217"  width="390"  height="582"  displayed="1"  panelState="---" />
                     </GraphEnvironment>
                   </Graph>
                   <Gate gating:id="ID1063693752"  gating:parent_id="ID1304183899" >
                     <gating:PolygonGate eventsInside="1"  annoOffsetX="0"  annoOffsetY="0"  tint="#000000"  isTinted="0"  lineWeight="Normal"  userDefined="1"  quadId="-1"  gateResolution="256" >
                       <gating:dimension>
                         <data-type:fcs-dimension data-type:name="Comp-BV510-A" />
                       </gating:dimension>
                       <gating:dimension>
                         <data-type:fcs-dimension data-type:name="Comp-FITC-A" />
                       </gating:dimension>
                       <gating:vertex>
                         <gating:coordinate data-type:value="11.856562293" />
                         <gating:coordinate data-type:value="4577.0813118047" />
                       </gating:vertex>
                       <gating:vertex>
                         <gating:coordinate data-type:value="1093.393924166" />
                         <gating:coordinate data-type:value="2986.5448610094" />
                       </gating:vertex>
                       <gating:vertex>
                         <gating:coordinate data-type:value="80022.5231138784" />
                         <gating:coordinate data-type:value="8573.5496926957" />
                       </gating:vertex>
                       <gating:vertex>
                         <gating:coordinate data-type:value="60730.2911321694" />
                         <gating:coordinate data-type:value="183133.1609494353" />
                       </gating:vertex>
                       <gating:vertex>
                         <gating:coordinate data-type:value="-29.2332817721" />
                         <gating:coordinate data-type:value="144143.6328789422" />
                       </gating:vertex>
                     </gating:PolygonGate>
                   </Gate>
                 </Population>
               </Subpopulations>
             </Population>
           </Subpopulations>
         </Population>
       </Subpopulations>
       <Group name="Day2"  live="1"  role="ws.group.dlog.undefined"  key=""  synchronized="0"  foreground="#0000d0"  fontStyle="plain" >
         <Criteria/>
         <BlacklistedSamples>
           <SampleRef sampleID="11" />
           <SampleRef sampleID="12" />
           <SampleRef sampleID="13" />
           <SampleRef sampleID="14" />
           <SampleRef sampleID="15" />
         </BlacklistedSamples>
         <SampleRefs>
           <SampleRef sampleID="16" />
           <SampleRef sampleID="17" />
           <SampleRef sampleID="18" />
           <SampleRef sampleID="19" />
           <SampleRef sampleID="20" />
         </SampleRefs>
         <Keywords/>
       </Group>
     </GroupNode>
   </Groups>
   <SampleList>
     <Sample>
       <DataSet uri="file:/Users/renm3/Desktop/Flow%20data/p73KO/p73CD4Cre_20190926/p73CD4CreTh1ICS-20190926/Day2+PI4hr_B1_B01_006.fcs"  sampleID="16" />
       <transforms:spilloverMatrix prefix="Comp-"  name="Acquisition-defined"  editable="0"  color="#c0c0c0"  version="FlowJo-10.4.2"  status="FINALIZED"  transforms:id="c6eef195-8aca-44d6-8a06-5b09a06b49e3"  suffix="" >
         <data-type:parameters>
           <data-type:parameter data-type:name="FITC-A" />
           <data-type:parameter data-type:name="PerCP-Cy5-5-A" />
           <data-type:parameter data-type:name="BV421-A" />
           <data-type:parameter data-type:name="BV510-A" />
           <data-type:parameter data-type:name="APC-A" />
           <data-type:parameter data-type:name="APC-Cy7-A" />
           <data-type:parameter data-type:name="PE-A" />
           <data-type:parameter data-type:name="PE-Cy5-A" />
           <data-type:parameter data-type:name="PE-Cy7-A" />
         </data-type:parameters>
         <transforms:spillover data-type:parameter="FITC-A" >
           <transforms:coefficient data-type:parameter="FITC-A"  transforms:value="1" />
           <transforms:coefficient data-type:parameter="PerCP-Cy5-5-A"  transforms:value="0.0013987737" />
           <transforms:coefficient data-type:parameter="BV421-A"  transforms:value="0" />
           <transforms:coefficient data-type:parameter="BV510-A"  transforms:value="0.0141821783" />
           <transforms:coefficient data-type:parameter="APC-A"  transforms:value="0" />
           <transforms:coefficient data-type:parameter="APC-Cy7-A"  transforms:value="0" />
           <transforms:coefficient data-type:parameter="PE-A"  transforms:value="0" />
           <transforms:coefficient data-type:parameter="PE-Cy5-A"  transforms:value="0" />
           <transforms:coefficient data-type:parameter="PE-Cy7-A"  transforms:value="0" />
         </transforms:spillover>
         <transforms:spillover data-type:parameter="PerCP-Cy5-5-A" >
           <transforms:coefficient data-type:parameter="FITC-A"  transforms:value="0" />
           <transforms:coefficient data-type:parameter="PerCP-Cy5-5-A"  transforms:value="1" />
           <transforms:coefficient data-type:parameter="BV421-A"  transforms:value="0" />
           <transforms:coefficient data-type:parameter="BV510-A"  transforms:value="0" />
           <transforms:coefficient data-type:parameter="APC-A"  transforms:value="0.1428580582" />
           <transforms:coefficient data-type:parameter="APC-Cy7-A"  transforms:value="0.1319343895" />
           <transforms:coefficient data-type:parameter="PE-A"  transforms:value="0.0006230989" />
           <transforms:coefficient data-type:parameter="PE-Cy5-A"  transforms:value="0.2700997591" />
           <transforms:coefficient data-type:parameter="PE-Cy7-A"  transforms:value="0.1096521616" />
         </transforms:spillover>
         <transforms:spillover data-type:parameter="BV421-A" >
           <transforms:coefficient data-type:parameter="FITC-A"  transforms:value="0.000190589" />
           <transforms:coefficient data-type:parameter="PerCP-Cy5-5-A"  transforms:value="0" />
           <transforms:coefficient data-type:parameter="BV421-A"  transforms:value="1" />
           <transforms:coefficient data-type:parameter="BV510-A"  transforms:value="0.1145210564" />
           <transforms:coefficient data-type:parameter="APC-A"  transforms:value="0" />
           <transforms:coefficient data-type:parameter="APC-Cy7-A"  transforms:value="0" />
           <transforms:coefficient data-type:parameter="PE-A"  transforms:value="0.0000520786" />
           <transforms:coefficient data-type:parameter="PE-Cy5-A"  transforms:value="0" />
           <transforms:coefficient data-type:parameter="PE-Cy7-A"  transforms:value="0" />
         </transforms:spillover>
         <transforms:spillover data-type:parameter="BV510-A" >
           <transforms:coefficient data-type:parameter="FITC-A"  transforms:value="0.0038964949" />
           <transforms:coefficient data-type:parameter="PerCP-Cy5-5-A"  transforms:value="0.0001576508" />
           <transforms:coefficient data-type:parameter="BV421-A"  transforms:value="0.0867012367" />
           <transforms:coefficient data-type:parameter="BV510-A"  transforms:value="1" />
           <transforms:coefficient data-type:parameter="APC-A"  transforms:value="0" />
           <transforms:coefficient data-type:parameter="APC-Cy7-A"  transforms:value="0" />
           <transforms:coefficient data-type:parameter="PE-A"  transforms:value="0" />
           <transforms:coefficient data-type:parameter="PE-Cy5-A"  transforms:value="0.0001644299" />
           <transforms:coefficient data-type:parameter="PE-Cy7-A"  transforms:value="0" />
         </transforms:spillover>
         <transforms:spillover data-type:parameter="APC-A" >
           <transforms:coefficient data-type:parameter="FITC-A"  transforms:value="0" />
           <transforms:coefficient data-type:parameter="PerCP-Cy5-5-A"  transforms:value="0.0079331566" />
           <transforms:coefficient data-type:parameter="BV421-A"  transforms:value="0" />
           <transforms:coefficient data-type:parameter="BV510-A"  transforms:value="0" />
           <transforms:coefficient data-type:parameter="APC-A"  transforms:value="1" />
           <transforms:coefficient data-type:parameter="APC-Cy7-A"  transforms:value="0.2594248652" />
           <transforms:coefficient data-type:parameter="PE-A"  transforms:value="0" />
           <transforms:coefficient data-type:parameter="PE-Cy5-A"  transforms:value="0.3322992325" />
           <transforms:coefficient data-type:parameter="PE-Cy7-A"  transforms:value="0.03517" />
         </transforms:spillover>
         <transforms:spillover data-type:parameter="APC-Cy7-A" >
           <transforms:coefficient data-type:parameter="FITC-A"  transforms:value="0" />
           <transforms:coefficient data-type:parameter="PerCP-Cy5-5-A"  transforms:value="0" />
           <transforms:coefficient data-type:parameter="BV421-A"  transforms:value="0" />
           <transforms:coefficient data-type:parameter="BV510-A"  transforms:value="0" />
           <transforms:coefficient data-type:parameter="APC-A"  transforms:value="0.0138907181" />
           <transforms:coefficient data-type:parameter="APC-Cy7-A"  transforms:value="1" />
           <transforms:coefficient data-type:parameter="PE-A"  transforms:value="0" />
           <transforms:coefficient data-type:parameter="PE-Cy5-A"  transforms:value="0.0056600245" />
           <transforms:coefficient data-type:parameter="PE-Cy7-A"  transforms:value="0.1161670238" />
         </transforms:spillover>
         <transforms:spillover data-type:parameter="PE-A" >
           <transforms:coefficient data-type:parameter="FITC-A"  transforms:value="0.0112401862" />
           <transforms:coefficient data-type:parameter="PerCP-Cy5-5-A"  transforms:value="0.0120022316" />
           <transforms:coefficient data-type:parameter="BV421-A"  transforms:value="0" />
           <transforms:coefficient data-type:parameter="BV510-A"  transforms:value="0.0004219394" />
           <transforms:coefficient data-type:parameter="APC-A"  transforms:value="0" />
           <transforms:coefficient data-type:parameter="APC-Cy7-A"  transforms:value="0" />
           <transforms:coefficient data-type:parameter="PE-A"  transforms:value="1" />
           <transforms:coefficient data-type:parameter="PE-Cy5-A"  transforms:value="0.0229632854" />
           <transforms:coefficient data-type:parameter="PE-Cy7-A"  transforms:value="0.0019095592" />
         </transforms:spillover>
         <transforms:spillover data-type:parameter="PE-Cy5-A" >
           <transforms:coefficient data-type:parameter="FITC-A"  transforms:value="0.0086832931" />
           <transforms:coefficient data-type:parameter="PerCP-Cy5-5-A"  transforms:value="0.5314068794" />
           <transforms:coefficient data-type:parameter="BV421-A"  transforms:value="0.0005100879" />
           <transforms:coefficient data-type:parameter="BV510-A"  transforms:value="0.0035228322" />
           <transforms:coefficient data-type:parameter="APC-A"  transforms:value="0.3093701303" />
           <transforms:coefficient data-type:parameter="APC-Cy7-A"  transforms:value="0.079216741" />
           <transforms:coefficient data-type:parameter="PE-A"  transforms:value="0.0709812865" />
           <transforms:coefficient data-type:parameter="PE-Cy5-A"  transforms:value="1" />
           <transforms:coefficient data-type:parameter="PE-Cy7-A"  transforms:value="0.1314849705" />
         </transforms:spillover>
         <transforms:spillover data-type:parameter="PE-Cy7-A" >
           <transforms:coefficient data-type:parameter="FITC-A"  transforms:value="0.0076778973" />
           <transforms:coefficient data-type:parameter="PerCP-Cy5-5-A"  transforms:value="0.0017007928" />
           <transforms:coefficient data-type:parameter="BV421-A"  transforms:value="0" />
           <transforms:coefficient data-type:parameter="BV510-A"  transforms:value="0.0001248709" />
           <transforms:coefficient data-type:parameter="APC-A"  transforms:value="0.0001203497" />
           <transforms:coefficient data-type:parameter="APC-Cy7-A"  transforms:value="0.1352632642" />
           <transforms:coefficient data-type:parameter="PE-A"  transforms:value="0.0507185981" />
           <transforms:coefficient data-type:parameter="PE-Cy5-A"  transforms:value="0.0020590324" />
           <transforms:coefficient data-type:parameter="PE-Cy7-A"  transforms:value="1" />
         </transforms:spillover>
       </transforms:spilloverMatrix>
       <Transformations>
         <transforms:linear transforms:minRange="0"  transforms:maxRange="262144"  gain="1" >
           <data-type:parameter data-type:name="FSC-A" />
         </transforms:linear>
         <transforms:linear transforms:minRange="0"  transforms:maxRange="262144"  gain="1" >
           <data-type:parameter data-type:name="FSC-H" />
         </transforms:linear>
         <transforms:linear transforms:minRange="0"  transforms:maxRange="262144"  gain="1" >
           <data-type:parameter data-type:name="FSC-W" />
         </transforms:linear>
         <transforms:linear transforms:minRange="0"  transforms:maxRange="262144"  gain="1" >
           <data-type:parameter data-type:name="SSC-A" />
         </transforms:linear>
         <transforms:linear transforms:minRange="0"  transforms:maxRange="262144"  gain="1" >
           <data-type:parameter data-type:name="SSC-H" />
         </transforms:linear>
         <transforms:linear transforms:minRange="0"  transforms:maxRange="262144"  gain="1" >
           <data-type:parameter data-type:name="SSC-W" />
         </transforms:linear>
         <transforms:biex transforms:length="256"  transforms:maxRange="262144.0000291775"  transforms:neg="0"  transforms:width="-10"  transforms:pos="4.418539922" >
           <data-type:parameter data-type:name="FITC-A" />
         </transforms:biex>
         <transforms:biex transforms:length="256"  transforms:maxRange="262144.0000291775"  transforms:neg="0"  transforms:width="-100"  transforms:pos="4.418539922" >
           <data-type:parameter data-type:name="PerCP-Cy5-5-A" />
         </transforms:biex>
         <transforms:biex transforms:length="256"  transforms:maxRange="262144.0000291775"  transforms:neg="0"  transforms:width="-100"  transforms:pos="4.418539922" >
           <data-type:parameter data-type:name="BV421-A" />
         </transforms:biex>
         <transforms:biex transforms:length="256"  transforms:maxRange="262144.0000291775"  transforms:neg="0"  transforms:width="-100"  transforms:pos="4.418539922" >
           <data-type:parameter data-type:name="BV510-A" />
         </transforms:biex>
         <transforms:biex transforms:length="256"  transforms:maxRange="262144.0000291775"  transforms:neg="0"  transforms:width="-5.0118723363"  transforms:pos="4.418539922" >
           <data-type:parameter data-type:name="APC-A" />
         </transforms:biex>
         <transforms:biex transforms:length="256"  transforms:maxRange="262144.0000291775"  transforms:neg="0"  transforms:width="-6.3095734448"  transforms:pos="4.418539922" >
           <data-type:parameter data-type:name="APC-Cy7-A" />
         </transforms:biex>
         <transforms:biex transforms:length="256"  transforms:maxRange="262144.0000291775"  transforms:neg="0"  transforms:width="-100"  transforms:pos="4.418539922" >
           <data-type:parameter data-type:name="PE-A" />
         </transforms:biex>
         <transforms:biex transforms:length="256"  transforms:maxRange="262144.0000291775"  transforms:neg="0"  transforms:width="-100"  transforms:pos="4.418539922" >
           <data-type:parameter data-type:name="PE-Cy5-A" />
         </transforms:biex>
         <transforms:biex transforms:length="256"  transforms:maxRange="262144.0000291775"  transforms:neg="0"  transforms:width="-100"  transforms:pos="4.418539922" >
           <data-type:parameter data-type:name="PE-Cy7-A" />
         </transforms:biex>
         <transforms:linear transforms:minRange="1.4991198537"  transforms:maxRange="61"  gain="0.0104250338" >
           <data-type:parameter data-type:name="Time" />
         </transforms:linear>
         <transforms:biex transforms:length="256"  transforms:maxRange="262144.0000291775"  transforms:neg="0"  transforms:width="-10"  transforms:pos="4.418539922" >
           <data-type:parameter data-type:name="Comp-FITC-A" />
         </transforms:biex>
         <transforms:biex transforms:length="256"  transforms:maxRange="262144.0000291775"  transforms:neg="0"  transforms:width="-100"  transforms:pos="4.418539922" >
           <data-type:parameter data-type:name="Comp-PerCP-Cy5-5-A" />
         </transforms:biex>
         <transforms:biex transforms:length="256"  transforms:maxRange="262144.0000291775"  transforms:neg="0"  transforms:width="-100"  transforms:pos="4.418539922" >
           <data-type:parameter data-type:name="Comp-BV421-A" />
         </transforms:biex>
         <transforms:biex transforms:length="256"  transforms:maxRange="262144.0000291775"  transforms:neg="0"  transforms:width="-100"  transforms:pos="4.418539922" >
           <data-type:parameter data-type:name="Comp-BV510-A" />
         </transforms:biex>
         <transforms:biex transforms:length="256"  transforms:maxRange="262144.0000291775"  transforms:neg="0"  transforms:width="-5.0118723363"  transforms:pos="4.418539922" >
           <data-type:parameter data-type:name="Comp-APC-A" />
         </transforms:biex>
         <transforms:biex transforms:length="256"  transforms:maxRange="262144.0000291775"  transforms:neg="0"  transforms:width="-6.3095734448"  transforms:pos="4.418539922" >
           <data-type:parameter data-type:name="Comp-APC-Cy7-A" />
         </transforms:biex>
         <transforms:biex transforms:length="256"  transforms:maxRange="262144.0000291775"  transforms:neg="0"  transforms:width="-100"  transforms:pos="4.418539922" >
           <data-type:parameter data-type:name="Comp-PE-A" />
         </transforms:biex>
         <transforms:biex transforms:length="256"  transforms:maxRange="262144.0000291775"  transforms:neg="0"  transforms:width="-100"  transforms:pos="4.418539922" >
           <data-type:parameter data-type:name="Comp-PE-Cy5-A" />
         </transforms:biex>
         <transforms:biex transforms:length="256"  transforms:maxRange="262144.0000291775"  transforms:neg="0"  transforms:width="-100"  transforms:pos="4.418539922" >
           <data-type:parameter data-type:name="Comp-PE-Cy7-A" />
         </transforms:biex>
       </Transformations>
       <Keywords>
         <Keyword name="FJ_FCS_VERSION"  value="3.1" />
         <Keyword name="$BEGINANALYSIS"  value="0" />
         <Keyword name="$ENDANALYSIS"  value="0" />
         <Keyword name="$BEGINSTEXT"  value="0" />
         <Keyword name="$ENDSTEXT"  value="0" />
         <Keyword name="$BEGINDATA"  value="4159" />
         <Keyword name="$ENDDATA"  value="2007230            " />
         <Keyword name="$FIL"  value="Day2+PI4hr_B1_B01_006.fcs" />
         <Keyword name="$SYS"  value="Windows 7 6.1" />
         <Keyword name="$TOT"  value="31298              " />
         <Keyword name="$PAR"  value="16" />
         <Keyword name="$MODE"  value="L" />
         <Keyword name="$BYTEORD"  value="4,3,2,1" />
         <Keyword name="$DATATYPE"  value="F" />
         <Keyword name="$NEXTDATA"  value="0" />
         <Keyword name="CREATOR"  value="BD FACSDiva Software Version 8.0.1" />
         <Keyword name="TUBE NAME"  value="B1" />
         <Keyword name="$SRC"  value="Day2+PI4hr" />
         <Keyword name="EXPERIMENT NAME"  value="p73CD4Cre_20190926" />
         <Keyword name="GUID"  value="853dff17-db0a-4a75-83aa-1f4597f7f241" />
         <Keyword name="$DATE"  value="27-SEP-2019" />
         <Keyword name="$BTIM"  value="09:37:06" />
         <Keyword name="$ETIM"  value="09:38:07" />
         <Keyword name="$CYT"  value="LSRFortessa X20 (LSRFortessa)" />
         <Keyword name="SETTINGS"  value="Cytometer" />
         <Keyword name="CYTNUM"  value="H656385044" />
         <Keyword name="WINDOW EXTENSION"  value="10.00" />
         <Keyword name="EXPORT USER NAME"  value="Mindy" />
         <Keyword name="EXPORT TIME"  value="27-SEP-2019-10:11:15" />
         <Keyword name="$OP"  value="Mindy" />
         <Keyword name="FSC ASF"  value="0.66" />
         <Keyword name="AUTOBS"  value="TRUE" />
         <Keyword name="$INST"  value=" " />
         <Keyword name="PREF GW NAME"  value="ICCS" />
         <Keyword name="LASER1NAME"  value="Blue" />
         <Keyword name="LASER1DELAY"  value="0.00" />
         <Keyword name="LASER1ASF"  value="0.73" />
         <Keyword name="LASER2NAME"  value="Violet" />
         <Keyword name="LASER2DELAY"  value="38.99" />
         <Keyword name="LASER2ASF"  value="0.50" />
         <Keyword name="LASER3NAME"  value="Red" />
         <Keyword name="LASER3DELAY"  value="113.71" />
         <Keyword name="LASER3ASF"  value="0.78" />
         <Keyword name="LASER4NAME"  value="Yel Gr" />
         <Keyword name="LASER4DELAY"  value="151.87" />
         <Keyword name="LASER4ASF"  value="0.85" />
         <Keyword name="PLATE NAME"  value="p73CD4CreTh1ICS-20190926" />
         <Keyword name="WELL ID"  value="B01" />
         <Keyword name="PLATE ID"  value="cfb3d518-65c8-4f40-bebf-5b045134f1d3" />
         <Keyword name="$TIMESTEP"  value="0.01" />
         <Keyword name="SPILL"  value="9,FITC-A,PerCP-Cy5-5-A,BV421-A,BV510-A,APC-A,APC-Cy7-A,PE-A,PE-Cy5-A,PE-Cy7-A,1,0.0013987737226437075,0,0.014182178270077679,0,0,0,0,0,0,1,0,0,0.14285806550850727,0.13193438245169625,0.0006230988390137741,0.2700997469771718,0.10965216305181674,0.00019058896825465294,0,1,0.11452105461017036,0,0,0.000052078647788076034,0,0,0.003896494964208396,0.00015765078629461818,0.08670123647238574,1,0,0,0,0.00016442986216139147,0,0,0.007933156181653356,0,0,1,0.25942486745693194,0,0.3322992317719705,0.03516999878890398,0,0,0,0,0.0138907185645589,1,0,0.005660024584322619,0.11616702515891543,0.011240185992844523,0.012002231670363479,0,0.00042193934823665894,0,0,1,0.022963285849536337,0.0019095592693682765,0.00868329275220724,0.5314068732940365,0.0005100879446043771,0.0035228322535670767,0.30937014364520016,0.07921674169968253,0.07098128622528417,1,0.13148496497189638,0.00767789746126923,0.0017007928439649225,0,0.00012487092826302896,0.00012034968511335413,0.13526326147942971,0.050718599316142,0.002059032365253258,1" />
         <Keyword name="APPLY COMPENSATION"  value="TRUE" />
         <Keyword name="THRESHOLD"  value="FSC,5000" />
         <Keyword name="$P1N"  value="FSC-A" />
         <Keyword name="$P1R"  value="262144" />
         <Keyword name="$P1B"  value="32" />
         <Keyword name="$P1E"  value="0,0" />
         <Keyword name="$P1V"  value="300" />
         <Keyword name="$P1G"  value="1.0" />
         <Keyword name="P1DISPLAY"  value="LIN" />
         <Keyword name="P1BS"  value="0" />
         <Keyword name="P1MS"  value="0" />
         <Keyword name="$P2N"  value="FSC-H" />
         <Keyword name="$P2R"  value="262144" />
         <Keyword name="$P2B"  value="32" />
         <Keyword name="$P2E"  value="0,0" />
         <Keyword name="$P2V"  value="300" />
         <Keyword name="$P2G"  value="1.0" />
         <Keyword name="P2DISPLAY"  value="LIN" />
         <Keyword name="P2BS"  value="0" />
         <Keyword name="P2MS"  value="0" />
         <Keyword name="$P3N"  value="FSC-W" />
         <Keyword name="$P3R"  value="262144" />
         <Keyword name="$P3B"  value="32" />
         <Keyword name="$P3E"  value="0,0" />
         <Keyword name="$P3V"  value="300" />
         <Keyword name="$P3G"  value="1.0" />
         <Keyword name="P3BS"  value="-1" />
         <Keyword name="P3MS"  value="0" />
         <Keyword name="$P4N"  value="SSC-A" />
         <Keyword name="$P4R"  value="262144" />
         <Keyword name="$P4B"  value="32" />
         <Keyword name="$P4E"  value="0,0" />
         <Keyword name="$P4V"  value="300" />
         <Keyword name="$P4G"  value="1.0" />
         <Keyword name="P4DISPLAY"  value="LIN" />
         <Keyword name="P4BS"  value="0" />
         <Keyword name="P4MS"  value="0" />
         <Keyword name="$P5N"  value="SSC-H" />
         <Keyword name="$P5R"  value="262144" />
         <Keyword name="$P5B"  value="32" />
         <Keyword name="$P5E"  value="0,0" />
         <Keyword name="$P5V"  value="300" />
         <Keyword name="$P5G"  value="1.0" />
         <Keyword name="P5DISPLAY"  value="LIN" />
         <Keyword name="P5BS"  value="0" />
         <Keyword name="P5MS"  value="0" />
         <Keyword name="$P6N"  value="SSC-W" />
         <Keyword name="$P6R"  value="262144" />
         <Keyword name="$P6B"  value="32" />
         <Keyword name="$P6E"  value="0,0" />
         <Keyword name="$P6V"  value="300" />
         <Keyword name="$P6G"  value="1.0" />
         <Keyword name="P6BS"  value="-1" />
         <Keyword name="P6MS"  value="0" />
         <Keyword name="$P7N"  value="FITC-A" />
         <Keyword name="$P7S"  value="IL2" />
         <Keyword name="$P7R"  value="262144" />
         <Keyword name="$P7B"  value="32" />
         <Keyword name="$P7E"  value="0,0" />
         <Keyword name="$P7V"  value="500" />
         <Keyword name="$P7G"  value="1.0" />
         <Keyword name="P7DISPLAY"  value="LOG" />
         <Keyword name="P7BS"  value="118" />
         <Keyword name="P7MS"  value="0" />
         <Keyword name="$P8N"  value="PerCP-Cy5-5-A" />
         <Keyword name="$P8S"  value="CD25" />
         <Keyword name="$P8R"  value="262144" />
         <Keyword name="$P8B"  value="32" />
         <Keyword name="$P8E"  value="0,0" />
         <Keyword name="$P8V"  value="500" />
         <Keyword name="$P8G"  value="1.0" />
         <Keyword name="P8DISPLAY"  value="LOG" />
         <Keyword name="P8BS"  value="9106" />
         <Keyword name="P8MS"  value="0" />
         <Keyword name="$P9N"  value="BV421-A" />
         <Keyword name="$P9S"  value="T-bet" />
         <Keyword name="$P9R"  value="262144" />
         <Keyword name="$P9B"  value="32" />
         <Keyword name="$P9E"  value="0,0" />
         <Keyword name="$P9V"  value="394" />
         <Keyword name="$P9G"  value="1.0" />
         <Keyword name="P9DISPLAY"  value="LOG" />
         <Keyword name="P9BS"  value="2135" />
         <Keyword name="P9MS"  value="0" />
         <Keyword name="$P10N"  value="BV510-A" />
         <Keyword name="$P10R"  value="262144" />
         <Keyword name="$P10B"  value="32" />
         <Keyword name="$P10E"  value="0,0" />
         <Keyword name="$P10V"  value="499" />
         <Keyword name="$P10G"  value="1.0" />
         <Keyword name="P10DISPLAY"  value="LOG" />
         <Keyword name="P10BS"  value="58" />
         <Keyword name="P10MS"  value="0" />
         <Keyword name="$P11N"  value="APC-A" />
         <Keyword name="$P11S"  value="IFNg" />
         <Keyword name="$P11R"  value="262144" />
         <Keyword name="$P11B"  value="32" />
         <Keyword name="$P11E"  value="0,0" />
         <Keyword name="$P11V"  value="485" />
         <Keyword name="$P11G"  value="1.0" />
         <Keyword name="P11DISPLAY"  value="LOG" />
         <Keyword name="P11BS"  value="7469" />
         <Keyword name="P11MS"  value="0" />
         <Keyword name="$P12N"  value="APC-Cy7-A" />
         <Keyword name="$P12S"  value="Live_Dead" />
         <Keyword name="$P12R"  value="262144" />
         <Keyword name="$P12B"  value="32" />
         <Keyword name="$P12E"  value="0,0" />
         <Keyword name="$P12V"  value="580" />
         <Keyword name="$P12G"  value="1.0" />
         <Keyword name="P12DISPLAY"  value="LOG" />
         <Keyword name="P12BS"  value="543" />
         <Keyword name="P12MS"  value="0" />
         <Keyword name="$P13N"  value="PE-A" />
         <Keyword name="$P13S"  value="IL12rb2" />
         <Keyword name="$P13R"  value="262144" />
         <Keyword name="$P13B"  value="32" />
         <Keyword name="$P13E"  value="0,0" />
         <Keyword name="$P13V"  value="650" />
         <Keyword name="$P13G"  value="1.0" />
         <Keyword name="P13DISPLAY"  value="LOG" />
         <Keyword name="P13BS"  value="177" />
         <Keyword name="P13MS"  value="0" />
         <Keyword name="$P14N"  value="PE-Cy5-A" />
         <Keyword name="$P14R"  value="262144" />
         <Keyword name="$P14B"  value="32" />
         <Keyword name="$P14E"  value="0,0" />
         <Keyword name="$P14V"  value="520" />
         <Keyword name="$P14G"  value="1.0" />
         <Keyword name="P14DISPLAY"  value="LOG" />
         <Keyword name="P14BS"  value="3736" />
         <Keyword name="P14MS"  value="0" />
         <Keyword name="$P15N"  value="PE-Cy7-A" />
         <Keyword name="$P15S"  value="CD44" />
         <Keyword name="$P15R"  value="262144" />
         <Keyword name="$P15B"  value="32" />
         <Keyword name="$P15E"  value="0,0" />
         <Keyword name="$P15V"  value="525" />
         <Keyword name="$P15G"  value="1.0" />
         <Keyword name="P15DISPLAY"  value="LOG" />
         <Keyword name="P15BS"  value="3584" />
         <Keyword name="P15MS"  value="0" />
         <Keyword name="$P16N"  value="Time" />
         <Keyword name="$P16R"  value="262144" />
         <Keyword name="$P16B"  value="32" />
         <Keyword name="$P16E"  value="0,0" />
         <Keyword name="$P16G"  value="0.01" />
         <Keyword name="P16BS"  value="0" />
         <Keyword name="P16MS"  value="0" />
         <Keyword name="CST SETUP STATUS"  value="SUCCESS" />
         <Keyword name="CST BEADS LOT ID"  value="43025" />
         <Keyword name="CYTOMETER CONFIG NAME"  value="CST NIH 3-Blue 6-Violet 3-Red 4-Yel Gr" />
         <Keyword name="CYTOMETER CONFIG CREATE DATE"  value="2014-11-13T10:48:36-05:00" />
         <Keyword name="CST SETUP DATE"  value="2015-06-04T16:19:05-04:00" />
         <Keyword name="CST BASELINE DATE"  value="2014-12-16T11:37:43-05:00" />
         <Keyword name="CST BEADS EXPIRED"  value="False" />
         <Keyword name="CST PERFORMANCE EXPIRED"  value="2015-06-05T16:19:05-04:00" />
         <Keyword name="CST REGULATORY STATUS"  value="RUO Performance Check" />
         <Keyword name="$P1S"  value="" />
         <Keyword name="$P2S"  value="" />
         <Keyword name="$P3S"  value="" />
         <Keyword name="$P4S"  value="" />
         <Keyword name="$P5S"  value="" />
         <Keyword name="$P6S"  value="" />
         <Keyword name="$P10S"  value="" />
         <Keyword name="$P14S"  value="" />
         <Keyword name="$P16S"  value="" />
         <Keyword name="$P17N"  value="Comp-FITC-A" />
         <Keyword name="$P17S"  value="IL2" />
         <Keyword name="$P17R"  value="262144" />
         <Keyword name="$P18N"  value="Comp-PerCP-Cy5-5-A" />
         <Keyword name="$P18S"  value="CD25" />
         <Keyword name="$P18R"  value="262144" />
         <Keyword name="$P19N"  value="Comp-BV421-A" />
         <Keyword name="$P19S"  value="T-bet" />
         <Keyword name="$P19R"  value="262144" />
         <Keyword name="$P20N"  value="Comp-BV510-A" />
         <Keyword name="$P20S"  value="" />
         <Keyword name="$P20R"  value="262144" />
         <Keyword name="$P21N"  value="Comp-APC-A" />
         <Keyword name="$P21S"  value="IFNg" />
         <Keyword name="$P21R"  value="262144" />
         <Keyword name="$P22N"  value="Comp-APC-Cy7-A" />
         <Keyword name="$P22S"  value="Live_Dead" />
         <Keyword name="$P22R"  value="262144" />
         <Keyword name="$P23N"  value="Comp-PE-A" />
         <Keyword name="$P23S"  value="IL12rb2" />
         <Keyword name="$P23R"  value="262144" />
         <Keyword name="$P24N"  value="Comp-PE-Cy5-A" />
         <Keyword name="$P24S"  value="" />
         <Keyword name="$P24R"  value="262144" />
         <Keyword name="$P25N"  value="Comp-PE-Cy7-A" />
         <Keyword name="$P25S"  value="CD44" />
         <Keyword name="$P25R"  value="262144" />
       </Keywords>
       <SampleNode name="Day2+PI4hr_B1_B01_006.fcs"  annotation=""  owningGroup=""  expanded="1"  sortPriority="10"  count="31298"  sampleID="16" >
         <Graph smoothing="0"  backColor="#ffffff"  foreColor="#000000"  heatMapStatParameter="Comp-FITC-A"  type="Pseudocolor"  fast="1" >
           <Axis dimension="x"  name="FSC-A"  label=""  auto="auto" />
           <Axis dimension="y"  name="SSC-A"  label=""  auto="auto" />
           <GraphSettings level="5%"  smoothingHighResolution="1"  contourHighResolution="1"  histogramSmoothingCount="0"  graphResolution="256"  showOutliers="0"  drawLargeDots="0"  dotsToDraw="8000"  tint="le.chartfill.tinted.40"  lineWeight="le.lineweight.normal"  lineStyle="le.linestyle.solid" />
           <GraphEnvironment showGrid="0"  showAxes="tnlTNL"  showGates="1"  showFreqOnPlots="1"  showGateNameOnPlots="1"  showMedians="0"  showUncomped="0"  addEventParam="0"  lastYAxisName="" >
             <TextTraits font="SansSerif"  size="11"  name="Labels"  style="plain"  color="#000000"  background="#00ffffff"  just="left" />
             <TextTraits font="SansSerif"  size="11"  name="LayoutGates"  style="plain"  color="#000000"  background="#00ffffff"  just="left" />
             <TextTraits font="SansSerif"  size="9"  name="Numbers"  style="plain"  color="#000000"  background="#00ffffff"  just="left" />
             <TextTraits font="SansSerif"  size="9"  name="Legend"  style="plain"  color="#000000"  background="#00ffffff"  just="left" />
             <WindowPosition x="590"  y="240"  width="612"  height="851"  displayed="0"  panelState="---" />
           </GraphEnvironment>
         </Graph>
         <Subpopulations>
           <Population name="Lymphocytes"  annotation=""  owningGroup="Day2"  expanded="1"  sortPriority="10"  count="28606" >
             <Graph smoothing="0"  backColor="#ffffff"  foreColor="#000000"  heatMapStatParameter="Comp-FITC-A"  type="Pseudocolor"  fast="1" >
               <Axis dimension="x"  name="Comp-APC-Cy7-A"  label=""  auto="auto" />
               <Axis dimension="y"  name="SSC-A"  label=""  auto="auto" />
               <GraphSettings level="5%"  smoothingHighResolution="1"  contourHighResolution="1"  histogramSmoothingCount="0"  graphResolution="256"  showOutliers="0"  drawLargeDots="0"  dotsToDraw="8000"  tint="le.chartfill.tinted.40"  lineWeight="le.lineweight.normal"  lineStyle="le.linestyle.solid" />
               <GraphEnvironment showGrid="0"  showAxes="tnlTNL"  showGates="1"  showFreqOnPlots="1"  showGateNameOnPlots="1"  showMedians="0"  showUncomped="0"  addEventParam="0"  lastYAxisName="" >
                 <TextTraits font="SansSerif"  size="11"  name="Labels"  style="plain"  color="#000000"  background="#00ffffff"  just="left" />
                 <TextTraits font="SansSerif"  size="11"  name="LayoutGates"  style="plain"  color="#000000"  background="#00ffffff"  just="left" />
                 <TextTraits font="SansSerif"  size="9"  name="Numbers"  style="plain"  color="#000000"  background="#00ffffff"  just="left" />
                 <TextTraits font="SansSerif"  size="9"  name="Legend"  style="plain"  color="#000000"  background="#00ffffff"  just="left" />
                 <WindowPosition x="554"  y="350"  width="390"  height="776"  displayed="0"  panelState="---" />
               </GraphEnvironment>
             </Graph>
             <Gate gating:id="ID274184339" >
               <gating:PolygonGate eventsInside="1"  annoOffsetX="0"  annoOffsetY="0"  tint="#000000"  isTinted="0"  lineWeight="Normal"  userDefined="1"  quadId="-1"  gateResolution="256" >
                 <gating:dimension>
                   <data-type:fcs-dimension data-type:name="FSC-A" />
                 </gating:dimension>
                 <gating:dimension>
                   <data-type:fcs-dimension data-type:name="SSC-A" />
                 </gating:dimension>
                 <gating:vertex>
                   <gating:coordinate data-type:value="37154.2677165354" />
                   <gating:coordinate data-type:value="93549.4274509804" />
                 </gating:vertex>
                 <gating:vertex>
                   <gating:coordinate data-type:value="46442.8346456693" />
                   <gating:coordinate data-type:value="26728.4078431373" />
                 </gating:vertex>
                 <gating:vertex>
                   <gating:coordinate data-type:value="129007.874015748" />
                   <gating:coordinate data-type:value="15420.2352941176" />
                 </gating:vertex>
                 <gating:vertex>
                   <gating:coordinate data-type:value="198156.094488189" />
                   <gating:coordinate data-type:value="49344.7529411765" />
                 </gating:vertex>
                 <gating:vertex>
                   <gating:coordinate data-type:value="227053.8582677165" />
                   <gating:coordinate data-type:value="109997.6784313726" />
                 </gating:vertex>
                 <gating:vertex>
                   <gating:coordinate data-type:value="250791.3070866142" />
                   <gating:coordinate data-type:value="175790.6823529412" />
                 </gating:vertex>
                 <gating:vertex>
                   <gating:coordinate data-type:value="254919.5590551181" />
                   <gating:coordinate data-type:value="243639.7176470588" />
                 </gating:vertex>
                 <gating:vertex>
                   <gating:coordinate data-type:value="219829.4173228346" />
                   <gating:coordinate data-type:value="251863.8431372549" />
                 </gating:vertex>
                 <gating:vertex>
                   <gating:coordinate data-type:value="127975.8110236221" />
                   <gating:coordinate data-type:value="246723.7647058823" />
                 </gating:vertex>
                 <gating:vertex>
                   <gating:coordinate data-type:value="69148.2204724409" />
                   <gating:coordinate data-type:value="229247.4980392157" />
                 </gating:vertex>
                 <gating:vertex>
                   <gating:coordinate data-type:value="26833.6377952756" />
                   <gating:coordinate data-type:value="161398.462745098" />
                 </gating:vertex>
               </gating:PolygonGate>
             </Gate>
             <Subpopulations>
               <Population name="Live cells"  annotation=""  owningGroup="Day2"  expanded="1"  sortPriority="10"  count="19810" >
                 <Graph smoothing="0"  backColor="#ffffff"  foreColor="#000000"  heatMapStatParameter="Comp-FITC-A"  type="Pseudocolor"  fast="1" >
                   <Axis dimension="x"  name="Comp-APC-A"  label=""  auto="auto" />
                   <Axis dimension="y"  name="SSC-A"  label=""  auto="auto" />
                   <GraphSettings level="5%"  smoothingHighResolution="1"  contourHighResolution="1"  histogramSmoothingCount="0"  graphResolution="256"  showOutliers="0"  drawLargeDots="0"  dotsToDraw="8000"  tint="le.chartfill.tinted.40"  lineWeight="le.lineweight.normal"  lineStyle="le.linestyle.solid" />
                   <GraphEnvironment showGrid="0"  showAxes="tnlTNL"  showGates="1"  showFreqOnPlots="1"  showGateNameOnPlots="1"  showMedians="0"  showUncomped="0"  addEventParam="0"  lastYAxisName="" >
                     <TextTraits font="SansSerif"  size="11"  name="Labels"  style="plain"  color="#000000"  background="#00ffffff"  just="left" />
                     <TextTraits font="SansSerif"  size="11"  name="LayoutGates"  style="plain"  color="#000000"  background="#00ffffff"  just="left" />
                     <TextTraits font="SansSerif"  size="9"  name="Numbers"  style="plain"  color="#000000"  background="#00ffffff"  just="left" />
                     <TextTraits font="SansSerif"  size="9"  name="Legend"  style="plain"  color="#000000"  background="#00ffffff"  just="left" />
                     <WindowPosition x="842"  y="217"  width="566"  height="833"  displayed="0"  panelState="---" />
                   </GraphEnvironment>
                 </Graph>
                 <Gate gating:id="ID2097720019"  gating:parent_id="ID274184339" >
                   <gating:PolygonGate eventsInside="1"  annoOffsetX="0"  annoOffsetY="0"  tint="#000000"  isTinted="0"  lineWeight="Normal"  userDefined="1"  quadId="-1"  gateResolution="256" >
                     <gating:dimension>
                       <data-type:fcs-dimension data-type:name="Comp-APC-Cy7-A" />
                     </gating:dimension>
                     <gating:dimension>
                       <data-type:fcs-dimension data-type:name="SSC-A" />
                     </gating:dimension>
                     <gating:vertex>
                       <gating:coordinate data-type:value="20164.224385507" />
                       <gating:coordinate data-type:value="254947.8901960784" />
                     </gating:vertex>
                     <gating:vertex>
                       <gating:coordinate data-type:value="17183.8506787034" />
                       <gating:coordinate data-type:value="190182.9019607843" />
                     </gating:vertex>
                     <gating:vertex>
                       <gating:coordinate data-type:value="2458.7003845473" />
                       <gating:coordinate data-type:value="47288.7215686275" />
                     </gating:vertex>
                     <gating:vertex>
                       <gating:coordinate data-type:value="265.4694002462" />
                       <gating:coordinate data-type:value="16448.2509803922" />
                     </gating:vertex>
                     <gating:vertex>
                       <gating:coordinate data-type:value="-2.7973606862" />
                       <gating:coordinate data-type:value="16448.2509803922" />
                     </gating:vertex>
                     <gating:vertex>
                       <gating:coordinate data-type:value="-62.6309820573" />
                       <gating:coordinate data-type:value="19532.2980392157" />
                     </gating:vertex>
                     <gating:vertex>
                       <gating:coordinate data-type:value="-59.1390456669" />
                       <gating:coordinate data-type:value="66821.0196078431" />
                     </gating:vertex>
                     <gating:vertex>
                       <gating:coordinate data-type:value="-5.7618625111" />
                       <gating:coordinate data-type:value="129529.9764705882" />
                     </gating:vertex>
                     <gating:vertex>
                       <gating:coordinate data-type:value="170.8555177563" />
                       <gating:coordinate data-type:value="240555.6705882353" />
                     </gating:vertex>
                     <gating:vertex>
                       <gating:coordinate data-type:value="355.239782389" />
                       <gating:coordinate data-type:value="258031.9372549019" />
                     </gating:vertex>
                   </gating:PolygonGate>
                 </Gate>
                 <Subpopulations>
                   <Population name="IFNg"  annotation=""  owningGroup="Day2"  expanded="1"  sortPriority="10"  count="39" >
                     <Graph smoothing="0"  backColor="#ffffff"  foreColor="#000000"  heatMapStatParameter="Comp-FITC-A"  type="Pseudocolor"  fast="1" >
                       <Axis dimension="x"  name="Comp-APC-A"  label=""  auto="auto" />
                       <Axis dimension="y"  name="SSC-A"  label=""  auto="auto" />
                       <GraphSettings level="5%"  smoothingHighResolution="1"  contourHighResolution="1"  histogramSmoothingCount="0"  graphResolution="256"  showOutliers="0"  drawLargeDots="0"  dotsToDraw="8000"  tint="le.chartfill.tinted.40"  lineWeight="le.lineweight.normal"  lineStyle="le.linestyle.solid" />
                       <GraphEnvironment showGrid="0"  showAxes="tnlTNL"  showGates="1"  showFreqOnPlots="1"  showGateNameOnPlots="1"  showMedians="0"  showUncomped="0"  addEventParam="0"  lastYAxisName="" >
                         <TextTraits font="SansSerif"  size="11"  name="Labels"  style="plain"  color="#000000"  background="#00ffffff"  just="left" />
                         <TextTraits font="SansSerif"  size="11"  name="LayoutGates"  style="plain"  color="#000000"  background="#00ffffff"  just="left" />
                         <TextTraits font="SansSerif"  size="9"  name="Numbers"  style="plain"  color="#000000"  background="#00ffffff"  just="left" />
                         <TextTraits font="SansSerif"  size="9"  name="Legend"  style="plain"  color="#000000"  background="#00ffffff"  just="left" />
                         <WindowPosition x="752"  y="475"  width="454"  height="768"  displayed="1"  panelState="---" />
                       </GraphEnvironment>
                     </Graph>
                     <Gate gating:id="ID1650558421"  gating:parent_id="ID2097720019" >
                       <gating:PolygonGate eventsInside="1"  annoOffsetX="0"  annoOffsetY="0"  tint="#000000"  isTinted="0"  lineWeight="Normal"  userDefined="1"  quadId="-1"  gateResolution="256" >
                         <gating:dimension>
                           <data-type:fcs-dimension data-type:name="Comp-APC-A" />
                         </gating:dimension>
                         <gating:dimension>
                           <data-type:fcs-dimension data-type:name="SSC-A" />
                         </gating:dimension>
                         <gating:vertex>
                           <gating:coordinate data-type:value="8841.5494846872" />
                           <gating:coordinate data-type:value="253653.5060728745" />
                         </gating:vertex>
                         <gating:vertex>
                           <gating:coordinate data-type:value="1332.0766080026" />
                           <gating:coordinate data-type:value="37145.9109311741" />
                         </gating:vertex>
                         <gating:vertex>
                           <gating:coordinate data-type:value="245931.2616455657" />
                           <gating:coordinate data-type:value="37145.9109311741" />
                         </gating:vertex>
                         <gating:vertex>
                           <gating:coordinate data-type:value="261546.7436669038" />
                           <gating:coordinate data-type:value="253653.5060728745" />
                         </gating:vertex>
                       </gating:PolygonGate>
                     </Gate>
                   </Population>
                   <Population name="IFNg+"  annotation=""  owningGroup="Day2"  expanded="1"  sortPriority="10"  count="38" >
                     <Graph smoothing="0"  backColor="#ffffff"  foreColor="#000000"  heatMapStatParameter="Comp-FITC-A"  type="Pseudocolor"  fast="1" >
                       <Axis dimension="x"  name="Comp-APC-A"  label=""  auto="auto" />
                       <Axis dimension="y"  name="Comp-BV510-A"  label=""  auto="auto" />
                       <GraphSettings level="5%"  smoothingHighResolution="1"  contourHighResolution="1"  histogramSmoothingCount="0"  graphResolution="256"  showOutliers="0"  drawLargeDots="0"  dotsToDraw="8000"  tint="le.chartfill.tinted.40"  lineWeight="le.lineweight.normal"  lineStyle="le.linestyle.solid" />
                       <GraphEnvironment showGrid="0"  showAxes="tnlTNL"  showGates="1"  showFreqOnPlots="1"  showGateNameOnPlots="1"  showMedians="0"  showUncomped="0"  addEventParam="0"  lastYAxisName="" >
                         <TextTraits font="SansSerif"  size="11"  name="Labels"  style="plain"  color="#000000"  background="#00ffffff"  just="left" />
                         <TextTraits font="SansSerif"  size="11"  name="LayoutGates"  style="plain"  color="#000000"  background="#00ffffff"  just="left" />
                         <TextTraits font="SansSerif"  size="9"  name="Numbers"  style="plain"  color="#000000"  background="#00ffffff"  just="left" />
                         <TextTraits font="SansSerif"  size="9"  name="Legend"  style="plain"  color="#000000"  background="#00ffffff"  just="left" />
                         <WindowPosition x="842"  y="217"  width="390"  height="776"  displayed="1"  panelState="---" />
                       </GraphEnvironment>
                     </Graph>
                     <Gate gating:id="ID1759575884"  gating:parent_id="ID2097720019" >
                       <gating:PolygonGate eventsInside="1"  annoOffsetX="0"  annoOffsetY="0"  tint="#000000"  isTinted="0"  lineWeight="Normal"  userDefined="1"  quadId="-1"  gateResolution="256" >
                         <gating:dimension>
                           <data-type:fcs-dimension data-type:name="Comp-APC-A" />
                         </gating:dimension>
                         <gating:dimension>
                           <data-type:fcs-dimension data-type:name="Comp-BV510-A" />
                         </gating:dimension>
                         <gating:vertex>
                           <gating:coordinate data-type:value="13534.4247230348" />
                           <gating:coordinate data-type:value="27034.4209493262" />
                         </gating:vertex>
                         <gating:vertex>
                           <gating:coordinate data-type:value="1311.0846618226" />
                           <gating:coordinate data-type:value="-115.8343604718" />
                         </gating:vertex>
                         <gating:vertex>
                           <gating:coordinate data-type:value="241994.3099915419" />
                           <gating:coordinate data-type:value="27.6493428681" />
                         </gating:vertex>
                         <gating:vertex>
                           <gating:coordinate data-type:value="633096.8243284726" />
                           <gating:coordinate data-type:value="15893.2097270204" />
                         </gating:vertex>
                       </gating:PolygonGate>
                     </Gate>
                   </Population>
                   <Population name="IL2+"  annotation=""  owningGroup="Day2"  expanded="1"  sortPriority="10"  count="170" >
                     <Graph smoothing="0"  backColor="#ffffff"  foreColor="#000000"  heatMapStatParameter="Comp-FITC-A"  type="Pseudocolor"  fast="1" >
                       <Axis dimension="x"  name="Comp-BV510-A"  label=""  auto="auto" />
                       <Axis dimension="y"  name="Comp-FITC-A"  label=""  auto="auto" />
                       <GraphSettings level="5%"  smoothingHighResolution="1"  contourHighResolution="1"  histogramSmoothingCount="0"  graphResolution="256"  showOutliers="0"  drawLargeDots="0"  dotsToDraw="8000"  tint="le.chartfill.tinted.40"  lineWeight="le.lineweight.normal"  lineStyle="le.linestyle.solid" />
                       <GraphEnvironment showGrid="0"  showAxes="tnlTNL"  showGates="1"  showFreqOnPlots="1"  showGateNameOnPlots="1"  showMedians="0"  showUncomped="0"  addEventParam="0"  lastYAxisName="" >
                         <TextTraits font="SansSerif"  size="11"  name="Labels"  style="plain"  color="#000000"  background="#00ffffff"  just="left" />
                         <TextTraits font="SansSerif"  size="11"  name="LayoutGates"  style="plain"  color="#000000"  background="#00ffffff"  just="left" />
                         <TextTraits font="SansSerif"  size="9"  name="Numbers"  style="plain"  color="#000000"  background="#00ffffff"  just="left" />
                         <TextTraits font="SansSerif"  size="9"  name="Legend"  style="plain"  color="#000000"  background="#00ffffff"  just="left" />
                         <WindowPosition x="842"  y="217"  width="390"  height="776"  displayed="1"  panelState="---" />
                       </GraphEnvironment>
                     </Graph>
                     <Gate gating:id="ID1172193763"  gating:parent_id="ID2097720019" >
                       <gating:PolygonGate eventsInside="1"  annoOffsetX="0"  annoOffsetY="0"  tint="#000000"  isTinted="0"  lineWeight="Normal"  userDefined="1"  quadId="-1"  gateResolution="256" >
                         <gating:dimension>
                           <data-type:fcs-dimension data-type:name="Comp-BV510-A" />
                         </gating:dimension>
                         <gating:dimension>
                           <data-type:fcs-dimension data-type:name="Comp-FITC-A" />
                         </gating:dimension>
                         <gating:vertex>
                           <gating:coordinate data-type:value="11.856562293" />
                           <gating:coordinate data-type:value="4577.0813118047" />
                         </gating:vertex>
                         <gating:vertex>
                           <gating:coordinate data-type:value="1093.393924166" />
                           <gating:coordinate data-type:value="2986.5448610094" />
                         </gating:vertex>
                         <gating:vertex>
                           <gating:coordinate data-type:value="80022.5231138784" />
                           <gating:coordinate data-type:value="8573.5496926957" />
                         </gating:vertex>
                         <gating:vertex>
                           <gating:coordinate data-type:value="60730.2911321694" />
                           <gating:coordinate data-type:value="183133.1609494353" />
                         </gating:vertex>
                         <gating:vertex>
                           <gating:coordinate data-type:value="-29.2332817721" />
                           <gating:coordinate data-type:value="144143.6328789422" />
                         </gating:vertex>
                       </gating:PolygonGate>
                     </Gate>
                   </Population>
                 </Subpopulations>
               </Population>
             </Subpopulations>
           </Population>
         </Subpopulations>
       </SampleNode>
     </Sample>
     <Sample>
       <DataSet uri="file:/Users/renm3/Desktop/Flow%20data/p73KO/p73CD4Cre_20190926/p73CD4CreTh1ICS-20190926/Day2+PI4hr_B3_B03_007.fcs"  sampleID="17" />
       <transforms:spilloverMatrix prefix="Comp-"  name="Acquisition-defined"  editable="0"  color="#c0c0c0"  version="FlowJo-10.4.2"  status="FINALIZED"  transforms:id="c6eef195-8aca-44d6-8a06-5b09a06b49e3"  suffix="" >
         <data-type:parameters>
           <data-type:parameter data-type:name="FITC-A" />
           <data-type:parameter data-type:name="PerCP-Cy5-5-A" />
           <data-type:parameter data-type:name="BV421-A" />
           <data-type:parameter data-type:name="BV510-A" />
           <data-type:parameter data-type:name="APC-A" />
           <data-type:parameter data-type:name="APC-Cy7-A" />
           <data-type:parameter data-type:name="PE-A" />
           <data-type:parameter data-type:name="PE-Cy5-A" />
           <data-type:parameter data-type:name="PE-Cy7-A" />
         </data-type:parameters>
         <transforms:spillover data-type:parameter="FITC-A" >
           <transforms:coefficient data-type:parameter="FITC-A"  transforms:value="1" />
           <transforms:coefficient data-type:parameter="PerCP-Cy5-5-A"  transforms:value="0.0013987737" />
           <transforms:coefficient data-type:parameter="BV421-A"  transforms:value="0" />
           <transforms:coefficient data-type:parameter="BV510-A"  transforms:value="0.0141821783" />
           <transforms:coefficient data-type:parameter="APC-A"  transforms:value="0" />
           <transforms:coefficient data-type:parameter="APC-Cy7-A"  transforms:value="0" />
           <transforms:coefficient data-type:parameter="PE-A"  transforms:value="0" />
           <transforms:coefficient data-type:parameter="PE-Cy5-A"  transforms:value="0" />
           <transforms:coefficient data-type:parameter="PE-Cy7-A"  transforms:value="0" />
         </transforms:spillover>
         <transforms:spillover data-type:parameter="PerCP-Cy5-5-A" >
           <transforms:coefficient data-type:parameter="FITC-A"  transforms:value="0" />
           <transforms:coefficient data-type:parameter="PerCP-Cy5-5-A"  transforms:value="1" />
           <transforms:coefficient data-type:parameter="BV421-A"  transforms:value="0" />
           <transforms:coefficient data-type:parameter="BV510-A"  transforms:value="0" />
           <transforms:coefficient data-type:parameter="APC-A"  transforms:value="0.1428580582" />
           <transforms:coefficient data-type:parameter="APC-Cy7-A"  transforms:value="0.1319343895" />
           <transforms:coefficient data-type:parameter="PE-A"  transforms:value="0.0006230989" />
           <transforms:coefficient data-type:parameter="PE-Cy5-A"  transforms:value="0.2700997591" />
           <transforms:coefficient data-type:parameter="PE-Cy7-A"  transforms:value="0.1096521616" />
         </transforms:spillover>
         <transforms:spillover data-type:parameter="BV421-A" >
           <transforms:coefficient data-type:parameter="FITC-A"  transforms:value="0.000190589" />
           <transforms:coefficient data-type:parameter="PerCP-Cy5-5-A"  transforms:value="0" />
           <transforms:coefficient data-type:parameter="BV421-A"  transforms:value="1" />
           <transforms:coefficient data-type:parameter="BV510-A"  transforms:value="0.1145210564" />
           <transforms:coefficient data-type:parameter="APC-A"  transforms:value="0" />
           <transforms:coefficient data-type:parameter="APC-Cy7-A"  transforms:value="0" />
           <transforms:coefficient data-type:parameter="PE-A"  transforms:value="0.0000520786" />
           <transforms:coefficient data-type:parameter="PE-Cy5-A"  transforms:value="0" />
           <transforms:coefficient data-type:parameter="PE-Cy7-A"  transforms:value="0" />
         </transforms:spillover>
         <transforms:spillover data-type:parameter="BV510-A" >
           <transforms:coefficient data-type:parameter="FITC-A"  transforms:value="0.0038964949" />
           <transforms:coefficient data-type:parameter="PerCP-Cy5-5-A"  transforms:value="0.0001576508" />
           <transforms:coefficient data-type:parameter="BV421-A"  transforms:value="0.0867012367" />
           <transforms:coefficient data-type:parameter="BV510-A"  transforms:value="1" />
           <transforms:coefficient data-type:parameter="APC-A"  transforms:value="0" />
           <transforms:coefficient data-type:parameter="APC-Cy7-A"  transforms:value="0" />
           <transforms:coefficient data-type:parameter="PE-A"  transforms:value="0" />
           <transforms:coefficient data-type:parameter="PE-Cy5-A"  transforms:value="0.0001644299" />
           <transforms:coefficient data-type:parameter="PE-Cy7-A"  transforms:value="0" />
         </transforms:spillover>
         <transforms:spillover data-type:parameter="APC-A" >
           <transforms:coefficient data-type:parameter="FITC-A"  transforms:value="0" />
           <transforms:coefficient data-type:parameter="PerCP-Cy5-5-A"  transforms:value="0.0079331566" />
           <transforms:coefficient data-type:parameter="BV421-A"  transforms:value="0" />
           <transforms:coefficient data-type:parameter="BV510-A"  transforms:value="0" />
           <transforms:coefficient data-type:parameter="APC-A"  transforms:value="1" />
           <transforms:coefficient data-type:parameter="APC-Cy7-A"  transforms:value="0.2594248652" />
           <transforms:coefficient data-type:parameter="PE-A"  transforms:value="0" />
           <transforms:coefficient data-type:parameter="PE-Cy5-A"  transforms:value="0.3322992325" />
           <transforms:coefficient data-type:parameter="PE-Cy7-A"  transforms:value="0.03517" />
         </transforms:spillover>
         <transforms:spillover data-type:parameter="APC-Cy7-A" >
           <transforms:coefficient data-type:parameter="FITC-A"  transforms:value="0" />
           <transforms:coefficient data-type:parameter="PerCP-Cy5-5-A"  transforms:value="0" />
           <transforms:coefficient data-type:parameter="BV421-A"  transforms:value="0" />
           <transforms:coefficient data-type:parameter="BV510-A"  transforms:value="0" />
           <transforms:coefficient data-type:parameter="APC-A"  transforms:value="0.0138907181" />
           <transforms:coefficient data-type:parameter="APC-Cy7-A"  transforms:value="1" />
           <transforms:coefficient data-type:parameter="PE-A"  transforms:value="0" />
           <transforms:coefficient data-type:parameter="PE-Cy5-A"  transforms:value="0.0056600245" />
           <transforms:coefficient data-type:parameter="PE-Cy7-A"  transforms:value="0.1161670238" />
         </transforms:spillover>
         <transforms:spillover data-type:parameter="PE-A" >
           <transforms:coefficient data-type:parameter="FITC-A"  transforms:value="0.0112401862" />
           <transforms:coefficient data-type:parameter="PerCP-Cy5-5-A"  transforms:value="0.0120022316" />
           <transforms:coefficient data-type:parameter="BV421-A"  transforms:value="0" />
           <transforms:coefficient data-type:parameter="BV510-A"  transforms:value="0.0004219394" />
           <transforms:coefficient data-type:parameter="APC-A"  transforms:value="0" />
           <transforms:coefficient data-type:parameter="APC-Cy7-A"  transforms:value="0" />
           <transforms:coefficient data-type:parameter="PE-A"  transforms:value="1" />
           <transforms:coefficient data-type:parameter="PE-Cy5-A"  transforms:value="0.0229632854" />
           <transforms:coefficient data-type:parameter="PE-Cy7-A"  transforms:value="0.0019095592" />
         </transforms:spillover>
         <transforms:spillover data-type:parameter="PE-Cy5-A" >
           <transforms:coefficient data-type:parameter="FITC-A"  transforms:value="0.0086832931" />
           <transforms:coefficient data-type:parameter="PerCP-Cy5-5-A"  transforms:value="0.5314068794" />
           <transforms:coefficient data-type:parameter="BV421-A"  transforms:value="0.0005100879" />
           <transforms:coefficient data-type:parameter="BV510-A"  transforms:value="0.0035228322" />
           <transforms:coefficient data-type:parameter="APC-A"  transforms:value="0.3093701303" />
           <transforms:coefficient data-type:parameter="APC-Cy7-A"  transforms:value="0.079216741" />
           <transforms:coefficient data-type:parameter="PE-A"  transforms:value="0.0709812865" />
           <transforms:coefficient data-type:parameter="PE-Cy5-A"  transforms:value="1" />
           <transforms:coefficient data-type:parameter="PE-Cy7-A"  transforms:value="0.1314849705" />
         </transforms:spillover>
         <transforms:spillover data-type:parameter="PE-Cy7-A" >
           <transforms:coefficient data-type:parameter="FITC-A"  transforms:value="0.0076778973" />
           <transforms:coefficient data-type:parameter="PerCP-Cy5-5-A"  transforms:value="0.0017007928" />
           <transforms:coefficient data-type:parameter="BV421-A"  transforms:value="0" />
           <transforms:coefficient data-type:parameter="BV510-A"  transforms:value="0.0001248709" />
           <transforms:coefficient data-type:parameter="APC-A"  transforms:value="0.0001203497" />
           <transforms:coefficient data-type:parameter="APC-Cy7-A"  transforms:value="0.1352632642" />
           <transforms:coefficient data-type:parameter="PE-A"  transforms:value="0.0507185981" />
           <transforms:coefficient data-type:parameter="PE-Cy5-A"  transforms:value="0.0020590324" />
           <transforms:coefficient data-type:parameter="PE-Cy7-A"  transforms:value="1" />
         </transforms:spillover>
       </transforms:spilloverMatrix>
       <Transformations>
         <transforms:linear transforms:minRange="0"  transforms:maxRange="262144"  gain="1" >
           <data-type:parameter data-type:name="FSC-A" />
         </transforms:linear>
         <transforms:linear transforms:minRange="0"  transforms:maxRange="262144"  gain="1" >
           <data-type:parameter data-type:name="FSC-H" />
         </transforms:linear>
         <transforms:linear transforms:minRange="0"  transforms:maxRange="262144"  gain="1" >
           <data-type:parameter data-type:name="FSC-W" />
         </transforms:linear>
         <transforms:linear transforms:minRange="0"  transforms:maxRange="262144"  gain="1" >
           <data-type:parameter data-type:name="SSC-A" />
         </transforms:linear>
         <transforms:linear transforms:minRange="0"  transforms:maxRange="262144"  gain="1" >
           <data-type:parameter data-type:name="SSC-H" />
         </transforms:linear>
         <transforms:linear transforms:minRange="0"  transforms:maxRange="262144"  gain="1" >
           <data-type:parameter data-type:name="SSC-W" />
         </transforms:linear>
         <transforms:biex transforms:length="256"  transforms:maxRange="262144.0000291775"  transforms:neg="0"  transforms:width="-10"  transforms:pos="4.418539922" >
           <data-type:parameter data-type:name="FITC-A" />
         </transforms:biex>
         <transforms:biex transforms:length="256"  transforms:maxRange="262144.0000291775"  transforms:neg="0"  transforms:width="-100"  transforms:pos="4.418539922" >
           <data-type:parameter data-type:name="PerCP-Cy5-5-A" />
         </transforms:biex>
         <transforms:biex transforms:length="256"  transforms:maxRange="262144.0000291775"  transforms:neg="0"  transforms:width="-100"  transforms:pos="4.418539922" >
           <data-type:parameter data-type:name="BV421-A" />
         </transforms:biex>
         <transforms:biex transforms:length="256"  transforms:maxRange="262144.0000291775"  transforms:neg="0"  transforms:width="-100"  transforms:pos="4.418539922" >
           <data-type:parameter data-type:name="BV510-A" />
         </transforms:biex>
         <transforms:biex transforms:length="256"  transforms:maxRange="262144.0000291775"  transforms:neg="0"  transforms:width="-5.0118723363"  transforms:pos="4.418539922" >
           <data-type:parameter data-type:name="APC-A" />
         </transforms:biex>
         <transforms:biex transforms:length="256"  transforms:maxRange="262144.0000291775"  transforms:neg="0"  transforms:width="-6.3095734448"  transforms:pos="4.418539922" >
           <data-type:parameter data-type:name="APC-Cy7-A" />
         </transforms:biex>
         <transforms:biex transforms:length="256"  transforms:maxRange="262144.0000291775"  transforms:neg="0"  transforms:width="-100"  transforms:pos="4.418539922" >
           <data-type:parameter data-type:name="PE-A" />
         </transforms:biex>
         <transforms:biex transforms:length="256"  transforms:maxRange="262144.0000291775"  transforms:neg="0"  transforms:width="-100"  transforms:pos="4.418539922" >
           <data-type:parameter data-type:name="PE-Cy5-A" />
         </transforms:biex>
         <transforms:biex transforms:length="256"  transforms:maxRange="262144.0000291775"  transforms:neg="0"  transforms:width="-100"  transforms:pos="4.418539922" >
           <data-type:parameter data-type:name="PE-Cy7-A" />
         </transforms:biex>
         <transforms:linear transforms:minRange="1.5493895099"  transforms:maxRange="61"  gain="0.0104901118" >
           <data-type:parameter data-type:name="Time" />
         </transforms:linear>
         <transforms:biex transforms:length="256"  transforms:maxRange="262144.0000291775"  transforms:neg="0"  transforms:width="-10"  transforms:pos="4.418539922" >
           <data-type:parameter data-type:name="Comp-FITC-A" />
         </transforms:biex>
         <transforms:biex transforms:length="256"  transforms:maxRange="262144.0000291775"  transforms:neg="0"  transforms:width="-100"  transforms:pos="4.418539922" >
           <data-type:parameter data-type:name="Comp-PerCP-Cy5-5-A" />
         </transforms:biex>
         <transforms:biex transforms:length="256"  transforms:maxRange="262144.0000291775"  transforms:neg="0"  transforms:width="-100"  transforms:pos="4.418539922" >
           <data-type:parameter data-type:name="Comp-BV421-A" />
         </transforms:biex>
         <transforms:biex transforms:length="256"  transforms:maxRange="262144.0000291775"  transforms:neg="0"  transforms:width="-100"  transforms:pos="4.418539922" >
           <data-type:parameter data-type:name="Comp-BV510-A" />
         </transforms:biex>
         <transforms:biex transforms:length="256"  transforms:maxRange="262144.0000291775"  transforms:neg="0"  transforms:width="-5.0118723363"  transforms:pos="4.418539922" >
           <data-type:parameter data-type:name="Comp-APC-A" />
         </transforms:biex>
         <transforms:biex transforms:length="256"  transforms:maxRange="262144.0000291775"  transforms:neg="0"  transforms:width="-6.3095734448"  transforms:pos="4.418539922" >
           <data-type:parameter data-type:name="Comp-APC-Cy7-A" />
         </transforms:biex>
         <transforms:biex transforms:length="256"  transforms:maxRange="262144.0000291775"  transforms:neg="0"  transforms:width="-100"  transforms:pos="4.418539922" >
           <data-type:parameter data-type:name="Comp-PE-A" />
         </transforms:biex>
         <transforms:biex transforms:length="256"  transforms:maxRange="262144.0000291775"  transforms:neg="0"  transforms:width="-100"  transforms:pos="4.418539922" >
           <data-type:parameter data-type:name="Comp-PE-Cy5-A" />
         </transforms:biex>
         <transforms:biex transforms:length="256"  transforms:maxRange="262144.0000291775"  transforms:neg="0"  transforms:width="-100"  transforms:pos="4.418539922" >
           <data-type:parameter data-type:name="Comp-PE-Cy7-A" />
         </transforms:biex>
       </Transformations>
       <Keywords>
         <Keyword name="FJ_FCS_VERSION"  value="3.1" />
         <Keyword name="$BEGINANALYSIS"  value="0" />
         <Keyword name="$ENDANALYSIS"  value="0" />
         <Keyword name="$BEGINSTEXT"  value="0" />
         <Keyword name="$ENDSTEXT"  value="0" />
         <Keyword name="$BEGINDATA"  value="4159" />
         <Keyword name="$ENDDATA"  value="1582334            " />
         <Keyword name="$FIL"  value="Day2+PI4hr_B3_B03_007.fcs" />
         <Keyword name="$SYS"  value="Windows 7 6.1" />
         <Keyword name="$TOT"  value="24659              " />
         <Keyword name="$PAR"  value="16" />
         <Keyword name="$MODE"  value="L" />
         <Keyword name="$BYTEORD"  value="4,3,2,1" />
         <Keyword name="$DATATYPE"  value="F" />
         <Keyword name="$NEXTDATA"  value="0" />
         <Keyword name="CREATOR"  value="BD FACSDiva Software Version 8.0.1" />
         <Keyword name="TUBE NAME"  value="B3" />
         <Keyword name="$SRC"  value="Day2+PI4hr" />
         <Keyword name="EXPERIMENT NAME"  value="p73CD4Cre_20190926" />
         <Keyword name="GUID"  value="d95aade1-ded5-4aab-9fc0-43f222df50e4" />
         <Keyword name="$DATE"  value="27-SEP-2019" />
         <Keyword name="$BTIM"  value="09:38:20" />
         <Keyword name="$ETIM"  value="09:39:21" />
         <Keyword name="$CYT"  value="LSRFortessa X20 (LSRFortessa)" />
         <Keyword name="SETTINGS"  value="Cytometer" />
         <Keyword name="CYTNUM"  value="H656385044" />
         <Keyword name="WINDOW EXTENSION"  value="10.00" />
         <Keyword name="EXPORT USER NAME"  value="Mindy" />
         <Keyword name="EXPORT TIME"  value="27-SEP-2019-10:11:15" />
         <Keyword name="$OP"  value="Mindy" />
         <Keyword name="FSC ASF"  value="0.66" />
         <Keyword name="AUTOBS"  value="TRUE" />
         <Keyword name="$INST"  value=" " />
         <Keyword name="PREF GW NAME"  value="ICCS" />
         <Keyword name="LASER1NAME"  value="Blue" />
         <Keyword name="LASER1DELAY"  value="0.00" />
         <Keyword name="LASER1ASF"  value="0.73" />
         <Keyword name="LASER2NAME"  value="Violet" />
         <Keyword name="LASER2DELAY"  value="38.99" />
         <Keyword name="LASER2ASF"  value="0.50" />
         <Keyword name="LASER3NAME"  value="Red" />
         <Keyword name="LASER3DELAY"  value="113.71" />
         <Keyword name="LASER3ASF"  value="0.78" />
         <Keyword name="LASER4NAME"  value="Yel Gr" />
         <Keyword name="LASER4DELAY"  value="151.87" />
         <Keyword name="LASER4ASF"  value="0.85" />
         <Keyword name="PLATE NAME"  value="p73CD4CreTh1ICS-20190926" />
         <Keyword name="WELL ID"  value="B03" />
         <Keyword name="PLATE ID"  value="cfb3d518-65c8-4f40-bebf-5b045134f1d3" />
         <Keyword name="$TIMESTEP"  value="0.01" />
         <Keyword name="SPILL"  value="9,FITC-A,PerCP-Cy5-5-A,BV421-A,BV510-A,APC-A,APC-Cy7-A,PE-A,PE-Cy5-A,PE-Cy7-A,1,0.0013987737226437075,0,0.014182178270077679,0,0,0,0,0,0,1,0,0,0.14285806550850727,0.13193438245169625,0.0006230988390137741,0.2700997469771718,0.10965216305181674,0.00019058896825465294,0,1,0.11452105461017036,0,0,0.000052078647788076034,0,0,0.003896494964208396,0.00015765078629461818,0.08670123647238574,1,0,0,0,0.00016442986216139147,0,0,0.007933156181653356,0,0,1,0.25942486745693194,0,0.3322992317719705,0.03516999878890398,0,0,0,0,0.0138907185645589,1,0,0.005660024584322619,0.11616702515891543,0.011240185992844523,0.012002231670363479,0,0.00042193934823665894,0,0,1,0.022963285849536337,0.0019095592693682765,0.00868329275220724,0.5314068732940365,0.0005100879446043771,0.0035228322535670767,0.30937014364520016,0.07921674169968253,0.07098128622528417,1,0.13148496497189638,0.00767789746126923,0.0017007928439649225,0,0.00012487092826302896,0.00012034968511335413,0.13526326147942971,0.050718599316142,0.002059032365253258,1" />
         <Keyword name="APPLY COMPENSATION"  value="TRUE" />
         <Keyword name="THRESHOLD"  value="FSC,5000" />
         <Keyword name="$P1N"  value="FSC-A" />
         <Keyword name="$P1R"  value="262144" />
         <Keyword name="$P1B"  value="32" />
         <Keyword name="$P1E"  value="0,0" />
         <Keyword name="$P1V"  value="300" />
         <Keyword name="$P1G"  value="1.0" />
         <Keyword name="P1DISPLAY"  value="LIN" />
         <Keyword name="P1BS"  value="0" />
         <Keyword name="P1MS"  value="0" />
         <Keyword name="$P2N"  value="FSC-H" />
         <Keyword name="$P2R"  value="262144" />
         <Keyword name="$P2B"  value="32" />
         <Keyword name="$P2E"  value="0,0" />
         <Keyword name="$P2V"  value="300" />
         <Keyword name="$P2G"  value="1.0" />
         <Keyword name="P2DISPLAY"  value="LIN" />
         <Keyword name="P2BS"  value="0" />
         <Keyword name="P2MS"  value="0" />
         <Keyword name="$P3N"  value="FSC-W" />
         <Keyword name="$P3R"  value="262144" />
         <Keyword name="$P3B"  value="32" />
         <Keyword name="$P3E"  value="0,0" />
         <Keyword name="$P3V"  value="300" />
         <Keyword name="$P3G"  value="1.0" />
         <Keyword name="P3BS"  value="-1" />
         <Keyword name="P3MS"  value="0" />
         <Keyword name="$P4N"  value="SSC-A" />
         <Keyword name="$P4R"  value="262144" />
         <Keyword name="$P4B"  value="32" />
         <Keyword name="$P4E"  value="0,0" />
         <Keyword name="$P4V"  value="300" />
         <Keyword name="$P4G"  value="1.0" />
         <Keyword name="P4DISPLAY"  value="LIN" />
         <Keyword name="P4BS"  value="0" />
         <Keyword name="P4MS"  value="0" />
         <Keyword name="$P5N"  value="SSC-H" />
         <Keyword name="$P5R"  value="262144" />
         <Keyword name="$P5B"  value="32" />
         <Keyword name="$P5E"  value="0,0" />
         <Keyword name="$P5V"  value="300" />
         <Keyword name="$P5G"  value="1.0" />
         <Keyword name="P5DISPLAY"  value="LIN" />
         <Keyword name="P5BS"  value="0" />
         <Keyword name="P5MS"  value="0" />
         <Keyword name="$P6N"  value="SSC-W" />
         <Keyword name="$P6R"  value="262144" />
         <Keyword name="$P6B"  value="32" />
         <Keyword name="$P6E"  value="0,0" />
         <Keyword name="$P6V"  value="300" />
         <Keyword name="$P6G"  value="1.0" />
         <Keyword name="P6BS"  value="-1" />
         <Keyword name="P6MS"  value="0" />
         <Keyword name="$P7N"  value="FITC-A" />
         <Keyword name="$P7S"  value="IL2" />
         <Keyword name="$P7R"  value="262144" />
         <Keyword name="$P7B"  value="32" />
         <Keyword name="$P7E"  value="0,0" />
         <Keyword name="$P7V"  value="500" />
         <Keyword name="$P7G"  value="1.0" />
         <Keyword name="P7DISPLAY"  value="LOG" />
         <Keyword name="P7BS"  value="240" />
         <Keyword name="P7MS"  value="0" />
         <Keyword name="$P8N"  value="PerCP-Cy5-5-A" />
         <Keyword name="$P8S"  value="CD25" />
         <Keyword name="$P8R"  value="262144" />
         <Keyword name="$P8B"  value="32" />
         <Keyword name="$P8E"  value="0,0" />
         <Keyword name="$P8V"  value="500" />
         <Keyword name="$P8G"  value="1.0" />
         <Keyword name="P8DISPLAY"  value="LOG" />
         <Keyword name="P8BS"  value="2643" />
         <Keyword name="P8MS"  value="0" />
         <Keyword name="$P9N"  value="BV421-A" />
         <Keyword name="$P9S"  value="T-bet" />
         <Keyword name="$P9R"  value="262144" />
         <Keyword name="$P9B"  value="32" />
         <Keyword name="$P9E"  value="0,0" />
         <Keyword name="$P9V"  value="394" />
         <Keyword name="$P9G"  value="1.0" />
         <Keyword name="P9DISPLAY"  value="LOG" />
         <Keyword name="P9BS"  value="289" />
         <Keyword name="P9MS"  value="0" />
         <Keyword name="$P10N"  value="BV510-A" />
         <Keyword name="$P10R"  value="262144" />
         <Keyword name="$P10B"  value="32" />
         <Keyword name="$P10E"  value="0,0" />
         <Keyword name="$P10V"  value="499" />
         <Keyword name="$P10G"  value="1.0" />
         <Keyword name="P10DISPLAY"  value="LOG" />
         <Keyword name="P10BS"  value="88" />
         <Keyword name="P10MS"  value="0" />
         <Keyword name="$P11N"  value="APC-A" />
         <Keyword name="$P11S"  value="IFNg" />
         <Keyword name="$P11R"  value="262144" />
         <Keyword name="$P11B"  value="32" />
         <Keyword name="$P11E"  value="0,0" />
         <Keyword name="$P11V"  value="485" />
         <Keyword name="$P11G"  value="1.0" />
         <Keyword name="P11DISPLAY"  value="LOG" />
         <Keyword name="P11BS"  value="7670" />
         <Keyword name="P11MS"  value="0" />
         <Keyword name="$P12N"  value="APC-Cy7-A" />
         <Keyword name="$P12S"  value="Live_Dead" />
         <Keyword name="$P12R"  value="262144" />
         <Keyword name="$P12B"  value="32" />
         <Keyword name="$P12E"  value="0,0" />
         <Keyword name="$P12V"  value="580" />
         <Keyword name="$P12G"  value="1.0" />
         <Keyword name="P12DISPLAY"  value="LOG" />
         <Keyword name="P12BS"  value="1816" />
         <Keyword name="P12MS"  value="0" />
         <Keyword name="$P13N"  value="PE-A" />
         <Keyword name="$P13S"  value="IL12rb2" />
         <Keyword name="$P13R"  value="262144" />
         <Keyword name="$P13B"  value="32" />
         <Keyword name="$P13E"  value="0,0" />
         <Keyword name="$P13V"  value="650" />
         <Keyword name="$P13G"  value="1.0" />
         <Keyword name="P13DISPLAY"  value="LOG" />
         <Keyword name="P13BS"  value="232" />
         <Keyword name="P13MS"  value="0" />
         <Keyword name="$P14N"  value="PE-Cy5-A" />
         <Keyword name="$P14R"  value="262144" />
         <Keyword name="$P14B"  value="32" />
         <Keyword name="$P14E"  value="0,0" />
         <Keyword name="$P14V"  value="520" />
         <Keyword name="$P14G"  value="1.0" />
         <Keyword name="P14DISPLAY"  value="LOG" />
         <Keyword name="P14BS"  value="6391" />
         <Keyword name="P14MS"  value="0" />
         <Keyword name="$P15N"  value="PE-Cy7-A" />
         <Keyword name="$P15S"  value="CD44" />
         <Keyword name="$P15R"  value="262144" />
         <Keyword name="$P15B"  value="32" />
         <Keyword name="$P15E"  value="0,0" />
         <Keyword name="$P15V"  value="525" />
         <Keyword name="$P15G"  value="1.0" />
         <Keyword name="P15DISPLAY"  value="LOG" />
         <Keyword name="P15BS"  value="3866" />
         <Keyword name="P15MS"  value="0" />
         <Keyword name="$P16N"  value="Time" />
         <Keyword name="$P16R"  value="262144" />
         <Keyword name="$P16B"  value="32" />
         <Keyword name="$P16E"  value="0,0" />
         <Keyword name="$P16G"  value="0.01" />
         <Keyword name="P16BS"  value="0" />
         <Keyword name="P16MS"  value="0" />
         <Keyword name="CST SETUP STATUS"  value="SUCCESS" />
         <Keyword name="CST BEADS LOT ID"  value="43025" />
         <Keyword name="CYTOMETER CONFIG NAME"  value="CST NIH 3-Blue 6-Violet 3-Red 4-Yel Gr" />
         <Keyword name="CYTOMETER CONFIG CREATE DATE"  value="2014-11-13T10:48:36-05:00" />
         <Keyword name="CST SETUP DATE"  value="2015-06-04T16:19:05-04:00" />
         <Keyword name="CST BASELINE DATE"  value="2014-12-16T11:37:43-05:00" />
         <Keyword name="CST BEADS EXPIRED"  value="False" />
         <Keyword name="CST PERFORMANCE EXPIRED"  value="2015-06-05T16:19:05-04:00" />
         <Keyword name="CST REGULATORY STATUS"  value="RUO Performance Check" />
         <Keyword name="$P1S"  value="" />
         <Keyword name="$P2S"  value="" />
         <Keyword name="$P3S"  value="" />
         <Keyword name="$P4S"  value="" />
         <Keyword name="$P5S"  value="" />
         <Keyword name="$P6S"  value="" />
         <Keyword name="$P10S"  value="" />
         <Keyword name="$P14S"  value="" />
         <Keyword name="$P16S"  value="" />
         <Keyword name="$P17N"  value="Comp-FITC-A" />
         <Keyword name="$P17S"  value="IL2" />
         <Keyword name="$P17R"  value="262144" />
         <Keyword name="$P18N"  value="Comp-PerCP-Cy5-5-A" />
         <Keyword name="$P18S"  value="CD25" />
         <Keyword name="$P18R"  value="262144" />
         <Keyword name="$P19N"  value="Comp-BV421-A" />
         <Keyword name="$P19S"  value="T-bet" />
         <Keyword name="$P19R"  value="262144" />
         <Keyword name="$P20N"  value="Comp-BV510-A" />
         <Keyword name="$P20S"  value="" />
         <Keyword name="$P20R"  value="262144" />
         <Keyword name="$P21N"  value="Comp-APC-A" />
         <Keyword name="$P21S"  value="IFNg" />
         <Keyword name="$P21R"  value="262144" />
         <Keyword name="$P22N"  value="Comp-APC-Cy7-A" />
         <Keyword name="$P22S"  value="Live_Dead" />
         <Keyword name="$P22R"  value="262144" />
         <Keyword name="$P23N"  value="Comp-PE-A" />
         <Keyword name="$P23S"  value="IL12rb2" />
         <Keyword name="$P23R"  value="262144" />
         <Keyword name="$P24N"  value="Comp-PE-Cy5-A" />
         <Keyword name="$P24S"  value="" />
         <Keyword name="$P24R"  value="262144" />
         <Keyword name="$P25N"  value="Comp-PE-Cy7-A" />
         <Keyword name="$P25S"  value="CD44" />
         <Keyword name="$P25R"  value="262144" />
       </Keywords>
       <SampleNode name="Day2+PI4hr_B3_B03_007.fcs"  annotation=""  owningGroup=""  expanded="1"  sortPriority="10"  count="24659"  sampleID="17" >
         <Graph smoothing="0"  backColor="#ffffff"  foreColor="#000000"  type="Pseudocolor"  fast="1" >
           <Axis dimension="x"  name="FSC-A"  label=""  auto="auto" />
           <Axis dimension="y"  name="SSC-A"  label=""  auto="auto" />
           <GraphSettings level="5%"  smoothingHighResolution="1"  contourHighResolution="1"  histogramSmoothingCount="0"  graphResolution="256"  showOutliers="0"  drawLargeDots="0"  dotsToDraw="8000"  tint="le.chartfill.tinted.40"  lineWeight="le.lineweight.normal"  lineStyle="le.linestyle.solid" />
           <GraphEnvironment showGrid="0"  showAxes="tnlTNL"  showGates="1"  showFreqOnPlots="1"  showGateNameOnPlots="1"  showMedians="0"  showUncomped="0"  addEventParam="0"  lastYAxisName="" >
             <TextTraits font="SansSerif"  size="11"  name="Labels"  style="plain"  color="#000000"  background="#00ffffff"  just="left" />
             <TextTraits font="SansSerif"  size="11"  name="LayoutGates"  style="plain"  color="#000000"  background="#00ffffff"  just="left" />
             <TextTraits font="SansSerif"  size="9"  name="Numbers"  style="plain"  color="#000000"  background="#00ffffff"  just="left" />
             <TextTraits font="SansSerif"  size="9"  name="Legend"  style="plain"  color="#000000"  background="#00ffffff"  just="left" />
             <WindowPosition x="0"  y="0"  width="0"  height="194"  displayed="0"  panelState="" />
           </GraphEnvironment>
         </Graph>
         <Subpopulations>
           <Population name="Lymphocytes"  annotation=""  owningGroup="Day2"  expanded="1"  sortPriority="10"  count="19895" >
             <Graph smoothing="0"  backColor="#ffffff"  foreColor="#000000"  heatMapStatParameter="Comp-FITC-A"  type="Pseudocolor"  fast="1" >
               <Axis dimension="x"  name="Comp-APC-Cy7-A"  label=""  auto="auto" />
               <Axis dimension="y"  name="SSC-A"  label=""  auto="auto" />
               <GraphSettings level="5%"  smoothingHighResolution="1"  contourHighResolution="1"  histogramSmoothingCount="0"  graphResolution="256"  showOutliers="0"  drawLargeDots="0"  dotsToDraw="8000"  tint="le.chartfill.tinted.40"  lineWeight="le.lineweight.normal"  lineStyle="le.linestyle.solid" />
               <GraphEnvironment showGrid="0"  showAxes="tnlTNL"  showGates="1"  showFreqOnPlots="1"  showGateNameOnPlots="1"  showMedians="0"  showUncomped="0"  addEventParam="0"  lastYAxisName="" >
                 <TextTraits font="SansSerif"  size="11"  name="Labels"  style="plain"  color="#000000"  background="#00ffffff"  just="left" />
                 <TextTraits font="SansSerif"  size="11"  name="LayoutGates"  style="plain"  color="#000000"  background="#00ffffff"  just="left" />
                 <TextTraits font="SansSerif"  size="9"  name="Numbers"  style="plain"  color="#000000"  background="#00ffffff"  just="left" />
                 <TextTraits font="SansSerif"  size="9"  name="Legend"  style="plain"  color="#000000"  background="#00ffffff"  just="left" />
                 <WindowPosition x="553"  y="349"  width="390"  height="776"  displayed="0"  panelState="---" />
               </GraphEnvironment>
             </Graph>
             <Gate gating:id="ID1047955993" >
               <gating:PolygonGate eventsInside="1"  annoOffsetX="0"  annoOffsetY="0"  tint="#000000"  isTinted="0"  lineWeight="Normal"  userDefined="1"  quadId="-1"  gateResolution="256" >
                 <gating:dimension>
                   <data-type:fcs-dimension data-type:name="FSC-A" />
                 </gating:dimension>
                 <gating:dimension>
                   <data-type:fcs-dimension data-type:name="SSC-A" />
                 </gating:dimension>
                 <gating:vertex>
                   <gating:coordinate data-type:value="37154.2677165354" />
                   <gating:coordinate data-type:value="93549.4274509804" />
                 </gating:vertex>
                 <gating:vertex>
                   <gating:coordinate data-type:value="46442.8346456693" />
                   <gating:coordinate data-type:value="26728.4078431373" />
                 </gating:vertex>
                 <gating:vertex>
                   <gating:coordinate data-type:value="129007.874015748" />
                   <gating:coordinate data-type:value="15420.2352941176" />
                 </gating:vertex>
                 <gating:vertex>
                   <gating:coordinate data-type:value="198156.094488189" />
                   <gating:coordinate data-type:value="49344.7529411765" />
                 </gating:vertex>
                 <gating:vertex>
                   <gating:coordinate data-type:value="227053.8582677165" />
                   <gating:coordinate data-type:value="109997.6784313726" />
                 </gating:vertex>
                 <gating:vertex>
                   <gating:coordinate data-type:value="250791.3070866142" />
                   <gating:coordinate data-type:value="175790.6823529412" />
                 </gating:vertex>
                 <gating:vertex>
                   <gating:coordinate data-type:value="254919.5590551181" />
                   <gating:coordinate data-type:value="243639.7176470588" />
                 </gating:vertex>
                 <gating:vertex>
                   <gating:coordinate data-type:value="219829.4173228346" />
                   <gating:coordinate data-type:value="251863.8431372549" />
                 </gating:vertex>
                 <gating:vertex>
                   <gating:coordinate data-type:value="127975.8110236221" />
                   <gating:coordinate data-type:value="246723.7647058823" />
                 </gating:vertex>
                 <gating:vertex>
                   <gating:coordinate data-type:value="69148.2204724409" />
                   <gating:coordinate data-type:value="229247.4980392157" />
                 </gating:vertex>
                 <gating:vertex>
                   <gating:coordinate data-type:value="26833.6377952756" />
                   <gating:coordinate data-type:value="161398.462745098" />
                 </gating:vertex>
               </gating:PolygonGate>
             </Gate>
             <Subpopulations>
               <Population name="Live cells"  annotation=""  owningGroup="Day2"  expanded="1"  sortPriority="10"  count="15831" >
                 <Graph smoothing="0"  backColor="#ffffff"  foreColor="#000000"  heatMapStatParameter="Comp-FITC-A"  type="Pseudocolor"  fast="1" >
                   <Axis dimension="x"  name="Comp-APC-A"  label=""  auto="auto" />
                   <Axis dimension="y"  name="SSC-A"  label=""  auto="auto" />
                   <GraphSettings level="5%"  smoothingHighResolution="1"  contourHighResolution="1"  histogramSmoothingCount="0"  graphResolution="256"  showOutliers="0"  drawLargeDots="0"  dotsToDraw="8000"  tint="le.chartfill.tinted.40"  lineWeight="le.lineweight.normal"  lineStyle="le.linestyle.solid" />
                   <GraphEnvironment showGrid="0"  showAxes="tnlTNL"  showGates="1"  showFreqOnPlots="1"  showGateNameOnPlots="1"  showMedians="0"  showUncomped="0"  addEventParam="0"  lastYAxisName="" >
                     <TextTraits font="SansSerif"  size="11"  name="Labels"  style="plain"  color="#000000"  background="#00ffffff"  just="left" />
                     <TextTraits font="SansSerif"  size="11"  name="LayoutGates"  style="plain"  color="#000000"  background="#00ffffff"  just="left" />
                     <TextTraits font="SansSerif"  size="9"  name="Numbers"  style="plain"  color="#000000"  background="#00ffffff"  just="left" />
                     <TextTraits font="SansSerif"  size="9"  name="Legend"  style="plain"  color="#000000"  background="#00ffffff"  just="left" />
                     <WindowPosition x="808"  y="438"  width="454"  height="929"  displayed="0"  panelState="++-" />
                   </GraphEnvironment>
                 </Graph>
                 <Gate gating:id="ID8620966"  gating:parent_id="ID1047955993" >
                   <gating:PolygonGate eventsInside="1"  annoOffsetX="0"  annoOffsetY="0"  tint="#000000"  isTinted="0"  lineWeight="Normal"  userDefined="1"  quadId="-1"  gateResolution="256" >
                     <gating:dimension>
                       <data-type:fcs-dimension data-type:name="Comp-APC-Cy7-A" />
                     </gating:dimension>
                     <gating:dimension>
                       <data-type:fcs-dimension data-type:name="SSC-A" />
                     </gating:dimension>
                     <gating:vertex>
                       <gating:coordinate data-type:value="20164.224385507" />
                       <gating:coordinate data-type:value="254947.8901960784" />
                     </gating:vertex>
                     <gating:vertex>
                       <gating:coordinate data-type:value="17183.8506787034" />
                       <gating:coordinate data-type:value="190182.9019607843" />
                     </gating:vertex>
                     <gating:vertex>
                       <gating:coordinate data-type:value="2458.7003845473" />
                       <gating:coordinate data-type:value="47288.7215686275" />
                     </gating:vertex>
                     <gating:vertex>
                       <gating:coordinate data-type:value="265.4694002462" />
                       <gating:coordinate data-type:value="16448.2509803922" />
                     </gating:vertex>
                     <gating:vertex>
                       <gating:coordinate data-type:value="-2.7973606862" />
                       <gating:coordinate data-type:value="16448.2509803922" />
                     </gating:vertex>
                     <gating:vertex>
                       <gating:coordinate data-type:value="-62.6309820573" />
                       <gating:coordinate data-type:value="19532.2980392157" />
                     </gating:vertex>
                     <gating:vertex>
                       <gating:coordinate data-type:value="-59.1390456669" />
                       <gating:coordinate data-type:value="66821.0196078431" />
                     </gating:vertex>
                     <gating:vertex>
                       <gating:coordinate data-type:value="-5.7618625111" />
                       <gating:coordinate data-type:value="129529.9764705882" />
                     </gating:vertex>
                     <gating:vertex>
                       <gating:coordinate data-type:value="170.8555177563" />
                       <gating:coordinate data-type:value="240555.6705882353" />
                     </gating:vertex>
                     <gating:vertex>
                       <gating:coordinate data-type:value="355.239782389" />
                       <gating:coordinate data-type:value="258031.9372549019" />
                     </gating:vertex>
                   </gating:PolygonGate>
                 </Gate>
                 <Subpopulations>
                   <Population name="IFNg"  annotation=""  owningGroup="Day2"  expanded="1"  sortPriority="10"  count="2027" >
                     <Graph smoothing="0"  backColor="#ffffff"  foreColor="#000000"  heatMapStatParameter="Comp-FITC-A"  type="Pseudocolor"  fast="1" >
                       <Axis dimension="x"  name="Comp-APC-A"  label=""  auto="auto" />
                       <Axis dimension="y"  name="SSC-A"  label=""  auto="auto" />
                       <GraphSettings level="5%"  smoothingHighResolution="1"  contourHighResolution="1"  histogramSmoothingCount="0"  graphResolution="256"  showOutliers="0"  drawLargeDots="0"  dotsToDraw="8000"  tint="le.chartfill.tinted.40"  lineWeight="le.lineweight.normal"  lineStyle="le.linestyle.solid" />
                       <GraphEnvironment showGrid="0"  showAxes="tnlTNL"  showGates="1"  showFreqOnPlots="1"  showGateNameOnPlots="1"  showMedians="0"  showUncomped="0"  addEventParam="0"  lastYAxisName="" >
                         <TextTraits font="SansSerif"  size="11"  name="Labels"  style="plain"  color="#000000"  background="#00ffffff"  just="left" />
                         <TextTraits font="SansSerif"  size="11"  name="LayoutGates"  style="plain"  color="#000000"  background="#00ffffff"  just="left" />
                         <TextTraits font="SansSerif"  size="9"  name="Numbers"  style="plain"  color="#000000"  background="#00ffffff"  just="left" />
                         <TextTraits font="SansSerif"  size="9"  name="Legend"  style="plain"  color="#000000"  background="#00ffffff"  just="left" />
                         <WindowPosition x="752"  y="475"  width="454"  height="768"  displayed="1"  panelState="---" />
                       </GraphEnvironment>
                     </Graph>
                     <Gate gating:id="ID2109224377"  gating:parent_id="ID8620966" >
                       <gating:PolygonGate eventsInside="1"  annoOffsetX="47"  annoOffsetY="-66"  tint="#000000"  isTinted="0"  lineWeight="Normal"  userDefined="1"  quadId="-1"  gateResolution="256" >
                         <gating:dimension>
                           <data-type:fcs-dimension data-type:name="Comp-APC-A" />
                         </gating:dimension>
                         <gating:dimension>
                           <data-type:fcs-dimension data-type:name="SSC-A" />
                         </gating:dimension>
                         <gating:vertex>
                           <gating:coordinate data-type:value="8841.5494846872" />
                           <gating:coordinate data-type:value="253653.5060728745" />
                         </gating:vertex>
                         <gating:vertex>
                           <gating:coordinate data-type:value="1332.0766080026" />
                           <gating:coordinate data-type:value="37145.9109311741" />
                         </gating:vertex>
                         <gating:vertex>
                           <gating:coordinate data-type:value="245931.2616455657" />
                           <gating:coordinate data-type:value="37145.9109311741" />
                         </gating:vertex>
                         <gating:vertex>
                           <gating:coordinate data-type:value="261546.7436669038" />
                           <gating:coordinate data-type:value="253653.5060728745" />
                         </gating:vertex>
                       </gating:PolygonGate>
                     </Gate>
                   </Population>
                   <Population name="IFNg+"  annotation=""  owningGroup="Day2"  expanded="1"  sortPriority="10"  count="2027" >
                     <Graph smoothing="0"  backColor="#ffffff"  foreColor="#000000"  heatMapStatParameter="Comp-FITC-A"  type="Pseudocolor"  fast="1" >
                       <Axis dimension="x"  name="Comp-APC-A"  label=""  auto="auto" />
                       <Axis dimension="y"  name="Comp-BV510-A"  label=""  auto="auto" />
                       <GraphSettings level="5%"  smoothingHighResolution="1"  contourHighResolution="1"  histogramSmoothingCount="0"  graphResolution="256"  showOutliers="0"  drawLargeDots="0"  dotsToDraw="8000"  tint="le.chartfill.tinted.40"  lineWeight="le.lineweight.normal"  lineStyle="le.linestyle.solid" />
                       <GraphEnvironment showGrid="0"  showAxes="tnlTNL"  showGates="1"  showFreqOnPlots="1"  showGateNameOnPlots="1"  showMedians="0"  showUncomped="0"  addEventParam="0"  lastYAxisName="" >
                         <TextTraits font="SansSerif"  size="11"  name="Labels"  style="plain"  color="#000000"  background="#00ffffff"  just="left" />
                         <TextTraits font="SansSerif"  size="11"  name="LayoutGates"  style="plain"  color="#000000"  background="#00ffffff"  just="left" />
                         <TextTraits font="SansSerif"  size="9"  name="Numbers"  style="plain"  color="#000000"  background="#00ffffff"  just="left" />
                         <TextTraits font="SansSerif"  size="9"  name="Legend"  style="plain"  color="#000000"  background="#00ffffff"  just="left" />
                         <WindowPosition x="842"  y="217"  width="390"  height="776"  displayed="1"  panelState="---" />
                       </GraphEnvironment>
                     </Graph>
                     <Gate gating:id="ID320424182"  gating:parent_id="ID8620966" >
                       <gating:PolygonGate eventsInside="1"  annoOffsetX="0"  annoOffsetY="0"  tint="#000000"  isTinted="0"  lineWeight="Normal"  userDefined="1"  quadId="-1"  gateResolution="256" >
                         <gating:dimension>
                           <data-type:fcs-dimension data-type:name="Comp-APC-A" />
                         </gating:dimension>
                         <gating:dimension>
                           <data-type:fcs-dimension data-type:name="Comp-BV510-A" />
                         </gating:dimension>
                         <gating:vertex>
                           <gating:coordinate data-type:value="13534.4247230348" />
                           <gating:coordinate data-type:value="27034.4209493262" />
                         </gating:vertex>
                         <gating:vertex>
                           <gating:coordinate data-type:value="1311.0846618226" />
                           <gating:coordinate data-type:value="-115.8343604718" />
                         </gating:vertex>
                         <gating:vertex>
                           <gating:coordinate data-type:value="241994.3099915419" />
                           <gating:coordinate data-type:value="27.6493428681" />
                         </gating:vertex>
                         <gating:vertex>
                           <gating:coordinate data-type:value="633096.8243284726" />
                           <gating:coordinate data-type:value="15893.2097270204" />
                         </gating:vertex>
                       </gating:PolygonGate>
                     </Gate>
                   </Population>
                   <Population name="IL2+"  annotation=""  owningGroup="Day2"  expanded="1"  sortPriority="10"  count="12065" >
                     <Graph smoothing="0"  backColor="#ffffff"  foreColor="#000000"  heatMapStatParameter="Comp-FITC-A"  type="Pseudocolor"  fast="1" >
                       <Axis dimension="x"  name="Comp-BV510-A"  label=""  auto="auto" />
                       <Axis dimension="y"  name="Comp-FITC-A"  label=""  auto="auto" />
                       <GraphSettings level="5%"  smoothingHighResolution="1"  contourHighResolution="1"  histogramSmoothingCount="0"  graphResolution="256"  showOutliers="0"  drawLargeDots="0"  dotsToDraw="8000"  tint="le.chartfill.tinted.40"  lineWeight="le.lineweight.normal"  lineStyle="le.linestyle.solid" />
                       <GraphEnvironment showGrid="0"  showAxes="tnlTNL"  showGates="1"  showFreqOnPlots="1"  showGateNameOnPlots="1"  showMedians="0"  showUncomped="0"  addEventParam="0"  lastYAxisName="" >
                         <TextTraits font="SansSerif"  size="11"  name="Labels"  style="plain"  color="#000000"  background="#00ffffff"  just="left" />
                         <TextTraits font="SansSerif"  size="11"  name="LayoutGates"  style="plain"  color="#000000"  background="#00ffffff"  just="left" />
                         <TextTraits font="SansSerif"  size="9"  name="Numbers"  style="plain"  color="#000000"  background="#00ffffff"  just="left" />
                         <TextTraits font="SansSerif"  size="9"  name="Legend"  style="plain"  color="#000000"  background="#00ffffff"  just="left" />
                         <WindowPosition x="842"  y="217"  width="390"  height="776"  displayed="1"  panelState="---" />
                       </GraphEnvironment>
                     </Graph>
                     <Gate gating:id="ID2087505734"  gating:parent_id="ID8620966" >
                       <gating:PolygonGate eventsInside="1"  annoOffsetX="0"  annoOffsetY="0"  tint="#000000"  isTinted="0"  lineWeight="Normal"  userDefined="1"  quadId="-1"  gateResolution="256" >
                         <gating:dimension>
                           <data-type:fcs-dimension data-type:name="Comp-BV510-A" />
                         </gating:dimension>
                         <gating:dimension>
                           <data-type:fcs-dimension data-type:name="Comp-FITC-A" />
                         </gating:dimension>
                         <gating:vertex>
                           <gating:coordinate data-type:value="11.856562293" />
                           <gating:coordinate data-type:value="4577.0813118047" />
                         </gating:vertex>
                         <gating:vertex>
                           <gating:coordinate data-type:value="1093.393924166" />
                           <gating:coordinate data-type:value="2986.5448610094" />
                         </gating:vertex>
                         <gating:vertex>
                           <gating:coordinate data-type:value="80022.5231138784" />
                           <gating:coordinate data-type:value="8573.5496926957" />
                         </gating:vertex>
                         <gating:vertex>
                           <gating:coordinate data-type:value="60730.2911321694" />
                           <gating:coordinate data-type:value="183133.1609494353" />
                         </gating:vertex>
                         <gating:vertex>
                           <gating:coordinate data-type:value="-29.2332817721" />
                           <gating:coordinate data-type:value="144143.6328789422" />
                         </gating:vertex>
                       </gating:PolygonGate>
                     </Gate>
                   </Population>
                 </Subpopulations>
               </Population>
             </Subpopulations>
           </Population>
         </Subpopulations>
       </SampleNode>
     </Sample>
     <Sample>
       <DataSet uri="file:/Users/renm3/Desktop/Flow%20data/p73KO/p73CD4Cre_20190926/p73CD4CreTh1ICS-20190926/Day2+PI4hr_B4_B04_008.fcs"  sampleID="18" />
       <transforms:spilloverMatrix prefix="Comp-"  name="Acquisition-defined"  editable="0"  color="#c0c0c0"  version="FlowJo-10.4.2"  status="FINALIZED"  transforms:id="c6eef195-8aca-44d6-8a06-5b09a06b49e3"  suffix="" >
         <data-type:parameters>
           <data-type:parameter data-type:name="FITC-A" />
           <data-type:parameter data-type:name="PerCP-Cy5-5-A" />
           <data-type:parameter data-type:name="BV421-A" />
           <data-type:parameter data-type:name="BV510-A" />
           <data-type:parameter data-type:name="APC-A" />
           <data-type:parameter data-type:name="APC-Cy7-A" />
           <data-type:parameter data-type:name="PE-A" />
           <data-type:parameter data-type:name="PE-Cy5-A" />
           <data-type:parameter data-type:name="PE-Cy7-A" />
         </data-type:parameters>
         <transforms:spillover data-type:parameter="FITC-A" >
           <transforms:coefficient data-type:parameter="FITC-A"  transforms:value="1" />
           <transforms:coefficient data-type:parameter="PerCP-Cy5-5-A"  transforms:value="0.0013987737" />
           <transforms:coefficient data-type:parameter="BV421-A"  transforms:value="0" />
           <transforms:coefficient data-type:parameter="BV510-A"  transforms:value="0.0141821783" />
           <transforms:coefficient data-type:parameter="APC-A"  transforms:value="0" />
           <transforms:coefficient data-type:parameter="APC-Cy7-A"  transforms:value="0" />
           <transforms:coefficient data-type:parameter="PE-A"  transforms:value="0" />
           <transforms:coefficient data-type:parameter="PE-Cy5-A"  transforms:value="0" />
           <transforms:coefficient data-type:parameter="PE-Cy7-A"  transforms:value="0" />
         </transforms:spillover>
         <transforms:spillover data-type:parameter="PerCP-Cy5-5-A" >
           <transforms:coefficient data-type:parameter="FITC-A"  transforms:value="0" />
           <transforms:coefficient data-type:parameter="PerCP-Cy5-5-A"  transforms:value="1" />
           <transforms:coefficient data-type:parameter="BV421-A"  transforms:value="0" />
           <transforms:coefficient data-type:parameter="BV510-A"  transforms:value="0" />
           <transforms:coefficient data-type:parameter="APC-A"  transforms:value="0.1428580582" />
           <transforms:coefficient data-type:parameter="APC-Cy7-A"  transforms:value="0.1319343895" />
           <transforms:coefficient data-type:parameter="PE-A"  transforms:value="0.0006230989" />
           <transforms:coefficient data-type:parameter="PE-Cy5-A"  transforms:value="0.2700997591" />
           <transforms:coefficient data-type:parameter="PE-Cy7-A"  transforms:value="0.1096521616" />
         </transforms:spillover>
         <transforms:spillover data-type:parameter="BV421-A" >
           <transforms:coefficient data-type:parameter="FITC-A"  transforms:value="0.000190589" />
           <transforms:coefficient data-type:parameter="PerCP-Cy5-5-A"  transforms:value="0" />
           <transforms:coefficient data-type:parameter="BV421-A"  transforms:value="1" />
           <transforms:coefficient data-type:parameter="BV510-A"  transforms:value="0.1145210564" />
           <transforms:coefficient data-type:parameter="APC-A"  transforms:value="0" />
           <transforms:coefficient data-type:parameter="APC-Cy7-A"  transforms:value="0" />
           <transforms:coefficient data-type:parameter="PE-A"  transforms:value="0.0000520786" />
           <transforms:coefficient data-type:parameter="PE-Cy5-A"  transforms:value="0" />
           <transforms:coefficient data-type:parameter="PE-Cy7-A"  transforms:value="0" />
         </transforms:spillover>
         <transforms:spillover data-type:parameter="BV510-A" >
           <transforms:coefficient data-type:parameter="FITC-A"  transforms:value="0.0038964949" />
           <transforms:coefficient data-type:parameter="PerCP-Cy5-5-A"  transforms:value="0.0001576508" />
           <transforms:coefficient data-type:parameter="BV421-A"  transforms:value="0.0867012367" />
           <transforms:coefficient data-type:parameter="BV510-A"  transforms:value="1" />
           <transforms:coefficient data-type:parameter="APC-A"  transforms:value="0" />
           <transforms:coefficient data-type:parameter="APC-Cy7-A"  transforms:value="0" />
           <transforms:coefficient data-type:parameter="PE-A"  transforms:value="0" />
           <transforms:coefficient data-type:parameter="PE-Cy5-A"  transforms:value="0.0001644299" />
           <transforms:coefficient data-type:parameter="PE-Cy7-A"  transforms:value="0" />
         </transforms:spillover>
         <transforms:spillover data-type:parameter="APC-A" >
           <transforms:coefficient data-type:parameter="FITC-A"  transforms:value="0" />
           <transforms:coefficient data-type:parameter="PerCP-Cy5-5-A"  transforms:value="0.0079331566" />
           <transforms:coefficient data-type:parameter="BV421-A"  transforms:value="0" />
           <transforms:coefficient data-type:parameter="BV510-A"  transforms:value="0" />
           <transforms:coefficient data-type:parameter="APC-A"  transforms:value="1" />
           <transforms:coefficient data-type:parameter="APC-Cy7-A"  transforms:value="0.2594248652" />
           <transforms:coefficient data-type:parameter="PE-A"  transforms:value="0" />
           <transforms:coefficient data-type:parameter="PE-Cy5-A"  transforms:value="0.3322992325" />
           <transforms:coefficient data-type:parameter="PE-Cy7-A"  transforms:value="0.03517" />
         </transforms:spillover>
         <transforms:spillover data-type:parameter="APC-Cy7-A" >
           <transforms:coefficient data-type:parameter="FITC-A"  transforms:value="0" />
           <transforms:coefficient data-type:parameter="PerCP-Cy5-5-A"  transforms:value="0" />
           <transforms:coefficient data-type:parameter="BV421-A"  transforms:value="0" />
           <transforms:coefficient data-type:parameter="BV510-A"  transforms:value="0" />
           <transforms:coefficient data-type:parameter="APC-A"  transforms:value="0.0138907181" />
           <transforms:coefficient data-type:parameter="APC-Cy7-A"  transforms:value="1" />
           <transforms:coefficient data-type:parameter="PE-A"  transforms:value="0" />
           <transforms:coefficient data-type:parameter="PE-Cy5-A"  transforms:value="0.0056600245" />
           <transforms:coefficient data-type:parameter="PE-Cy7-A"  transforms:value="0.1161670238" />
         </transforms:spillover>
         <transforms:spillover data-type:parameter="PE-A" >
           <transforms:coefficient data-type:parameter="FITC-A"  transforms:value="0.0112401862" />
           <transforms:coefficient data-type:parameter="PerCP-Cy5-5-A"  transforms:value="0.0120022316" />
           <transforms:coefficient data-type:parameter="BV421-A"  transforms:value="0" />
           <transforms:coefficient data-type:parameter="BV510-A"  transforms:value="0.0004219394" />
           <transforms:coefficient data-type:parameter="APC-A"  transforms:value="0" />
           <transforms:coefficient data-type:parameter="APC-Cy7-A"  transforms:value="0" />
           <transforms:coefficient data-type:parameter="PE-A"  transforms:value="1" />
           <transforms:coefficient data-type:parameter="PE-Cy5-A"  transforms:value="0.0229632854" />
           <transforms:coefficient data-type:parameter="PE-Cy7-A"  transforms:value="0.0019095592" />
         </transforms:spillover>
         <transforms:spillover data-type:parameter="PE-Cy5-A" >
           <transforms:coefficient data-type:parameter="FITC-A"  transforms:value="0.0086832931" />
           <transforms:coefficient data-type:parameter="PerCP-Cy5-5-A"  transforms:value="0.5314068794" />
           <transforms:coefficient data-type:parameter="BV421-A"  transforms:value="0.0005100879" />
           <transforms:coefficient data-type:parameter="BV510-A"  transforms:value="0.0035228322" />
           <transforms:coefficient data-type:parameter="APC-A"  transforms:value="0.3093701303" />
           <transforms:coefficient data-type:parameter="APC-Cy7-A"  transforms:value="0.079216741" />
           <transforms:coefficient data-type:parameter="PE-A"  transforms:value="0.0709812865" />
           <transforms:coefficient data-type:parameter="PE-Cy5-A"  transforms:value="1" />
           <transforms:coefficient data-type:parameter="PE-Cy7-A"  transforms:value="0.1314849705" />
         </transforms:spillover>
         <transforms:spillover data-type:parameter="PE-Cy7-A" >
           <transforms:coefficient data-type:parameter="FITC-A"  transforms:value="0.0076778973" />
           <transforms:coefficient data-type:parameter="PerCP-Cy5-5-A"  transforms:value="0.0017007928" />
           <transforms:coefficient data-type:parameter="BV421-A"  transforms:value="0" />
           <transforms:coefficient data-type:parameter="BV510-A"  transforms:value="0.0001248709" />
           <transforms:coefficient data-type:parameter="APC-A"  transforms:value="0.0001203497" />
           <transforms:coefficient data-type:parameter="APC-Cy7-A"  transforms:value="0.1352632642" />
           <transforms:coefficient data-type:parameter="PE-A"  transforms:value="0.0507185981" />
           <transforms:coefficient data-type:parameter="PE-Cy5-A"  transforms:value="0.0020590324" />
           <transforms:coefficient data-type:parameter="PE-Cy7-A"  transforms:value="1" />
         </transforms:spillover>
       </transforms:spilloverMatrix>
       <Transformations>
         <transforms:linear transforms:minRange="0"  transforms:maxRange="262144"  gain="1" >
           <data-type:parameter data-type:name="FSC-A" />
         </transforms:linear>
         <transforms:linear transforms:minRange="0"  transforms:maxRange="262144"  gain="1" >
           <data-type:parameter data-type:name="FSC-H" />
         </transforms:linear>
         <transforms:linear transforms:minRange="0"  transforms:maxRange="262144"  gain="1" >
           <data-type:parameter data-type:name="FSC-W" />
         </transforms:linear>
         <transforms:linear transforms:minRange="0"  transforms:maxRange="262144"  gain="1" >
           <data-type:parameter data-type:name="SSC-A" />
         </transforms:linear>
         <transforms:linear transforms:minRange="0"  transforms:maxRange="262144"  gain="1" >
           <data-type:parameter data-type:name="SSC-H" />
         </transforms:linear>
         <transforms:linear transforms:minRange="0"  transforms:maxRange="262144"  gain="1" >
           <data-type:parameter data-type:name="SSC-W" />
         </transforms:linear>
         <transforms:biex transforms:length="256"  transforms:maxRange="262144.0000291775"  transforms:neg="0"  transforms:width="-10"  transforms:pos="4.418539922" >
           <data-type:parameter data-type:name="FITC-A" />
         </transforms:biex>
         <transforms:biex transforms:length="256"  transforms:maxRange="262144.0000291775"  transforms:neg="0"  transforms:width="-100"  transforms:pos="4.418539922" >
           <data-type:parameter data-type:name="PerCP-Cy5-5-A" />
         </transforms:biex>
         <transforms:biex transforms:length="256"  transforms:maxRange="262144.0000291775"  transforms:neg="0"  transforms:width="-100"  transforms:pos="4.418539922" >
           <data-type:parameter data-type:name="BV421-A" />
         </transforms:biex>
         <transforms:biex transforms:length="256"  transforms:maxRange="262144.0000291775"  transforms:neg="0"  transforms:width="-100"  transforms:pos="4.418539922" >
           <data-type:parameter data-type:name="BV510-A" />
         </transforms:biex>
         <transforms:biex transforms:length="256"  transforms:maxRange="262144.0000291775"  transforms:neg="0"  transforms:width="-5.0118723363"  transforms:pos="4.418539922" >
           <data-type:parameter data-type:name="APC-A" />
         </transforms:biex>
         <transforms:biex transforms:length="256"  transforms:maxRange="262144.0000291775"  transforms:neg="0"  transforms:width="-6.3095734448"  transforms:pos="4.418539922" >
           <data-type:parameter data-type:name="APC-Cy7-A" />
         </transforms:biex>
         <transforms:biex transforms:length="256"  transforms:maxRange="262144.0000291775"  transforms:neg="0"  transforms:width="-100"  transforms:pos="4.418539922" >
           <data-type:parameter data-type:name="PE-A" />
         </transforms:biex>
         <transforms:biex transforms:length="256"  transforms:maxRange="262144.0000291775"  transforms:neg="0"  transforms:width="-100"  transforms:pos="4.418539922" >
           <data-type:parameter data-type:name="PE-Cy5-A" />
         </transforms:biex>
         <transforms:biex transforms:length="256"  transforms:maxRange="262144.0000291775"  transforms:neg="0"  transforms:width="-100"  transforms:pos="4.418539922" >
           <data-type:parameter data-type:name="PE-Cy7-A" />
         </transforms:biex>
         <transforms:linear transforms:minRange="1.4518857768"  transforms:maxRange="60"  gain="0.0102534306" >
           <data-type:parameter data-type:name="Time" />
         </transforms:linear>
         <transforms:biex transforms:length="256"  transforms:maxRange="262144.0000291775"  transforms:neg="0"  transforms:width="-10"  transforms:pos="4.418539922" >
           <data-type:parameter data-type:name="Comp-FITC-A" />
         </transforms:biex>
         <transforms:biex transforms:length="256"  transforms:maxRange="262144.0000291775"  transforms:neg="0"  transforms:width="-100"  transforms:pos="4.418539922" >
           <data-type:parameter data-type:name="Comp-PerCP-Cy5-5-A" />
         </transforms:biex>
         <transforms:biex transforms:length="256"  transforms:maxRange="262144.0000291775"  transforms:neg="0"  transforms:width="-100"  transforms:pos="4.418539922" >
           <data-type:parameter data-type:name="Comp-BV421-A" />
         </transforms:biex>
         <transforms:biex transforms:length="256"  transforms:maxRange="262144.0000291775"  transforms:neg="0"  transforms:width="-100"  transforms:pos="4.418539922" >
           <data-type:parameter data-type:name="Comp-BV510-A" />
         </transforms:biex>
         <transforms:biex transforms:length="256"  transforms:maxRange="262144.0000291775"  transforms:neg="0"  transforms:width="-5.0118723363"  transforms:pos="4.418539922" >
           <data-type:parameter data-type:name="Comp-APC-A" />
         </transforms:biex>
         <transforms:biex transforms:length="256"  transforms:maxRange="262144.0000291775"  transforms:neg="0"  transforms:width="-6.3095734448"  transforms:pos="4.418539922" >
           <data-type:parameter data-type:name="Comp-APC-Cy7-A" />
         </transforms:biex>
         <transforms:biex transforms:length="256"  transforms:maxRange="262144.0000291775"  transforms:neg="0"  transforms:width="-100"  transforms:pos="4.418539922" >
           <data-type:parameter data-type:name="Comp-PE-A" />
         </transforms:biex>
         <transforms:biex transforms:length="256"  transforms:maxRange="262144.0000291775"  transforms:neg="0"  transforms:width="-100"  transforms:pos="4.418539922" >
           <data-type:parameter data-type:name="Comp-PE-Cy5-A" />
         </transforms:biex>
         <transforms:biex transforms:length="256"  transforms:maxRange="262144.0000291775"  transforms:neg="0"  transforms:width="-100"  transforms:pos="4.418539922" >
           <data-type:parameter data-type:name="Comp-PE-Cy7-A" />
         </transforms:biex>
       </Transformations>
       <Keywords>
         <Keyword name="FJ_FCS_VERSION"  value="3.1" />
         <Keyword name="$BEGINANALYSIS"  value="0" />
         <Keyword name="$ENDANALYSIS"  value="0" />
         <Keyword name="$BEGINSTEXT"  value="0" />
         <Keyword name="$ENDSTEXT"  value="0" />
         <Keyword name="$BEGINDATA"  value="4161" />
         <Keyword name="$ENDDATA"  value="1227264            " />
         <Keyword name="$FIL"  value="Day2+PI4hr_B4_B04_008.fcs" />
         <Keyword name="$SYS"  value="Windows 7 6.1" />
         <Keyword name="$TOT"  value="19111              " />
         <Keyword name="$PAR"  value="16" />
         <Keyword name="$MODE"  value="L" />
         <Keyword name="$BYTEORD"  value="4,3,2,1" />
         <Keyword name="$DATATYPE"  value="F" />
         <Keyword name="$NEXTDATA"  value="0" />
         <Keyword name="CREATOR"  value="BD FACSDiva Software Version 8.0.1" />
         <Keyword name="TUBE NAME"  value="B4" />
         <Keyword name="$SRC"  value="Day2+PI4hr" />
         <Keyword name="EXPERIMENT NAME"  value="p73CD4Cre_20190926" />
         <Keyword name="GUID"  value="f9ba904c-6ca5-4c77-ab23-8475f6864c76" />
         <Keyword name="$DATE"  value="27-SEP-2019" />
         <Keyword name="$BTIM"  value="09:39:35" />
         <Keyword name="$ETIM"  value="09:40:35" />
         <Keyword name="$CYT"  value="LSRFortessa X20 (LSRFortessa)" />
         <Keyword name="SETTINGS"  value="Cytometer" />
         <Keyword name="CYTNUM"  value="H656385044" />
         <Keyword name="WINDOW EXTENSION"  value="10.00" />
         <Keyword name="EXPORT USER NAME"  value="Mindy" />
         <Keyword name="EXPORT TIME"  value="27-SEP-2019-10:11:15" />
         <Keyword name="$OP"  value="Mindy" />
         <Keyword name="FSC ASF"  value="0.66" />
         <Keyword name="AUTOBS"  value="TRUE" />
         <Keyword name="$INST"  value=" " />
         <Keyword name="PREF GW NAME"  value="ICCS" />
         <Keyword name="LASER1NAME"  value="Blue" />
         <Keyword name="LASER1DELAY"  value="0.00" />
         <Keyword name="LASER1ASF"  value="0.73" />
         <Keyword name="LASER2NAME"  value="Violet" />
         <Keyword name="LASER2DELAY"  value="38.99" />
         <Keyword name="LASER2ASF"  value="0.50" />
         <Keyword name="LASER3NAME"  value="Red" />
         <Keyword name="LASER3DELAY"  value="113.71" />
         <Keyword name="LASER3ASF"  value="0.78" />
         <Keyword name="LASER4NAME"  value="Yel Gr" />
         <Keyword name="LASER4DELAY"  value="151.87" />
         <Keyword name="LASER4ASF"  value="0.85" />
         <Keyword name="PLATE NAME"  value="p73CD4CreTh1ICS-20190926" />
         <Keyword name="WELL ID"  value="B04" />
         <Keyword name="PLATE ID"  value="cfb3d518-65c8-4f40-bebf-5b045134f1d3" />
         <Keyword name="$TIMESTEP"  value="0.01" />
         <Keyword name="SPILL"  value="9,FITC-A,PerCP-Cy5-5-A,BV421-A,BV510-A,APC-A,APC-Cy7-A,PE-A,PE-Cy5-A,PE-Cy7-A,1,0.0013987737226437075,0,0.014182178270077679,0,0,0,0,0,0,1,0,0,0.14285806550850727,0.13193438245169625,0.0006230988390137741,0.2700997469771718,0.10965216305181674,0.00019058896825465294,0,1,0.11452105461017036,0,0,0.000052078647788076034,0,0,0.003896494964208396,0.00015765078629461818,0.08670123647238574,1,0,0,0,0.00016442986216139147,0,0,0.007933156181653356,0,0,1,0.25942486745693194,0,0.3322992317719705,0.03516999878890398,0,0,0,0,0.0138907185645589,1,0,0.005660024584322619,0.11616702515891543,0.011240185992844523,0.012002231670363479,0,0.00042193934823665894,0,0,1,0.022963285849536337,0.0019095592693682765,0.00868329275220724,0.5314068732940365,0.0005100879446043771,0.0035228322535670767,0.30937014364520016,0.07921674169968253,0.07098128622528417,1,0.13148496497189638,0.00767789746126923,0.0017007928439649225,0,0.00012487092826302896,0.00012034968511335413,0.13526326147942971,0.050718599316142,0.002059032365253258,1" />
         <Keyword name="APPLY COMPENSATION"  value="TRUE" />
         <Keyword name="THRESHOLD"  value="FSC,5000" />
         <Keyword name="$P1N"  value="FSC-A" />
         <Keyword name="$P1R"  value="262144" />
         <Keyword name="$P1B"  value="32" />
         <Keyword name="$P1E"  value="0,0" />
         <Keyword name="$P1V"  value="300" />
         <Keyword name="$P1G"  value="1.0" />
         <Keyword name="P1DISPLAY"  value="LIN" />
         <Keyword name="P1BS"  value="0" />
         <Keyword name="P1MS"  value="0" />
         <Keyword name="$P2N"  value="FSC-H" />
         <Keyword name="$P2R"  value="262144" />
         <Keyword name="$P2B"  value="32" />
         <Keyword name="$P2E"  value="0,0" />
         <Keyword name="$P2V"  value="300" />
         <Keyword name="$P2G"  value="1.0" />
         <Keyword name="P2DISPLAY"  value="LIN" />
         <Keyword name="P2BS"  value="0" />
         <Keyword name="P2MS"  value="0" />
         <Keyword name="$P3N"  value="FSC-W" />
         <Keyword name="$P3R"  value="262144" />
         <Keyword name="$P3B"  value="32" />
         <Keyword name="$P3E"  value="0,0" />
         <Keyword name="$P3V"  value="300" />
         <Keyword name="$P3G"  value="1.0" />
         <Keyword name="P3BS"  value="-1" />
         <Keyword name="P3MS"  value="0" />
         <Keyword name="$P4N"  value="SSC-A" />
         <Keyword name="$P4R"  value="262144" />
         <Keyword name="$P4B"  value="32" />
         <Keyword name="$P4E"  value="0,0" />
         <Keyword name="$P4V"  value="300" />
         <Keyword name="$P4G"  value="1.0" />
         <Keyword name="P4DISPLAY"  value="LIN" />
         <Keyword name="P4BS"  value="0" />
         <Keyword name="P4MS"  value="0" />
         <Keyword name="$P5N"  value="SSC-H" />
         <Keyword name="$P5R"  value="262144" />
         <Keyword name="$P5B"  value="32" />
         <Keyword name="$P5E"  value="0,0" />
         <Keyword name="$P5V"  value="300" />
         <Keyword name="$P5G"  value="1.0" />
         <Keyword name="P5DISPLAY"  value="LIN" />
         <Keyword name="P5BS"  value="0" />
         <Keyword name="P5MS"  value="0" />
         <Keyword name="$P6N"  value="SSC-W" />
         <Keyword name="$P6R"  value="262144" />
         <Keyword name="$P6B"  value="32" />
         <Keyword name="$P6E"  value="0,0" />
         <Keyword name="$P6V"  value="300" />
         <Keyword name="$P6G"  value="1.0" />
         <Keyword name="P6BS"  value="-1" />
         <Keyword name="P6MS"  value="0" />
         <Keyword name="$P7N"  value="FITC-A" />
         <Keyword name="$P7S"  value="IL2" />
         <Keyword name="$P7R"  value="262144" />
         <Keyword name="$P7B"  value="32" />
         <Keyword name="$P7E"  value="0,0" />
         <Keyword name="$P7V"  value="500" />
         <Keyword name="$P7G"  value="1.0" />
         <Keyword name="P7DISPLAY"  value="LOG" />
         <Keyword name="P7BS"  value="163" />
         <Keyword name="P7MS"  value="0" />
         <Keyword name="$P8N"  value="PerCP-Cy5-5-A" />
         <Keyword name="$P8S"  value="CD25" />
         <Keyword name="$P8R"  value="262144" />
         <Keyword name="$P8B"  value="32" />
         <Keyword name="$P8E"  value="0,0" />
         <Keyword name="$P8V"  value="500" />
         <Keyword name="$P8G"  value="1.0" />
         <Keyword name="P8DISPLAY"  value="LOG" />
         <Keyword name="P8BS"  value="8977" />
         <Keyword name="P8MS"  value="0" />
         <Keyword name="$P9N"  value="BV421-A" />
         <Keyword name="$P9S"  value="T-bet" />
         <Keyword name="$P9R"  value="262144" />
         <Keyword name="$P9B"  value="32" />
         <Keyword name="$P9E"  value="0,0" />
         <Keyword name="$P9V"  value="394" />
         <Keyword name="$P9G"  value="1.0" />
         <Keyword name="P9DISPLAY"  value="LOG" />
         <Keyword name="P9BS"  value="1267" />
         <Keyword name="P9MS"  value="0" />
         <Keyword name="$P10N"  value="BV510-A" />
         <Keyword name="$P10R"  value="262144" />
         <Keyword name="$P10B"  value="32" />
         <Keyword name="$P10E"  value="0,0" />
         <Keyword name="$P10V"  value="499" />
         <Keyword name="$P10G"  value="1.0" />
         <Keyword name="P10DISPLAY"  value="LOG" />
         <Keyword name="P10BS"  value="60" />
         <Keyword name="P10MS"  value="0" />
         <Keyword name="$P11N"  value="APC-A" />
         <Keyword name="$P11S"  value="IFNg" />
         <Keyword name="$P11R"  value="262144" />
         <Keyword name="$P11B"  value="32" />
         <Keyword name="$P11E"  value="0,0" />
         <Keyword name="$P11V"  value="485" />
         <Keyword name="$P11G"  value="1.0" />
         <Keyword name="P11DISPLAY"  value="LOG" />
         <Keyword name="P11BS"  value="7523" />
         <Keyword name="P11MS"  value="0" />
         <Keyword name="$P12N"  value="APC-Cy7-A" />
         <Keyword name="$P12S"  value="Live_Dead" />
         <Keyword name="$P12R"  value="262144" />
         <Keyword name="$P12B"  value="32" />
         <Keyword name="$P12E"  value="0,0" />
         <Keyword name="$P12V"  value="580" />
         <Keyword name="$P12G"  value="1.0" />
         <Keyword name="P12DISPLAY"  value="LOG" />
         <Keyword name="P12BS"  value="2976" />
         <Keyword name="P12MS"  value="0" />
         <Keyword name="$P13N"  value="PE-A" />
         <Keyword name="$P13S"  value="IL12rb2" />
         <Keyword name="$P13R"  value="262144" />
         <Keyword name="$P13B"  value="32" />
         <Keyword name="$P13E"  value="0,0" />
         <Keyword name="$P13V"  value="650" />
         <Keyword name="$P13G"  value="1.0" />
         <Keyword name="P13DISPLAY"  value="LOG" />
         <Keyword name="P13BS"  value="1380" />
         <Keyword name="P13MS"  value="0" />
         <Keyword name="$P14N"  value="PE-Cy5-A" />
         <Keyword name="$P14R"  value="262144" />
         <Keyword name="$P14B"  value="32" />
         <Keyword name="$P14E"  value="0,0" />
         <Keyword name="$P14V"  value="520" />
         <Keyword name="$P14G"  value="1.0" />
         <Keyword name="P14DISPLAY"  value="LOG" />
         <Keyword name="P14BS"  value="3743" />
         <Keyword name="P14MS"  value="0" />
         <Keyword name="$P15N"  value="PE-Cy7-A" />
         <Keyword name="$P15S"  value="CD44" />
         <Keyword name="$P15R"  value="262144" />
         <Keyword name="$P15B"  value="32" />
         <Keyword name="$P15E"  value="0,0" />
         <Keyword name="$P15V"  value="525" />
         <Keyword name="$P15G"  value="1.0" />
         <Keyword name="P15DISPLAY"  value="LOG" />
         <Keyword name="P15BS"  value="3400" />
         <Keyword name="P15MS"  value="0" />
         <Keyword name="$P16N"  value="Time" />
         <Keyword name="$P16R"  value="262144" />
         <Keyword name="$P16B"  value="32" />
         <Keyword name="$P16E"  value="0,0" />
         <Keyword name="$P16G"  value="0.01" />
         <Keyword name="P16BS"  value="0" />
         <Keyword name="P16MS"  value="0" />
         <Keyword name="CST SETUP STATUS"  value="SUCCESS" />
         <Keyword name="CST BEADS LOT ID"  value="43025" />
         <Keyword name="CYTOMETER CONFIG NAME"  value="CST NIH 3-Blue 6-Violet 3-Red 4-Yel Gr" />
         <Keyword name="CYTOMETER CONFIG CREATE DATE"  value="2014-11-13T10:48:36-05:00" />
         <Keyword name="CST SETUP DATE"  value="2015-06-04T16:19:05-04:00" />
         <Keyword name="CST BASELINE DATE"  value="2014-12-16T11:37:43-05:00" />
         <Keyword name="CST BEADS EXPIRED"  value="False" />
         <Keyword name="CST PERFORMANCE EXPIRED"  value="2015-06-05T16:19:05-04:00" />
         <Keyword name="CST REGULATORY STATUS"  value="RUO Performance Check" />
         <Keyword name="$P1S"  value="" />
         <Keyword name="$P2S"  value="" />
         <Keyword name="$P3S"  value="" />
         <Keyword name="$P4S"  value="" />
         <Keyword name="$P5S"  value="" />
         <Keyword name="$P6S"  value="" />
         <Keyword name="$P10S"  value="" />
         <Keyword name="$P14S"  value="" />
         <Keyword name="$P16S"  value="" />
         <Keyword name="$P17N"  value="Comp-FITC-A" />
         <Keyword name="$P17S"  value="IL2" />
         <Keyword name="$P17R"  value="262144" />
         <Keyword name="$P18N"  value="Comp-PerCP-Cy5-5-A" />
         <Keyword name="$P18S"  value="CD25" />
         <Keyword name="$P18R"  value="262144" />
         <Keyword name="$P19N"  value="Comp-BV421-A" />
         <Keyword name="$P19S"  value="T-bet" />
         <Keyword name="$P19R"  value="262144" />
         <Keyword name="$P20N"  value="Comp-BV510-A" />
         <Keyword name="$P20S"  value="" />
         <Keyword name="$P20R"  value="262144" />
         <Keyword name="$P21N"  value="Comp-APC-A" />
         <Keyword name="$P21S"  value="IFNg" />
         <Keyword name="$P21R"  value="262144" />
         <Keyword name="$P22N"  value="Comp-APC-Cy7-A" />
         <Keyword name="$P22S"  value="Live_Dead" />
         <Keyword name="$P22R"  value="262144" />
         <Keyword name="$P23N"  value="Comp-PE-A" />
         <Keyword name="$P23S"  value="IL12rb2" />
         <Keyword name="$P23R"  value="262144" />
         <Keyword name="$P24N"  value="Comp-PE-Cy5-A" />
         <Keyword name="$P24S"  value="" />
         <Keyword name="$P24R"  value="262144" />
         <Keyword name="$P25N"  value="Comp-PE-Cy7-A" />
         <Keyword name="$P25S"  value="CD44" />
         <Keyword name="$P25R"  value="262144" />
       </Keywords>
       <SampleNode name="Day2+PI4hr_B4_B04_008.fcs"  annotation=""  owningGroup=""  expanded="1"  sortPriority="10"  count="19111"  sampleID="18" >
         <Graph smoothing="0"  backColor="#ffffff"  foreColor="#000000"  type="Pseudocolor"  fast="1" >
           <Axis dimension="x"  name="FSC-A"  label=""  auto="auto" />
           <Axis dimension="y"  name="SSC-A"  label=""  auto="auto" />
           <GraphSettings level="5%"  smoothingHighResolution="1"  contourHighResolution="1"  histogramSmoothingCount="0"  graphResolution="256"  showOutliers="0"  drawLargeDots="0"  dotsToDraw="8000"  tint="le.chartfill.tinted.40"  lineWeight="le.lineweight.normal"  lineStyle="le.linestyle.solid" />
           <GraphEnvironment showGrid="0"  showAxes="tnlTNL"  showGates="1"  showFreqOnPlots="1"  showGateNameOnPlots="1"  showMedians="0"  showUncomped="0"  addEventParam="0"  lastYAxisName="" >
             <TextTraits font="SansSerif"  size="11"  name="Labels"  style="plain"  color="#000000"  background="#00ffffff"  just="left" />
             <TextTraits font="SansSerif"  size="11"  name="LayoutGates"  style="plain"  color="#000000"  background="#00ffffff"  just="left" />
             <TextTraits font="SansSerif"  size="9"  name="Numbers"  style="plain"  color="#000000"  background="#00ffffff"  just="left" />
             <TextTraits font="SansSerif"  size="9"  name="Legend"  style="plain"  color="#000000"  background="#00ffffff"  just="left" />
             <WindowPosition x="0"  y="0"  width="0"  height="194"  displayed="0"  panelState="" />
           </GraphEnvironment>
         </Graph>
         <Subpopulations>
           <Population name="Lymphocytes"  annotation=""  owningGroup="Day2"  expanded="1"  sortPriority="10"  count="16051" >
             <Graph smoothing="0"  backColor="#ffffff"  foreColor="#000000"  heatMapStatParameter="Comp-FITC-A"  type="Pseudocolor"  fast="1" >
               <Axis dimension="x"  name="FSC-A"  label=""  auto="auto" />
               <Axis dimension="y"  name="SSC-A"  label=""  auto="auto" />
               <GraphSettings level="5%"  smoothingHighResolution="1"  contourHighResolution="1"  histogramSmoothingCount="0"  graphResolution="256"  showOutliers="0"  drawLargeDots="0"  dotsToDraw="8000"  tint="le.chartfill.tinted.40"  lineWeight="le.lineweight.normal"  lineStyle="le.linestyle.solid" />
               <GraphEnvironment showGrid="0"  showAxes="tnlTNL"  showGates="1"  showFreqOnPlots="1"  showGateNameOnPlots="1"  showMedians="0"  showUncomped="0"  addEventParam="0"  lastYAxisName="" >
                 <TextTraits font="SansSerif"  size="11"  name="Labels"  style="plain"  color="#000000"  background="#00ffffff"  just="left" />
                 <TextTraits font="SansSerif"  size="11"  name="LayoutGates"  style="plain"  color="#000000"  background="#00ffffff"  just="left" />
                 <TextTraits font="SansSerif"  size="9"  name="Numbers"  style="plain"  color="#000000"  background="#00ffffff"  just="left" />
                 <TextTraits font="SansSerif"  size="9"  name="Legend"  style="plain"  color="#000000"  background="#00ffffff"  just="left" />
                 <WindowPosition x="842"  y="217"  width="390"  height="776"  displayed="1"  panelState="---" />
               </GraphEnvironment>
             </Graph>
             <Gate gating:id="ID1267353713" >
               <gating:PolygonGate eventsInside="1"  annoOffsetX="0"  annoOffsetY="0"  tint="#000000"  isTinted="0"  lineWeight="Normal"  userDefined="1"  quadId="-1"  gateResolution="256" >
                 <gating:dimension>
                   <data-type:fcs-dimension data-type:name="FSC-A" />
                 </gating:dimension>
                 <gating:dimension>
                   <data-type:fcs-dimension data-type:name="SSC-A" />
                 </gating:dimension>
                 <gating:vertex>
                   <gating:coordinate data-type:value="37154.2677165354" />
                   <gating:coordinate data-type:value="93549.4274509804" />
                 </gating:vertex>
                 <gating:vertex>
                   <gating:coordinate data-type:value="46442.8346456693" />
                   <gating:coordinate data-type:value="26728.4078431373" />
                 </gating:vertex>
                 <gating:vertex>
                   <gating:coordinate data-type:value="129007.874015748" />
                   <gating:coordinate data-type:value="15420.2352941176" />
                 </gating:vertex>
                 <gating:vertex>
                   <gating:coordinate data-type:value="198156.094488189" />
                   <gating:coordinate data-type:value="49344.7529411765" />
                 </gating:vertex>
                 <gating:vertex>
                   <gating:coordinate data-type:value="227053.8582677165" />
                   <gating:coordinate data-type:value="109997.6784313726" />
                 </gating:vertex>
                 <gating:vertex>
                   <gating:coordinate data-type:value="250791.3070866142" />
                   <gating:coordinate data-type:value="175790.6823529412" />
                 </gating:vertex>
                 <gating:vertex>
                   <gating:coordinate data-type:value="254919.5590551181" />
                   <gating:coordinate data-type:value="243639.7176470588" />
                 </gating:vertex>
                 <gating:vertex>
                   <gating:coordinate data-type:value="219829.4173228346" />
                   <gating:coordinate data-type:value="251863.8431372549" />
                 </gating:vertex>
                 <gating:vertex>
                   <gating:coordinate data-type:value="127975.8110236221" />
                   <gating:coordinate data-type:value="246723.7647058823" />
                 </gating:vertex>
                 <gating:vertex>
                   <gating:coordinate data-type:value="69148.2204724409" />
                   <gating:coordinate data-type:value="229247.4980392157" />
                 </gating:vertex>
                 <gating:vertex>
                   <gating:coordinate data-type:value="26833.6377952756" />
                   <gating:coordinate data-type:value="161398.462745098" />
                 </gating:vertex>
               </gating:PolygonGate>
             </Gate>
             <Subpopulations>
               <Population name="Live cells"  annotation=""  owningGroup="Day2"  expanded="1"  sortPriority="10"  count="11292" >
                 <Graph smoothing="1"  backColor="#ffffff"  foreColor="#000000"  heatMapStatParameter="Comp-FITC-A"  type="Histogram"  fast="1" >
                   <Axis dimension="x"  name="Comp-PE-A"  label=""  auto="auto" />
                   <Axis dimension="y"  name=""  label=""  auto="auto" />
                   <GraphSettings level="5%"  smoothingHighResolution="1"  contourHighResolution="1"  histogramSmoothingCount="0"  graphResolution="256"  showOutliers="0"  drawLargeDots="0"  dotsToDraw="8000"  tint="le.chartfill.tinted.40"  lineWeight="le.lineweight.normal"  lineStyle="le.linestyle.solid" />
                   <GraphEnvironment showGrid="0"  showAxes="tnlTNL"  showGates="1"  showFreqOnPlots="1"  showGateNameOnPlots="1"  showMedians="0"  showUncomped="0"  addEventParam="0"  lastYAxisName="" >
                     <TextTraits font="SansSerif"  size="11"  name="Labels"  style="plain"  color="#000000"  background="#00ffffff"  just="left" />
                     <TextTraits font="SansSerif"  size="11"  name="LayoutGates"  style="plain"  color="#000000"  background="#00ffffff"  just="left" />
                     <TextTraits font="SansSerif"  size="9"  name="Numbers"  style="plain"  color="#000000"  background="#00ffffff"  just="left" />
                     <TextTraits font="SansSerif"  size="9"  name="Legend"  style="plain"  color="#000000"  background="#00ffffff"  just="left" />
                     <WindowPosition x="583"  y="265"  width="667"  height="1013"  displayed="0"  panelState="---" />
                   </GraphEnvironment>
                 </Graph>
                 <Gate gating:id="ID2007214404"  gating:parent_id="ID1267353713" >
                   <gating:PolygonGate eventsInside="1"  annoOffsetX="0"  annoOffsetY="0"  tint="#000000"  isTinted="0"  lineWeight="Normal"  userDefined="1"  quadId="-1"  gateResolution="256" >
                     <gating:dimension>
                       <data-type:fcs-dimension data-type:name="Comp-APC-Cy7-A" />
                     </gating:dimension>
                     <gating:dimension>
                       <data-type:fcs-dimension data-type:name="SSC-A" />
                     </gating:dimension>
                     <gating:vertex>
                       <gating:coordinate data-type:value="20164.224385507" />
                       <gating:coordinate data-type:value="254947.8901960784" />
                     </gating:vertex>
                     <gating:vertex>
                       <gating:coordinate data-type:value="17183.8506787034" />
                       <gating:coordinate data-type:value="190182.9019607843" />
                     </gating:vertex>
                     <gating:vertex>
                       <gating:coordinate data-type:value="2458.7003845473" />
                       <gating:coordinate data-type:value="47288.7215686275" />
                     </gating:vertex>
                     <gating:vertex>
                       <gating:coordinate data-type:value="265.4694002462" />
                       <gating:coordinate data-type:value="16448.2509803922" />
                     </gating:vertex>
                     <gating:vertex>
                       <gating:coordinate data-type:value="-2.7973606862" />
                       <gating:coordinate data-type:value="16448.2509803922" />
                     </gating:vertex>
                     <gating:vertex>
                       <gating:coordinate data-type:value="-62.6309820573" />
                       <gating:coordinate data-type:value="19532.2980392157" />
                     </gating:vertex>
                     <gating:vertex>
                       <gating:coordinate data-type:value="-59.1390456669" />
                       <gating:coordinate data-type:value="66821.0196078431" />
                     </gating:vertex>
                     <gating:vertex>
                       <gating:coordinate data-type:value="-5.7618625111" />
                       <gating:coordinate data-type:value="129529.9764705882" />
                     </gating:vertex>
                     <gating:vertex>
                       <gating:coordinate data-type:value="170.8555177563" />
                       <gating:coordinate data-type:value="240555.6705882353" />
                     </gating:vertex>
                     <gating:vertex>
                       <gating:coordinate data-type:value="355.239782389" />
                       <gating:coordinate data-type:value="258031.9372549019" />
                     </gating:vertex>
                   </gating:PolygonGate>
                 </Gate>
                 <Subpopulations>
                   <Population name="IFNg"  annotation=""  owningGroup="Day2"  expanded="1"  sortPriority="10"  count="656" >
                     <Graph smoothing="0"  backColor="#ffffff"  foreColor="#000000"  heatMapStatParameter="Comp-FITC-A"  type="Pseudocolor"  fast="1" >
                       <Axis dimension="x"  name="Comp-APC-A"  label=""  auto="auto" />
                       <Axis dimension="y"  name="SSC-A"  label=""  auto="auto" />
                       <GraphSettings level="5%"  smoothingHighResolution="1"  contourHighResolution="1"  histogramSmoothingCount="0"  graphResolution="256"  showOutliers="0"  drawLargeDots="0"  dotsToDraw="8000"  tint="le.chartfill.tinted.40"  lineWeight="le.lineweight.normal"  lineStyle="le.linestyle.solid" />
                       <GraphEnvironment showGrid="0"  showAxes="tnlTNL"  showGates="1"  showFreqOnPlots="1"  showGateNameOnPlots="1"  showMedians="0"  showUncomped="0"  addEventParam="0"  lastYAxisName="" >
                         <TextTraits font="SansSerif"  size="11"  name="Labels"  style="plain"  color="#000000"  background="#00ffffff"  just="left" />
                         <TextTraits font="SansSerif"  size="11"  name="LayoutGates"  style="plain"  color="#000000"  background="#00ffffff"  just="left" />
                         <TextTraits font="SansSerif"  size="9"  name="Numbers"  style="plain"  color="#000000"  background="#00ffffff"  just="left" />
                         <TextTraits font="SansSerif"  size="9"  name="Legend"  style="plain"  color="#000000"  background="#00ffffff"  just="left" />
                         <WindowPosition x="752"  y="475"  width="454"  height="768"  displayed="1"  panelState="---" />
                       </GraphEnvironment>
                     </Graph>
                     <Gate gating:id="ID774111678"  gating:parent_id="ID2007214404" >
                       <gating:PolygonGate eventsInside="1"  annoOffsetX="0"  annoOffsetY="0"  tint="#000000"  isTinted="0"  lineWeight="Normal"  userDefined="1"  quadId="-1"  gateResolution="256" >
                         <gating:dimension>
                           <data-type:fcs-dimension data-type:name="Comp-APC-A" />
                         </gating:dimension>
                         <gating:dimension>
                           <data-type:fcs-dimension data-type:name="SSC-A" />
                         </gating:dimension>
                         <gating:vertex>
                           <gating:coordinate data-type:value="8841.5494846872" />
                           <gating:coordinate data-type:value="253653.5060728745" />
                         </gating:vertex>
                         <gating:vertex>
                           <gating:coordinate data-type:value="1332.0766080026" />
                           <gating:coordinate data-type:value="37145.9109311741" />
                         </gating:vertex>
                         <gating:vertex>
                           <gating:coordinate data-type:value="245931.2616455657" />
                           <gating:coordinate data-type:value="37145.9109311741" />
                         </gating:vertex>
                         <gating:vertex>
                           <gating:coordinate data-type:value="261546.7436669038" />
                           <gating:coordinate data-type:value="253653.5060728745" />
                         </gating:vertex>
                       </gating:PolygonGate>
                     </Gate>
                   </Population>
                   <Population name="IFNg+"  annotation=""  owningGroup="Day2"  expanded="1"  sortPriority="10"  count="664" >
                     <Graph smoothing="0"  backColor="#ffffff"  foreColor="#000000"  heatMapStatParameter="Comp-FITC-A"  type="Pseudocolor"  fast="1" >
                       <Axis dimension="x"  name="Comp-APC-A"  label=""  auto="auto" />
                       <Axis dimension="y"  name="Comp-BV510-A"  label=""  auto="auto" />
                       <GraphSettings level="5%"  smoothingHighResolution="1"  contourHighResolution="1"  histogramSmoothingCount="0"  graphResolution="256"  showOutliers="0"  drawLargeDots="0"  dotsToDraw="8000"  tint="le.chartfill.tinted.40"  lineWeight="le.lineweight.normal"  lineStyle="le.linestyle.solid" />
                       <GraphEnvironment showGrid="0"  showAxes="tnlTNL"  showGates="1"  showFreqOnPlots="1"  showGateNameOnPlots="1"  showMedians="0"  showUncomped="0"  addEventParam="0"  lastYAxisName="" >
                         <TextTraits font="SansSerif"  size="11"  name="Labels"  style="plain"  color="#000000"  background="#00ffffff"  just="left" />
                         <TextTraits font="SansSerif"  size="11"  name="LayoutGates"  style="plain"  color="#000000"  background="#00ffffff"  just="left" />
                         <TextTraits font="SansSerif"  size="9"  name="Numbers"  style="plain"  color="#000000"  background="#00ffffff"  just="left" />
                         <TextTraits font="SansSerif"  size="9"  name="Legend"  style="plain"  color="#000000"  background="#00ffffff"  just="left" />
                         <WindowPosition x="842"  y="217"  width="390"  height="776"  displayed="1"  panelState="---" />
                       </GraphEnvironment>
                     </Graph>
                     <Gate gating:id="ID875101635"  gating:parent_id="ID2007214404" >
                       <gating:PolygonGate eventsInside="1"  annoOffsetX="0"  annoOffsetY="0"  tint="#000000"  isTinted="0"  lineWeight="Normal"  userDefined="1"  quadId="-1"  gateResolution="256" >
                         <gating:dimension>
                           <data-type:fcs-dimension data-type:name="Comp-APC-A" />
                         </gating:dimension>
                         <gating:dimension>
                           <data-type:fcs-dimension data-type:name="Comp-BV510-A" />
                         </gating:dimension>
                         <gating:vertex>
                           <gating:coordinate data-type:value="13534.4247230348" />
                           <gating:coordinate data-type:value="27034.4209493262" />
                         </gating:vertex>
                         <gating:vertex>
                           <gating:coordinate data-type:value="1311.0846618226" />
                           <gating:coordinate data-type:value="-115.8343604718" />
                         </gating:vertex>
                         <gating:vertex>
                           <gating:coordinate data-type:value="241994.3099915419" />
                           <gating:coordinate data-type:value="27.6493428681" />
                         </gating:vertex>
                         <gating:vertex>
                           <gating:coordinate data-type:value="633096.8243284726" />
                           <gating:coordinate data-type:value="15893.2097270204" />
                         </gating:vertex>
                       </gating:PolygonGate>
                     </Gate>
                   </Population>
                   <Population name="IL2+"  annotation=""  owningGroup="Day2"  expanded="1"  sortPriority="10"  count="7229" >
                     <Graph smoothing="0"  backColor="#ffffff"  foreColor="#000000"  heatMapStatParameter="Comp-FITC-A"  type="Pseudocolor"  fast="1" >
                       <Axis dimension="x"  name="Comp-BV510-A"  label=""  auto="auto" />
                       <Axis dimension="y"  name="Comp-FITC-A"  label=""  auto="auto" />
                       <GraphSettings level="5%"  smoothingHighResolution="1"  contourHighResolution="1"  histogramSmoothingCount="0"  graphResolution="256"  showOutliers="0"  drawLargeDots="0"  dotsToDraw="8000"  tint="le.chartfill.tinted.40"  lineWeight="le.lineweight.normal"  lineStyle="le.linestyle.solid" />
                       <GraphEnvironment showGrid="0"  showAxes="tnlTNL"  showGates="1"  showFreqOnPlots="1"  showGateNameOnPlots="1"  showMedians="0"  showUncomped="0"  addEventParam="0"  lastYAxisName="" >
                         <TextTraits font="SansSerif"  size="11"  name="Labels"  style="plain"  color="#000000"  background="#00ffffff"  just="left" />
                         <TextTraits font="SansSerif"  size="11"  name="LayoutGates"  style="plain"  color="#000000"  background="#00ffffff"  just="left" />
                         <TextTraits font="SansSerif"  size="9"  name="Numbers"  style="plain"  color="#000000"  background="#00ffffff"  just="left" />
                         <TextTraits font="SansSerif"  size="9"  name="Legend"  style="plain"  color="#000000"  background="#00ffffff"  just="left" />
                         <WindowPosition x="842"  y="217"  width="390"  height="776"  displayed="1"  panelState="---" />
                       </GraphEnvironment>
                     </Graph>
                     <Gate gating:id="ID771285751"  gating:parent_id="ID2007214404" >
                       <gating:PolygonGate eventsInside="1"  annoOffsetX="0"  annoOffsetY="0"  tint="#000000"  isTinted="0"  lineWeight="Normal"  userDefined="1"  quadId="-1"  gateResolution="256" >
                         <gating:dimension>
                           <data-type:fcs-dimension data-type:name="Comp-BV510-A" />
                         </gating:dimension>
                         <gating:dimension>
                           <data-type:fcs-dimension data-type:name="Comp-FITC-A" />
                         </gating:dimension>
                         <gating:vertex>
                           <gating:coordinate data-type:value="11.856562293" />
                           <gating:coordinate data-type:value="4577.0813118047" />
                         </gating:vertex>
                         <gating:vertex>
                           <gating:coordinate data-type:value="1093.393924166" />
                           <gating:coordinate data-type:value="2986.5448610094" />
                         </gating:vertex>
                         <gating:vertex>
                           <gating:coordinate data-type:value="80022.5231138784" />
                           <gating:coordinate data-type:value="8573.5496926957" />
                         </gating:vertex>
                         <gating:vertex>
                           <gating:coordinate data-type:value="60730.2911321694" />
                           <gating:coordinate data-type:value="183133.1609494353" />
                         </gating:vertex>
                         <gating:vertex>
                           <gating:coordinate data-type:value="-29.2332817721" />
                           <gating:coordinate data-type:value="144143.6328789422" />
                         </gating:vertex>
                       </gating:PolygonGate>
                     </Gate>
                   </Population>
                 </Subpopulations>
               </Population>
             </Subpopulations>
           </Population>
         </Subpopulations>
       </SampleNode>
     </Sample>
     <Sample>
       <DataSet uri="file:/Users/renm3/Desktop/Flow%20data/p73KO/p73CD4Cre_20190926/p73CD4CreTh1ICS-20190926/Day2+PI4hr_B5_B05_009.fcs"  sampleID="19" />
       <transforms:spilloverMatrix prefix="Comp-"  name="Acquisition-defined"  editable="0"  color="#c0c0c0"  version="FlowJo-10.4.2"  status="FINALIZED"  transforms:id="c6eef195-8aca-44d6-8a06-5b09a06b49e3"  suffix="" >
         <data-type:parameters>
           <data-type:parameter data-type:name="FITC-A" />
           <data-type:parameter data-type:name="PerCP-Cy5-5-A" />
           <data-type:parameter data-type:name="BV421-A" />
           <data-type:parameter data-type:name="BV510-A" />
           <data-type:parameter data-type:name="APC-A" />
           <data-type:parameter data-type:name="APC-Cy7-A" />
           <data-type:parameter data-type:name="PE-A" />
           <data-type:parameter data-type:name="PE-Cy5-A" />
           <data-type:parameter data-type:name="PE-Cy7-A" />
         </data-type:parameters>
         <transforms:spillover data-type:parameter="FITC-A" >
           <transforms:coefficient data-type:parameter="FITC-A"  transforms:value="1" />
           <transforms:coefficient data-type:parameter="PerCP-Cy5-5-A"  transforms:value="0.0013987737" />
           <transforms:coefficient data-type:parameter="BV421-A"  transforms:value="0" />
           <transforms:coefficient data-type:parameter="BV510-A"  transforms:value="0.0141821783" />
           <transforms:coefficient data-type:parameter="APC-A"  transforms:value="0" />
           <transforms:coefficient data-type:parameter="APC-Cy7-A"  transforms:value="0" />
           <transforms:coefficient data-type:parameter="PE-A"  transforms:value="0" />
           <transforms:coefficient data-type:parameter="PE-Cy5-A"  transforms:value="0" />
           <transforms:coefficient data-type:parameter="PE-Cy7-A"  transforms:value="0" />
         </transforms:spillover>
         <transforms:spillover data-type:parameter="PerCP-Cy5-5-A" >
           <transforms:coefficient data-type:parameter="FITC-A"  transforms:value="0" />
           <transforms:coefficient data-type:parameter="PerCP-Cy5-5-A"  transforms:value="1" />
           <transforms:coefficient data-type:parameter="BV421-A"  transforms:value="0" />
           <transforms:coefficient data-type:parameter="BV510-A"  transforms:value="0" />
           <transforms:coefficient data-type:parameter="APC-A"  transforms:value="0.1428580582" />
           <transforms:coefficient data-type:parameter="APC-Cy7-A"  transforms:value="0.1319343895" />
           <transforms:coefficient data-type:parameter="PE-A"  transforms:value="0.0006230989" />
           <transforms:coefficient data-type:parameter="PE-Cy5-A"  transforms:value="0.2700997591" />
           <transforms:coefficient data-type:parameter="PE-Cy7-A"  transforms:value="0.1096521616" />
         </transforms:spillover>
         <transforms:spillover data-type:parameter="BV421-A" >
           <transforms:coefficient data-type:parameter="FITC-A"  transforms:value="0.000190589" />
           <transforms:coefficient data-type:parameter="PerCP-Cy5-5-A"  transforms:value="0" />
           <transforms:coefficient data-type:parameter="BV421-A"  transforms:value="1" />
           <transforms:coefficient data-type:parameter="BV510-A"  transforms:value="0.1145210564" />
           <transforms:coefficient data-type:parameter="APC-A"  transforms:value="0" />
           <transforms:coefficient data-type:parameter="APC-Cy7-A"  transforms:value="0" />
           <transforms:coefficient data-type:parameter="PE-A"  transforms:value="0.0000520786" />
           <transforms:coefficient data-type:parameter="PE-Cy5-A"  transforms:value="0" />
           <transforms:coefficient data-type:parameter="PE-Cy7-A"  transforms:value="0" />
         </transforms:spillover>
         <transforms:spillover data-type:parameter="BV510-A" >
           <transforms:coefficient data-type:parameter="FITC-A"  transforms:value="0.0038964949" />
           <transforms:coefficient data-type:parameter="PerCP-Cy5-5-A"  transforms:value="0.0001576508" />
           <transforms:coefficient data-type:parameter="BV421-A"  transforms:value="0.0867012367" />
           <transforms:coefficient data-type:parameter="BV510-A"  transforms:value="1" />
           <transforms:coefficient data-type:parameter="APC-A"  transforms:value="0" />
           <transforms:coefficient data-type:parameter="APC-Cy7-A"  transforms:value="0" />
           <transforms:coefficient data-type:parameter="PE-A"  transforms:value="0" />
           <transforms:coefficient data-type:parameter="PE-Cy5-A"  transforms:value="0.0001644299" />
           <transforms:coefficient data-type:parameter="PE-Cy7-A"  transforms:value="0" />
         </transforms:spillover>
         <transforms:spillover data-type:parameter="APC-A" >
           <transforms:coefficient data-type:parameter="FITC-A"  transforms:value="0" />
           <transforms:coefficient data-type:parameter="PerCP-Cy5-5-A"  transforms:value="0.0079331566" />
           <transforms:coefficient data-type:parameter="BV421-A"  transforms:value="0" />
           <transforms:coefficient data-type:parameter="BV510-A"  transforms:value="0" />
           <transforms:coefficient data-type:parameter="APC-A"  transforms:value="1" />
           <transforms:coefficient data-type:parameter="APC-Cy7-A"  transforms:value="0.2594248652" />
           <transforms:coefficient data-type:parameter="PE-A"  transforms:value="0" />
           <transforms:coefficient data-type:parameter="PE-Cy5-A"  transforms:value="0.3322992325" />
           <transforms:coefficient data-type:parameter="PE-Cy7-A"  transforms:value="0.03517" />
         </transforms:spillover>
         <transforms:spillover data-type:parameter="APC-Cy7-A" >
           <transforms:coefficient data-type:parameter="FITC-A"  transforms:value="0" />
           <transforms:coefficient data-type:parameter="PerCP-Cy5-5-A"  transforms:value="0" />
           <transforms:coefficient data-type:parameter="BV421-A"  transforms:value="0" />
           <transforms:coefficient data-type:parameter="BV510-A"  transforms:value="0" />
           <transforms:coefficient data-type:parameter="APC-A"  transforms:value="0.0138907181" />
           <transforms:coefficient data-type:parameter="APC-Cy7-A"  transforms:value="1" />
           <transforms:coefficient data-type:parameter="PE-A"  transforms:value="0" />
           <transforms:coefficient data-type:parameter="PE-Cy5-A"  transforms:value="0.0056600245" />
           <transforms:coefficient data-type:parameter="PE-Cy7-A"  transforms:value="0.1161670238" />
         </transforms:spillover>
         <transforms:spillover data-type:parameter="PE-A" >
           <transforms:coefficient data-type:parameter="FITC-A"  transforms:value="0.0112401862" />
           <transforms:coefficient data-type:parameter="PerCP-Cy5-5-A"  transforms:value="0.0120022316" />
           <transforms:coefficient data-type:parameter="BV421-A"  transforms:value="0" />
           <transforms:coefficient data-type:parameter="BV510-A"  transforms:value="0.0004219394" />
           <transforms:coefficient data-type:parameter="APC-A"  transforms:value="0" />
           <transforms:coefficient data-type:parameter="APC-Cy7-A"  transforms:value="0" />
           <transforms:coefficient data-type:parameter="PE-A"  transforms:value="1" />
           <transforms:coefficient data-type:parameter="PE-Cy5-A"  transforms:value="0.0229632854" />
           <transforms:coefficient data-type:parameter="PE-Cy7-A"  transforms:value="0.0019095592" />
         </transforms:spillover>
         <transforms:spillover data-type:parameter="PE-Cy5-A" >
           <transforms:coefficient data-type:parameter="FITC-A"  transforms:value="0.0086832931" />
           <transforms:coefficient data-type:parameter="PerCP-Cy5-5-A"  transforms:value="0.5314068794" />
           <transforms:coefficient data-type:parameter="BV421-A"  transforms:value="0.0005100879" />
           <transforms:coefficient data-type:parameter="BV510-A"  transforms:value="0.0035228322" />
           <transforms:coefficient data-type:parameter="APC-A"  transforms:value="0.3093701303" />
           <transforms:coefficient data-type:parameter="APC-Cy7-A"  transforms:value="0.079216741" />
           <transforms:coefficient data-type:parameter="PE-A"  transforms:value="0.0709812865" />
           <transforms:coefficient data-type:parameter="PE-Cy5-A"  transforms:value="1" />
           <transforms:coefficient data-type:parameter="PE-Cy7-A"  transforms:value="0.1314849705" />
         </transforms:spillover>
         <transforms:spillover data-type:parameter="PE-Cy7-A" >
           <transforms:coefficient data-type:parameter="FITC-A"  transforms:value="0.0076778973" />
           <transforms:coefficient data-type:parameter="PerCP-Cy5-5-A"  transforms:value="0.0017007928" />
           <transforms:coefficient data-type:parameter="BV421-A"  transforms:value="0" />
           <transforms:coefficient data-type:parameter="BV510-A"  transforms:value="0.0001248709" />
           <transforms:coefficient data-type:parameter="APC-A"  transforms:value="0.0001203497" />
           <transforms:coefficient data-type:parameter="APC-Cy7-A"  transforms:value="0.1352632642" />
           <transforms:coefficient data-type:parameter="PE-A"  transforms:value="0.0507185981" />
           <transforms:coefficient data-type:parameter="PE-Cy5-A"  transforms:value="0.0020590324" />
           <transforms:coefficient data-type:parameter="PE-Cy7-A"  transforms:value="1" />
         </transforms:spillover>
       </transforms:spilloverMatrix>
       <Transformations>
         <transforms:linear transforms:minRange="0"  transforms:maxRange="262144"  gain="1" >
           <data-type:parameter data-type:name="FSC-A" />
         </transforms:linear>
         <transforms:linear transforms:minRange="0"  transforms:maxRange="262144"  gain="1" >
           <data-type:parameter data-type:name="FSC-H" />
         </transforms:linear>
         <transforms:linear transforms:minRange="0"  transforms:maxRange="262144"  gain="1" >
           <data-type:parameter data-type:name="FSC-W" />
         </transforms:linear>
         <transforms:linear transforms:minRange="0"  transforms:maxRange="262144"  gain="1" >
           <data-type:parameter data-type:name="SSC-A" />
         </transforms:linear>
         <transforms:linear transforms:minRange="0"  transforms:maxRange="262144"  gain="1" >
           <data-type:parameter data-type:name="SSC-H" />
         </transforms:linear>
         <transforms:linear transforms:minRange="0"  transforms:maxRange="262144"  gain="1" >
           <data-type:parameter data-type:name="SSC-W" />
         </transforms:linear>
         <transforms:biex transforms:length="256"  transforms:maxRange="262144.0000291775"  transforms:neg="0"  transforms:width="-10"  transforms:pos="4.418539922" >
           <data-type:parameter data-type:name="FITC-A" />
         </transforms:biex>
         <transforms:biex transforms:length="256"  transforms:maxRange="262144.0000291775"  transforms:neg="0"  transforms:width="-100"  transforms:pos="4.418539922" >
           <data-type:parameter data-type:name="PerCP-Cy5-5-A" />
         </transforms:biex>
         <transforms:biex transforms:length="256"  transforms:maxRange="262144.0000291775"  transforms:neg="0"  transforms:width="-100"  transforms:pos="4.418539922" >
           <data-type:parameter data-type:name="BV421-A" />
         </transforms:biex>
         <transforms:biex transforms:length="256"  transforms:maxRange="262144.0000291775"  transforms:neg="0"  transforms:width="-100"  transforms:pos="4.418539922" >
           <data-type:parameter data-type:name="BV510-A" />
         </transforms:biex>
         <transforms:biex transforms:length="256"  transforms:maxRange="262144.0000291775"  transforms:neg="0"  transforms:width="-5.0118723363"  transforms:pos="4.418539922" >
           <data-type:parameter data-type:name="APC-A" />
         </transforms:biex>
         <transforms:biex transforms:length="256"  transforms:maxRange="262144.0000291775"  transforms:neg="0"  transforms:width="-6.3095734448"  transforms:pos="4.418539922" >
           <data-type:parameter data-type:name="APC-Cy7-A" />
         </transforms:biex>
         <transforms:biex transforms:length="256"  transforms:maxRange="262144.0000291775"  transforms:neg="0"  transforms:width="-100"  transforms:pos="4.418539922" >
           <data-type:parameter data-type:name="PE-A" />
         </transforms:biex>
         <transforms:biex transforms:length="256"  transforms:maxRange="262144.0000291775"  transforms:neg="0"  transforms:width="-100"  transforms:pos="4.418539922" >
           <data-type:parameter data-type:name="PE-Cy5-A" />
         </transforms:biex>
         <transforms:biex transforms:length="256"  transforms:maxRange="262144.0000291775"  transforms:neg="0"  transforms:width="-100"  transforms:pos="4.418539922" >
           <data-type:parameter data-type:name="PE-Cy7-A" />
         </transforms:biex>
         <transforms:linear transforms:minRange="1.5011294408"  transforms:maxRange="60"  gain="0.0102676432" >
           <data-type:parameter data-type:name="Time" />
         </transforms:linear>
         <transforms:biex transforms:length="256"  transforms:maxRange="262144.0000291775"  transforms:neg="0"  transforms:width="-10"  transforms:pos="4.418539922" >
           <data-type:parameter data-type:name="Comp-FITC-A" />
         </transforms:biex>
         <transforms:biex transforms:length="256"  transforms:maxRange="262144.0000291775"  transforms:neg="0"  transforms:width="-100"  transforms:pos="4.418539922" >
           <data-type:parameter data-type:name="Comp-PerCP-Cy5-5-A" />
         </transforms:biex>
         <transforms:biex transforms:length="256"  transforms:maxRange="262144.0000291775"  transforms:neg="0"  transforms:width="-100"  transforms:pos="4.418539922" >
           <data-type:parameter data-type:name="Comp-BV421-A" />
         </transforms:biex>
         <transforms:biex transforms:length="256"  transforms:maxRange="262144.0000291775"  transforms:neg="0"  transforms:width="-100"  transforms:pos="4.418539922" >
           <data-type:parameter data-type:name="Comp-BV510-A" />
         </transforms:biex>
         <transforms:biex transforms:length="256"  transforms:maxRange="262144.0000291775"  transforms:neg="0"  transforms:width="-5.0118723363"  transforms:pos="4.418539922" >
           <data-type:parameter data-type:name="Comp-APC-A" />
         </transforms:biex>
         <transforms:biex transforms:length="256"  transforms:maxRange="262144.0000291775"  transforms:neg="0"  transforms:width="-6.3095734448"  transforms:pos="4.418539922" >
           <data-type:parameter data-type:name="Comp-APC-Cy7-A" />
         </transforms:biex>
         <transforms:biex transforms:length="256"  transforms:maxRange="262144.0000291775"  transforms:neg="0"  transforms:width="-100"  transforms:pos="4.418539922" >
           <data-type:parameter data-type:name="Comp-PE-A" />
         </transforms:biex>
         <transforms:biex transforms:length="256"  transforms:maxRange="262144.0000291775"  transforms:neg="0"  transforms:width="-100"  transforms:pos="4.418539922" >
           <data-type:parameter data-type:name="Comp-PE-Cy5-A" />
         </transforms:biex>
         <transforms:biex transforms:length="256"  transforms:maxRange="262144.0000291775"  transforms:neg="0"  transforms:width="-100"  transforms:pos="4.418539922" >
           <data-type:parameter data-type:name="Comp-PE-Cy7-A" />
         </transforms:biex>
       </Transformations>
       <Keywords>
         <Keyword name="FJ_FCS_VERSION"  value="3.1" />
         <Keyword name="$BEGINANALYSIS"  value="0" />
         <Keyword name="$ENDANALYSIS"  value="0" />
         <Keyword name="$BEGINSTEXT"  value="0" />
         <Keyword name="$ENDSTEXT"  value="0" />
         <Keyword name="$BEGINDATA"  value="4160" />
         <Keyword name="$ENDDATA"  value="2109695            " />
         <Keyword name="$FIL"  value="Day2+PI4hr_B5_B05_009.fcs" />
         <Keyword name="$SYS"  value="Windows 7 6.1" />
         <Keyword name="$TOT"  value="32899              " />
         <Keyword name="$PAR"  value="16" />
         <Keyword name="$MODE"  value="L" />
         <Keyword name="$BYTEORD"  value="4,3,2,1" />
         <Keyword name="$DATATYPE"  value="F" />
         <Keyword name="$NEXTDATA"  value="0" />
         <Keyword name="CREATOR"  value="BD FACSDiva Software Version 8.0.1" />
         <Keyword name="TUBE NAME"  value="B5" />
         <Keyword name="$SRC"  value="Day2+PI4hr" />
         <Keyword name="EXPERIMENT NAME"  value="p73CD4Cre_20190926" />
         <Keyword name="GUID"  value="a7e4b8a4-8c93-4f6a-ad54-5cc51a1c786f" />
         <Keyword name="$DATE"  value="27-SEP-2019" />
         <Keyword name="$BTIM"  value="09:40:49" />
         <Keyword name="$ETIM"  value="09:41:49" />
         <Keyword name="$CYT"  value="LSRFortessa X20 (LSRFortessa)" />
         <Keyword name="SETTINGS"  value="Cytometer" />
         <Keyword name="CYTNUM"  value="H656385044" />
         <Keyword name="WINDOW EXTENSION"  value="10.00" />
         <Keyword name="EXPORT USER NAME"  value="Mindy" />
         <Keyword name="EXPORT TIME"  value="27-SEP-2019-10:11:15" />
         <Keyword name="$OP"  value="Mindy" />
         <Keyword name="FSC ASF"  value="0.66" />
         <Keyword name="AUTOBS"  value="TRUE" />
         <Keyword name="$INST"  value=" " />
         <Keyword name="PREF GW NAME"  value="ICCS" />
         <Keyword name="LASER1NAME"  value="Blue" />
         <Keyword name="LASER1DELAY"  value="0.00" />
         <Keyword name="LASER1ASF"  value="0.73" />
         <Keyword name="LASER2NAME"  value="Violet" />
         <Keyword name="LASER2DELAY"  value="38.99" />
         <Keyword name="LASER2ASF"  value="0.50" />
         <Keyword name="LASER3NAME"  value="Red" />
         <Keyword name="LASER3DELAY"  value="113.71" />
         <Keyword name="LASER3ASF"  value="0.78" />
         <Keyword name="LASER4NAME"  value="Yel Gr" />
         <Keyword name="LASER4DELAY"  value="151.87" />
         <Keyword name="LASER4ASF"  value="0.85" />
         <Keyword name="PLATE NAME"  value="p73CD4CreTh1ICS-20190926" />
         <Keyword name="WELL ID"  value="B05" />
         <Keyword name="PLATE ID"  value="cfb3d518-65c8-4f40-bebf-5b045134f1d3" />
         <Keyword name="$TIMESTEP"  value="0.01" />
         <Keyword name="SPILL"  value="9,FITC-A,PerCP-Cy5-5-A,BV421-A,BV510-A,APC-A,APC-Cy7-A,PE-A,PE-Cy5-A,PE-Cy7-A,1,0.0013987737226437075,0,0.014182178270077679,0,0,0,0,0,0,1,0,0,0.14285806550850727,0.13193438245169625,0.0006230988390137741,0.2700997469771718,0.10965216305181674,0.00019058896825465294,0,1,0.11452105461017036,0,0,0.000052078647788076034,0,0,0.003896494964208396,0.00015765078629461818,0.08670123647238574,1,0,0,0,0.00016442986216139147,0,0,0.007933156181653356,0,0,1,0.25942486745693194,0,0.3322992317719705,0.03516999878890398,0,0,0,0,0.0138907185645589,1,0,0.005660024584322619,0.11616702515891543,0.011240185992844523,0.012002231670363479,0,0.00042193934823665894,0,0,1,0.022963285849536337,0.0019095592693682765,0.00868329275220724,0.5314068732940365,0.0005100879446043771,0.0035228322535670767,0.30937014364520016,0.07921674169968253,0.07098128622528417,1,0.13148496497189638,0.00767789746126923,0.0017007928439649225,0,0.00012487092826302896,0.00012034968511335413,0.13526326147942971,0.050718599316142,0.002059032365253258,1" />
         <Keyword name="APPLY COMPENSATION"  value="TRUE" />
         <Keyword name="THRESHOLD"  value="FSC,5000" />
         <Keyword name="$P1N"  value="FSC-A" />
         <Keyword name="$P1R"  value="262144" />
         <Keyword name="$P1B"  value="32" />
         <Keyword name="$P1E"  value="0,0" />
         <Keyword name="$P1V"  value="300" />
         <Keyword name="$P1G"  value="1.0" />
         <Keyword name="P1DISPLAY"  value="LIN" />
         <Keyword name="P1BS"  value="0" />
         <Keyword name="P1MS"  value="0" />
         <Keyword name="$P2N"  value="FSC-H" />
         <Keyword name="$P2R"  value="262144" />
         <Keyword name="$P2B"  value="32" />
         <Keyword name="$P2E"  value="0,0" />
         <Keyword name="$P2V"  value="300" />
         <Keyword name="$P2G"  value="1.0" />
         <Keyword name="P2DISPLAY"  value="LIN" />
         <Keyword name="P2BS"  value="0" />
         <Keyword name="P2MS"  value="0" />
         <Keyword name="$P3N"  value="FSC-W" />
         <Keyword name="$P3R"  value="262144" />
         <Keyword name="$P3B"  value="32" />
         <Keyword name="$P3E"  value="0,0" />
         <Keyword name="$P3V"  value="300" />
         <Keyword name="$P3G"  value="1.0" />
         <Keyword name="P3BS"  value="-1" />
         <Keyword name="P3MS"  value="0" />
         <Keyword name="$P4N"  value="SSC-A" />
         <Keyword name="$P4R"  value="262144" />
         <Keyword name="$P4B"  value="32" />
         <Keyword name="$P4E"  value="0,0" />
         <Keyword name="$P4V"  value="300" />
         <Keyword name="$P4G"  value="1.0" />
         <Keyword name="P4DISPLAY"  value="LIN" />
         <Keyword name="P4BS"  value="0" />
         <Keyword name="P4MS"  value="0" />
         <Keyword name="$P5N"  value="SSC-H" />
         <Keyword name="$P5R"  value="262144" />
         <Keyword name="$P5B"  value="32" />
         <Keyword name="$P5E"  value="0,0" />
         <Keyword name="$P5V"  value="300" />
         <Keyword name="$P5G"  value="1.0" />
         <Keyword name="P5DISPLAY"  value="LIN" />
         <Keyword name="P5BS"  value="0" />
         <Keyword name="P5MS"  value="0" />
         <Keyword name="$P6N"  value="SSC-W" />
         <Keyword name="$P6R"  value="262144" />
         <Keyword name="$P6B"  value="32" />
         <Keyword name="$P6E"  value="0,0" />
         <Keyword name="$P6V"  value="300" />
         <Keyword name="$P6G"  value="1.0" />
         <Keyword name="P6BS"  value="-1" />
         <Keyword name="P6MS"  value="0" />
         <Keyword name="$P7N"  value="FITC-A" />
         <Keyword name="$P7S"  value="IL2" />
         <Keyword name="$P7R"  value="262144" />
         <Keyword name="$P7B"  value="32" />
         <Keyword name="$P7E"  value="0,0" />
         <Keyword name="$P7V"  value="500" />
         <Keyword name="$P7G"  value="1.0" />
         <Keyword name="P7DISPLAY"  value="LOG" />
         <Keyword name="P7BS"  value="145" />
         <Keyword name="P7MS"  value="0" />
         <Keyword name="$P8N"  value="PerCP-Cy5-5-A" />
         <Keyword name="$P8S"  value="CD25" />
         <Keyword name="$P8R"  value="262144" />
         <Keyword name="$P8B"  value="32" />
         <Keyword name="$P8E"  value="0,0" />
         <Keyword name="$P8V"  value="500" />
         <Keyword name="$P8G"  value="1.0" />
         <Keyword name="P8DISPLAY"  value="LOG" />
         <Keyword name="P8BS"  value="2637" />
         <Keyword name="P8MS"  value="0" />
         <Keyword name="$P9N"  value="BV421-A" />
         <Keyword name="$P9S"  value="T-bet" />
         <Keyword name="$P9R"  value="262144" />
         <Keyword name="$P9B"  value="32" />
         <Keyword name="$P9E"  value="0,0" />
         <Keyword name="$P9V"  value="394" />
         <Keyword name="$P9G"  value="1.0" />
         <Keyword name="P9DISPLAY"  value="LOG" />
         <Keyword name="P9BS"  value="616" />
         <Keyword name="P9MS"  value="0" />
         <Keyword name="$P10N"  value="BV510-A" />
         <Keyword name="$P10R"  value="262144" />
         <Keyword name="$P10B"  value="32" />
         <Keyword name="$P10E"  value="0,0" />
         <Keyword name="$P10V"  value="499" />
         <Keyword name="$P10G"  value="1.0" />
         <Keyword name="P10DISPLAY"  value="LOG" />
         <Keyword name="P10BS"  value="41" />
         <Keyword name="P10MS"  value="0" />
         <Keyword name="$P11N"  value="APC-A" />
         <Keyword name="$P11S"  value="IFNg" />
         <Keyword name="$P11R"  value="262144" />
         <Keyword name="$P11B"  value="32" />
         <Keyword name="$P11E"  value="0,0" />
         <Keyword name="$P11V"  value="485" />
         <Keyword name="$P11G"  value="1.0" />
         <Keyword name="P11DISPLAY"  value="LOG" />
         <Keyword name="P11BS"  value="7744" />
         <Keyword name="P11MS"  value="0" />
         <Keyword name="$P12N"  value="APC-Cy7-A" />
         <Keyword name="$P12S"  value="Live_Dead" />
         <Keyword name="$P12R"  value="262144" />
         <Keyword name="$P12B"  value="32" />
         <Keyword name="$P12E"  value="0,0" />
         <Keyword name="$P12V"  value="580" />
         <Keyword name="$P12G"  value="1.0" />
         <Keyword name="P12DISPLAY"  value="LOG" />
         <Keyword name="P12BS"  value="1582" />
         <Keyword name="P12MS"  value="0" />
         <Keyword name="$P13N"  value="PE-A" />
         <Keyword name="$P13S"  value="IL12rb2" />
         <Keyword name="$P13R"  value="262144" />
         <Keyword name="$P13B"  value="32" />
         <Keyword name="$P13E"  value="0,0" />
         <Keyword name="$P13V"  value="650" />
         <Keyword name="$P13G"  value="1.0" />
         <Keyword name="P13DISPLAY"  value="LOG" />
         <Keyword name="P13BS"  value="207" />
         <Keyword name="P13MS"  value="0" />
         <Keyword name="$P14N"  value="PE-Cy5-A" />
         <Keyword name="$P14R"  value="262144" />
         <Keyword name="$P14B"  value="32" />
         <Keyword name="$P14E"  value="0,0" />
         <Keyword name="$P14V"  value="520" />
         <Keyword name="$P14G"  value="1.0" />
         <Keyword name="P14DISPLAY"  value="LOG" />
         <Keyword name="P14BS"  value="10825" />
         <Keyword name="P14MS"  value="0" />
         <Keyword name="$P15N"  value="PE-Cy7-A" />
         <Keyword name="$P15S"  value="CD44" />
         <Keyword name="$P15R"  value="262144" />
         <Keyword name="$P15B"  value="32" />
         <Keyword name="$P15E"  value="0,0" />
         <Keyword name="$P15V"  value="525" />
         <Keyword name="$P15G"  value="1.0" />
         <Keyword name="P15DISPLAY"  value="LOG" />
         <Keyword name="P15BS"  value="3049" />
         <Keyword name="P15MS"  value="0" />
         <Keyword name="$P16N"  value="Time" />
         <Keyword name="$P16R"  value="262144" />
         <Keyword name="$P16B"  value="32" />
         <Keyword name="$P16E"  value="0,0" />
         <Keyword name="$P16G"  value="0.01" />
         <Keyword name="P16BS"  value="0" />
         <Keyword name="P16MS"  value="0" />
         <Keyword name="CST SETUP STATUS"  value="SUCCESS" />
         <Keyword name="CST BEADS LOT ID"  value="43025" />
         <Keyword name="CYTOMETER CONFIG NAME"  value="CST NIH 3-Blue 6-Violet 3-Red 4-Yel Gr" />
         <Keyword name="CYTOMETER CONFIG CREATE DATE"  value="2014-11-13T10:48:36-05:00" />
         <Keyword name="CST SETUP DATE"  value="2015-06-04T16:19:05-04:00" />
         <Keyword name="CST BASELINE DATE"  value="2014-12-16T11:37:43-05:00" />
         <Keyword name="CST BEADS EXPIRED"  value="False" />
         <Keyword name="CST PERFORMANCE EXPIRED"  value="2015-06-05T16:19:05-04:00" />
         <Keyword name="CST REGULATORY STATUS"  value="RUO Performance Check" />
         <Keyword name="$P1S"  value="" />
         <Keyword name="$P2S"  value="" />
         <Keyword name="$P3S"  value="" />
         <Keyword name="$P4S"  value="" />
         <Keyword name="$P5S"  value="" />
         <Keyword name="$P6S"  value="" />
         <Keyword name="$P10S"  value="" />
         <Keyword name="$P14S"  value="" />
         <Keyword name="$P16S"  value="" />
         <Keyword name="$P17N"  value="Comp-FITC-A" />
         <Keyword name="$P17S"  value="IL2" />
         <Keyword name="$P17R"  value="262144" />
         <Keyword name="$P18N"  value="Comp-PerCP-Cy5-5-A" />
         <Keyword name="$P18S"  value="CD25" />
         <Keyword name="$P18R"  value="262144" />
         <Keyword name="$P19N"  value="Comp-BV421-A" />
         <Keyword name="$P19S"  value="T-bet" />
         <Keyword name="$P19R"  value="262144" />
         <Keyword name="$P20N"  value="Comp-BV510-A" />
         <Keyword name="$P20S"  value="" />
         <Keyword name="$P20R"  value="262144" />
         <Keyword name="$P21N"  value="Comp-APC-A" />
         <Keyword name="$P21S"  value="IFNg" />
         <Keyword name="$P21R"  value="262144" />
         <Keyword name="$P22N"  value="Comp-APC-Cy7-A" />
         <Keyword name="$P22S"  value="Live_Dead" />
         <Keyword name="$P22R"  value="262144" />
         <Keyword name="$P23N"  value="Comp-PE-A" />
         <Keyword name="$P23S"  value="IL12rb2" />
         <Keyword name="$P23R"  value="262144" />
         <Keyword name="$P24N"  value="Comp-PE-Cy5-A" />
         <Keyword name="$P24S"  value="" />
         <Keyword name="$P24R"  value="262144" />
         <Keyword name="$P25N"  value="Comp-PE-Cy7-A" />
         <Keyword name="$P25S"  value="CD44" />
         <Keyword name="$P25R"  value="262144" />
       </Keywords>
       <SampleNode name="Day2+PI4hr_B5_B05_009.fcs"  annotation=""  owningGroup=""  expanded="1"  sortPriority="10"  count="32899"  sampleID="19" >
         <Graph smoothing="0"  backColor="#ffffff"  foreColor="#000000"  type="Pseudocolor"  fast="1" >
           <Axis dimension="x"  name="FSC-A"  label=""  auto="auto" />
           <Axis dimension="y"  name="SSC-A"  label=""  auto="auto" />
           <GraphSettings level="5%"  smoothingHighResolution="1"  contourHighResolution="1"  histogramSmoothingCount="0"  graphResolution="256"  showOutliers="0"  drawLargeDots="0"  dotsToDraw="8000"  tint="le.chartfill.tinted.40"  lineWeight="le.lineweight.normal"  lineStyle="le.linestyle.solid" />
           <GraphEnvironment showGrid="0"  showAxes="tnlTNL"  showGates="1"  showFreqOnPlots="1"  showGateNameOnPlots="1"  showMedians="0"  showUncomped="0"  addEventParam="0"  lastYAxisName="" >
             <TextTraits font="SansSerif"  size="11"  name="Labels"  style="plain"  color="#000000"  background="#00ffffff"  just="left" />
             <TextTraits font="SansSerif"  size="11"  name="LayoutGates"  style="plain"  color="#000000"  background="#00ffffff"  just="left" />
             <TextTraits font="SansSerif"  size="9"  name="Numbers"  style="plain"  color="#000000"  background="#00ffffff"  just="left" />
             <TextTraits font="SansSerif"  size="9"  name="Legend"  style="plain"  color="#000000"  background="#00ffffff"  just="left" />
             <WindowPosition x="0"  y="0"  width="0"  height="194"  displayed="0"  panelState="" />
           </GraphEnvironment>
         </Graph>
         <Subpopulations>
           <Population name="Lymphocytes"  annotation=""  owningGroup="Day2"  expanded="1"  sortPriority="10"  count="25470" >
             <Graph smoothing="0"  backColor="#ffffff"  foreColor="#000000"  heatMapStatParameter="Comp-FITC-A"  type="Pseudocolor"  fast="1" >
               <Axis dimension="x"  name="FSC-A"  label=""  auto="auto" />
               <Axis dimension="y"  name="SSC-A"  label=""  auto="auto" />
               <GraphSettings level="5%"  smoothingHighResolution="1"  contourHighResolution="1"  histogramSmoothingCount="0"  graphResolution="256"  showOutliers="0"  drawLargeDots="0"  dotsToDraw="8000"  tint="le.chartfill.tinted.40"  lineWeight="le.lineweight.normal"  lineStyle="le.linestyle.solid" />
               <GraphEnvironment showGrid="0"  showAxes="tnlTNL"  showGates="1"  showFreqOnPlots="1"  showGateNameOnPlots="1"  showMedians="0"  showUncomped="0"  addEventParam="0"  lastYAxisName="" >
                 <TextTraits font="SansSerif"  size="11"  name="Labels"  style="plain"  color="#000000"  background="#00ffffff"  just="left" />
                 <TextTraits font="SansSerif"  size="11"  name="LayoutGates"  style="plain"  color="#000000"  background="#00ffffff"  just="left" />
                 <TextTraits font="SansSerif"  size="9"  name="Numbers"  style="plain"  color="#000000"  background="#00ffffff"  just="left" />
                 <TextTraits font="SansSerif"  size="9"  name="Legend"  style="plain"  color="#000000"  background="#00ffffff"  just="left" />
                 <WindowPosition x="842"  y="217"  width="390"  height="776"  displayed="1"  panelState="---" />
               </GraphEnvironment>
             </Graph>
             <Gate gating:id="ID1199282053" >
               <gating:PolygonGate eventsInside="1"  annoOffsetX="0"  annoOffsetY="0"  tint="#000000"  isTinted="0"  lineWeight="Normal"  userDefined="1"  quadId="-1"  gateResolution="256" >
                 <gating:dimension>
                   <data-type:fcs-dimension data-type:name="FSC-A" />
                 </gating:dimension>
                 <gating:dimension>
                   <data-type:fcs-dimension data-type:name="SSC-A" />
                 </gating:dimension>
                 <gating:vertex>
                   <gating:coordinate data-type:value="37154.2677165354" />
                   <gating:coordinate data-type:value="93549.4274509804" />
                 </gating:vertex>
                 <gating:vertex>
                   <gating:coordinate data-type:value="46442.8346456693" />
                   <gating:coordinate data-type:value="26728.4078431373" />
                 </gating:vertex>
                 <gating:vertex>
                   <gating:coordinate data-type:value="129007.874015748" />
                   <gating:coordinate data-type:value="15420.2352941176" />
                 </gating:vertex>
                 <gating:vertex>
                   <gating:coordinate data-type:value="198156.094488189" />
                   <gating:coordinate data-type:value="49344.7529411765" />
                 </gating:vertex>
                 <gating:vertex>
                   <gating:coordinate data-type:value="227053.8582677165" />
                   <gating:coordinate data-type:value="109997.6784313726" />
                 </gating:vertex>
                 <gating:vertex>
                   <gating:coordinate data-type:value="250791.3070866142" />
                   <gating:coordinate data-type:value="175790.6823529412" />
                 </gating:vertex>
                 <gating:vertex>
                   <gating:coordinate data-type:value="254919.5590551181" />
                   <gating:coordinate data-type:value="243639.7176470588" />
                 </gating:vertex>
                 <gating:vertex>
                   <gating:coordinate data-type:value="219829.4173228346" />
                   <gating:coordinate data-type:value="251863.8431372549" />
                 </gating:vertex>
                 <gating:vertex>
                   <gating:coordinate data-type:value="127975.8110236221" />
                   <gating:coordinate data-type:value="246723.7647058823" />
                 </gating:vertex>
                 <gating:vertex>
                   <gating:coordinate data-type:value="69148.2204724409" />
                   <gating:coordinate data-type:value="229247.4980392157" />
                 </gating:vertex>
                 <gating:vertex>
                   <gating:coordinate data-type:value="26833.6377952756" />
                   <gating:coordinate data-type:value="161398.462745098" />
                 </gating:vertex>
               </gating:PolygonGate>
             </Gate>
             <Subpopulations>
               <Population name="Live cells"  annotation=""  owningGroup="Day2"  expanded="1"  sortPriority="10"  count="18583" >
                 <Graph smoothing="0"  backColor="#ffffff"  foreColor="#000000"  heatMapStatParameter="Comp-FITC-A"  type="Pseudocolor"  fast="1" >
                   <Axis dimension="x"  name="Comp-APC-A"  label=""  auto="auto" />
                   <Axis dimension="y"  name="SSC-A"  label=""  auto="auto" />
                   <GraphSettings level="5%"  smoothingHighResolution="1"  contourHighResolution="1"  histogramSmoothingCount="0"  graphResolution="256"  showOutliers="0"  drawLargeDots="0"  dotsToDraw="8000"  tint="le.chartfill.tinted.40"  lineWeight="le.lineweight.normal"  lineStyle="le.linestyle.solid" />
                   <GraphEnvironment showGrid="0"  showAxes="tnlTNL"  showGates="1"  showFreqOnPlots="1"  showGateNameOnPlots="1"  showMedians="0"  showUncomped="0"  addEventParam="0"  lastYAxisName="" >
                     <TextTraits font="SansSerif"  size="11"  name="Labels"  style="plain"  color="#000000"  background="#00ffffff"  just="left" />
                     <TextTraits font="SansSerif"  size="11"  name="LayoutGates"  style="plain"  color="#000000"  background="#00ffffff"  just="left" />
                     <TextTraits font="SansSerif"  size="9"  name="Numbers"  style="plain"  color="#000000"  background="#00ffffff"  just="left" />
                     <TextTraits font="SansSerif"  size="9"  name="Legend"  style="plain"  color="#000000"  background="#00ffffff"  just="left" />
                     <WindowPosition x="808"  y="438"  width="454"  height="929"  displayed="1"  panelState="++-" />
                   </GraphEnvironment>
                 </Graph>
                 <Gate gating:id="ID1239176997"  gating:parent_id="ID1199282053" >
                   <gating:PolygonGate eventsInside="1"  annoOffsetX="0"  annoOffsetY="0"  tint="#000000"  isTinted="0"  lineWeight="Normal"  userDefined="1"  quadId="-1"  gateResolution="256" >
                     <gating:dimension>
                       <data-type:fcs-dimension data-type:name="Comp-APC-Cy7-A" />
                     </gating:dimension>
                     <gating:dimension>
                       <data-type:fcs-dimension data-type:name="SSC-A" />
                     </gating:dimension>
                     <gating:vertex>
                       <gating:coordinate data-type:value="20164.224385507" />
                       <gating:coordinate data-type:value="254947.8901960784" />
                     </gating:vertex>
                     <gating:vertex>
                       <gating:coordinate data-type:value="17183.8506787034" />
                       <gating:coordinate data-type:value="190182.9019607843" />
                     </gating:vertex>
                     <gating:vertex>
                       <gating:coordinate data-type:value="2458.7003845473" />
                       <gating:coordinate data-type:value="47288.7215686275" />
                     </gating:vertex>
                     <gating:vertex>
                       <gating:coordinate data-type:value="265.4694002462" />
                       <gating:coordinate data-type:value="16448.2509803922" />
                     </gating:vertex>
                     <gating:vertex>
                       <gating:coordinate data-type:value="-2.7973606862" />
                       <gating:coordinate data-type:value="16448.2509803922" />
                     </gating:vertex>
                     <gating:vertex>
                       <gating:coordinate data-type:value="-62.6309820573" />
                       <gating:coordinate data-type:value="19532.2980392157" />
                     </gating:vertex>
                     <gating:vertex>
                       <gating:coordinate data-type:value="-59.1390456669" />
                       <gating:coordinate data-type:value="66821.0196078431" />
                     </gating:vertex>
                     <gating:vertex>
                       <gating:coordinate data-type:value="-5.7618625111" />
                       <gating:coordinate data-type:value="129529.9764705882" />
                     </gating:vertex>
                     <gating:vertex>
                       <gating:coordinate data-type:value="170.8555177563" />
                       <gating:coordinate data-type:value="240555.6705882353" />
                     </gating:vertex>
                     <gating:vertex>
                       <gating:coordinate data-type:value="355.239782389" />
                       <gating:coordinate data-type:value="258031.9372549019" />
                     </gating:vertex>
                   </gating:PolygonGate>
                 </Gate>
                 <Subpopulations>
                   <Population name="IFNg"  annotation=""  owningGroup="Day2"  expanded="1"  sortPriority="10"  count="3292" >
                     <Graph smoothing="0"  backColor="#ffffff"  foreColor="#000000"  heatMapStatParameter="Comp-FITC-A"  type="Pseudocolor"  fast="1" >
                       <Axis dimension="x"  name="Comp-APC-A"  label=""  auto="auto" />
                       <Axis dimension="y"  name="SSC-A"  label=""  auto="auto" />
                       <GraphSettings level="5%"  smoothingHighResolution="1"  contourHighResolution="1"  histogramSmoothingCount="0"  graphResolution="256"  showOutliers="0"  drawLargeDots="0"  dotsToDraw="8000"  tint="le.chartfill.tinted.40"  lineWeight="le.lineweight.normal"  lineStyle="le.linestyle.solid" />
                       <GraphEnvironment showGrid="0"  showAxes="tnlTNL"  showGates="1"  showFreqOnPlots="1"  showGateNameOnPlots="1"  showMedians="0"  showUncomped="0"  addEventParam="0"  lastYAxisName="" >
                         <TextTraits font="SansSerif"  size="11"  name="Labels"  style="plain"  color="#000000"  background="#00ffffff"  just="left" />
                         <TextTraits font="SansSerif"  size="11"  name="LayoutGates"  style="plain"  color="#000000"  background="#00ffffff"  just="left" />
                         <TextTraits font="SansSerif"  size="9"  name="Numbers"  style="plain"  color="#000000"  background="#00ffffff"  just="left" />
                         <TextTraits font="SansSerif"  size="9"  name="Legend"  style="plain"  color="#000000"  background="#00ffffff"  just="left" />
                         <WindowPosition x="752"  y="475"  width="454"  height="768"  displayed="1"  panelState="---" />
                       </GraphEnvironment>
                     </Graph>
                     <Gate gating:id="ID988380472"  gating:parent_id="ID1239176997" >
                       <gating:PolygonGate eventsInside="1"  annoOffsetX="58"  annoOffsetY="-75"  tint="#000000"  isTinted="0"  lineWeight="Normal"  userDefined="1"  quadId="-1"  gateResolution="256" >
                         <gating:dimension>
                           <data-type:fcs-dimension data-type:name="Comp-APC-A" />
                         </gating:dimension>
                         <gating:dimension>
                           <data-type:fcs-dimension data-type:name="SSC-A" />
                         </gating:dimension>
                         <gating:vertex>
                           <gating:coordinate data-type:value="8841.5494846872" />
                           <gating:coordinate data-type:value="253653.5060728745" />
                         </gating:vertex>
                         <gating:vertex>
                           <gating:coordinate data-type:value="1332.0766080026" />
                           <gating:coordinate data-type:value="37145.9109311741" />
                         </gating:vertex>
                         <gating:vertex>
                           <gating:coordinate data-type:value="245931.2616455657" />
                           <gating:coordinate data-type:value="37145.9109311741" />
                         </gating:vertex>
                         <gating:vertex>
                           <gating:coordinate data-type:value="261546.7436669038" />
                           <gating:coordinate data-type:value="253653.5060728745" />
                         </gating:vertex>
                       </gating:PolygonGate>
                     </Gate>
                   </Population>
                   <Population name="IFNg+"  annotation=""  owningGroup="Day2"  expanded="1"  sortPriority="10"  count="3193" >
                     <Graph smoothing="0"  backColor="#ffffff"  foreColor="#000000"  heatMapStatParameter="Comp-FITC-A"  type="Pseudocolor"  fast="1" >
                       <Axis dimension="x"  name="Comp-APC-A"  label=""  auto="auto" />
                       <Axis dimension="y"  name="Comp-BV510-A"  label=""  auto="auto" />
                       <GraphSettings level="5%"  smoothingHighResolution="1"  contourHighResolution="1"  histogramSmoothingCount="0"  graphResolution="256"  showOutliers="0"  drawLargeDots="0"  dotsToDraw="8000"  tint="le.chartfill.tinted.40"  lineWeight="le.lineweight.normal"  lineStyle="le.linestyle.solid" />
                       <GraphEnvironment showGrid="0"  showAxes="tnlTNL"  showGates="1"  showFreqOnPlots="1"  showGateNameOnPlots="1"  showMedians="0"  showUncomped="0"  addEventParam="0"  lastYAxisName="" >
                         <TextTraits font="SansSerif"  size="11"  name="Labels"  style="plain"  color="#000000"  background="#00ffffff"  just="left" />
                         <TextTraits font="SansSerif"  size="11"  name="LayoutGates"  style="plain"  color="#000000"  background="#00ffffff"  just="left" />
                         <TextTraits font="SansSerif"  size="9"  name="Numbers"  style="plain"  color="#000000"  background="#00ffffff"  just="left" />
                         <TextTraits font="SansSerif"  size="9"  name="Legend"  style="plain"  color="#000000"  background="#00ffffff"  just="left" />
                         <WindowPosition x="842"  y="217"  width="390"  height="776"  displayed="1"  panelState="---" />
                       </GraphEnvironment>
                     </Graph>
                     <Gate gating:id="ID1349312456"  gating:parent_id="ID1239176997" >
                       <gating:PolygonGate eventsInside="1"  annoOffsetX="0"  annoOffsetY="0"  tint="#000000"  isTinted="0"  lineWeight="Normal"  userDefined="1"  quadId="-1"  gateResolution="256" >
                         <gating:dimension>
                           <data-type:fcs-dimension data-type:name="Comp-APC-A" />
                         </gating:dimension>
                         <gating:dimension>
                           <data-type:fcs-dimension data-type:name="Comp-BV510-A" />
                         </gating:dimension>
                         <gating:vertex>
                           <gating:coordinate data-type:value="13534.4247230348" />
                           <gating:coordinate data-type:value="27034.4209493262" />
                         </gating:vertex>
                         <gating:vertex>
                           <gating:coordinate data-type:value="1311.0846618226" />
                           <gating:coordinate data-type:value="-115.8343604718" />
                         </gating:vertex>
                         <gating:vertex>
                           <gating:coordinate data-type:value="241994.3099915419" />
                           <gating:coordinate data-type:value="27.6493428681" />
                         </gating:vertex>
                         <gating:vertex>
                           <gating:coordinate data-type:value="633096.8243284726" />
                           <gating:coordinate data-type:value="15893.2097270204" />
                         </gating:vertex>
                       </gating:PolygonGate>
                     </Gate>
                   </Population>
                   <Population name="IL2+"  annotation=""  owningGroup="Day2"  expanded="1"  sortPriority="10"  count="11714" >
                     <Graph smoothing="0"  backColor="#ffffff"  foreColor="#000000"  heatMapStatParameter="Comp-FITC-A"  type="Pseudocolor"  fast="1" >
                       <Axis dimension="x"  name="Comp-BV510-A"  label=""  auto="auto" />
                       <Axis dimension="y"  name="Comp-FITC-A"  label=""  auto="auto" />
                       <GraphSettings level="5%"  smoothingHighResolution="1"  contourHighResolution="1"  histogramSmoothingCount="0"  graphResolution="256"  showOutliers="0"  drawLargeDots="0"  dotsToDraw="8000"  tint="le.chartfill.tinted.40"  lineWeight="le.lineweight.normal"  lineStyle="le.linestyle.solid" />
                       <GraphEnvironment showGrid="0"  showAxes="tnlTNL"  showGates="1"  showFreqOnPlots="1"  showGateNameOnPlots="1"  showMedians="0"  showUncomped="0"  addEventParam="0"  lastYAxisName="" >
                         <TextTraits font="SansSerif"  size="11"  name="Labels"  style="plain"  color="#000000"  background="#00ffffff"  just="left" />
                         <TextTraits font="SansSerif"  size="11"  name="LayoutGates"  style="plain"  color="#000000"  background="#00ffffff"  just="left" />
                         <TextTraits font="SansSerif"  size="9"  name="Numbers"  style="plain"  color="#000000"  background="#00ffffff"  just="left" />
                         <TextTraits font="SansSerif"  size="9"  name="Legend"  style="plain"  color="#000000"  background="#00ffffff"  just="left" />
                         <WindowPosition x="842"  y="217"  width="390"  height="776"  displayed="1"  panelState="---" />
                       </GraphEnvironment>
                     </Graph>
                     <Gate gating:id="ID1269874175"  gating:parent_id="ID1239176997" >
                       <gating:PolygonGate eventsInside="1"  annoOffsetX="0"  annoOffsetY="0"  tint="#000000"  isTinted="0"  lineWeight="Normal"  userDefined="1"  quadId="-1"  gateResolution="256" >
                         <gating:dimension>
                           <data-type:fcs-dimension data-type:name="Comp-BV510-A" />
                         </gating:dimension>
                         <gating:dimension>
                           <data-type:fcs-dimension data-type:name="Comp-FITC-A" />
                         </gating:dimension>
                         <gating:vertex>
                           <gating:coordinate data-type:value="11.856562293" />
                           <gating:coordinate data-type:value="4577.0813118047" />
                         </gating:vertex>
                         <gating:vertex>
                           <gating:coordinate data-type:value="1093.393924166" />
                           <gating:coordinate data-type:value="2986.5448610094" />
                         </gating:vertex>
                         <gating:vertex>
                           <gating:coordinate data-type:value="80022.5231138784" />
                           <gating:coordinate data-type:value="8573.5496926957" />
                         </gating:vertex>
                         <gating:vertex>
                           <gating:coordinate data-type:value="60730.2911321694" />
                           <gating:coordinate data-type:value="183133.1609494353" />
                         </gating:vertex>
                         <gating:vertex>
                           <gating:coordinate data-type:value="-29.2332817721" />
                           <gating:coordinate data-type:value="144143.6328789422" />
                         </gating:vertex>
                       </gating:PolygonGate>
                     </Gate>
                   </Population>
                 </Subpopulations>
               </Population>
             </Subpopulations>
           </Population>
         </Subpopulations>
       </SampleNode>
     </Sample>
     <Sample>
       <DataSet uri="file:/Users/renm3/Desktop/Flow%20data/p73KO/p73CD4Cre_20190926/p73CD4CreTh1ICS-20190926/Day2+PI4hr_B6_B06_010.fcs"  sampleID="20" />
       <transforms:spilloverMatrix prefix="Comp-"  name="Acquisition-defined"  editable="0"  color="#c0c0c0"  version="FlowJo-10.4.2"  status="FINALIZED"  transforms:id="c6eef195-8aca-44d6-8a06-5b09a06b49e3"  suffix="" >
         <data-type:parameters>
           <data-type:parameter data-type:name="FITC-A" />
           <data-type:parameter data-type:name="PerCP-Cy5-5-A" />
           <data-type:parameter data-type:name="BV421-A" />
           <data-type:parameter data-type:name="BV510-A" />
           <data-type:parameter data-type:name="APC-A" />
           <data-type:parameter data-type:name="APC-Cy7-A" />
           <data-type:parameter data-type:name="PE-A" />
           <data-type:parameter data-type:name="PE-Cy5-A" />
           <data-type:parameter data-type:name="PE-Cy7-A" />
         </data-type:parameters>
         <transforms:spillover data-type:parameter="FITC-A" >
           <transforms:coefficient data-type:parameter="FITC-A"  transforms:value="1" />
           <transforms:coefficient data-type:parameter="PerCP-Cy5-5-A"  transforms:value="0.0013987737" />
           <transforms:coefficient data-type:parameter="BV421-A"  transforms:value="0" />
           <transforms:coefficient data-type:parameter="BV510-A"  transforms:value="0.0141821783" />
           <transforms:coefficient data-type:parameter="APC-A"  transforms:value="0" />
           <transforms:coefficient data-type:parameter="APC-Cy7-A"  transforms:value="0" />
           <transforms:coefficient data-type:parameter="PE-A"  transforms:value="0" />
           <transforms:coefficient data-type:parameter="PE-Cy5-A"  transforms:value="0" />
           <transforms:coefficient data-type:parameter="PE-Cy7-A"  transforms:value="0" />
         </transforms:spillover>
         <transforms:spillover data-type:parameter="PerCP-Cy5-5-A" >
           <transforms:coefficient data-type:parameter="FITC-A"  transforms:value="0" />
           <transforms:coefficient data-type:parameter="PerCP-Cy5-5-A"  transforms:value="1" />
           <transforms:coefficient data-type:parameter="BV421-A"  transforms:value="0" />
           <transforms:coefficient data-type:parameter="BV510-A"  transforms:value="0" />
           <transforms:coefficient data-type:parameter="APC-A"  transforms:value="0.1428580582" />
           <transforms:coefficient data-type:parameter="APC-Cy7-A"  transforms:value="0.1319343895" />
           <transforms:coefficient data-type:parameter="PE-A"  transforms:value="0.0006230989" />
           <transforms:coefficient data-type:parameter="PE-Cy5-A"  transforms:value="0.2700997591" />
           <transforms:coefficient data-type:parameter="PE-Cy7-A"  transforms:value="0.1096521616" />
         </transforms:spillover>
         <transforms:spillover data-type:parameter="BV421-A" >
           <transforms:coefficient data-type:parameter="FITC-A"  transforms:value="0.000190589" />
           <transforms:coefficient data-type:parameter="PerCP-Cy5-5-A"  transforms:value="0" />
           <transforms:coefficient data-type:parameter="BV421-A"  transforms:value="1" />
           <transforms:coefficient data-type:parameter="BV510-A"  transforms:value="0.1145210564" />
           <transforms:coefficient data-type:parameter="APC-A"  transforms:value="0" />
           <transforms:coefficient data-type:parameter="APC-Cy7-A"  transforms:value="0" />
           <transforms:coefficient data-type:parameter="PE-A"  transforms:value="0.0000520786" />
           <transforms:coefficient data-type:parameter="PE-Cy5-A"  transforms:value="0" />
           <transforms:coefficient data-type:parameter="PE-Cy7-A"  transforms:value="0" />
         </transforms:spillover>
         <transforms:spillover data-type:parameter="BV510-A" >
           <transforms:coefficient data-type:parameter="FITC-A"  transforms:value="0.0038964949" />
           <transforms:coefficient data-type:parameter="PerCP-Cy5-5-A"  transforms:value="0.0001576508" />
           <transforms:coefficient data-type:parameter="BV421-A"  transforms:value="0.0867012367" />
           <transforms:coefficient data-type:parameter="BV510-A"  transforms:value="1" />
           <transforms:coefficient data-type:parameter="APC-A"  transforms:value="0" />
           <transforms:coefficient data-type:parameter="APC-Cy7-A"  transforms:value="0" />
           <transforms:coefficient data-type:parameter="PE-A"  transforms:value="0" />
           <transforms:coefficient data-type:parameter="PE-Cy5-A"  transforms:value="0.0001644299" />
           <transforms:coefficient data-type:parameter="PE-Cy7-A"  transforms:value="0" />
         </transforms:spillover>
         <transforms:spillover data-type:parameter="APC-A" >
           <transforms:coefficient data-type:parameter="FITC-A"  transforms:value="0" />
           <transforms:coefficient data-type:parameter="PerCP-Cy5-5-A"  transforms:value="0.0079331566" />
           <transforms:coefficient data-type:parameter="BV421-A"  transforms:value="0" />
           <transforms:coefficient data-type:parameter="BV510-A"  transforms:value="0" />
           <transforms:coefficient data-type:parameter="APC-A"  transforms:value="1" />
           <transforms:coefficient data-type:parameter="APC-Cy7-A"  transforms:value="0.2594248652" />
           <transforms:coefficient data-type:parameter="PE-A"  transforms:value="0" />
           <transforms:coefficient data-type:parameter="PE-Cy5-A"  transforms:value="0.3322992325" />
           <transforms:coefficient data-type:parameter="PE-Cy7-A"  transforms:value="0.03517" />
         </transforms:spillover>
         <transforms:spillover data-type:parameter="APC-Cy7-A" >
           <transforms:coefficient data-type:parameter="FITC-A"  transforms:value="0" />
           <transforms:coefficient data-type:parameter="PerCP-Cy5-5-A"  transforms:value="0" />
           <transforms:coefficient data-type:parameter="BV421-A"  transforms:value="0" />
           <transforms:coefficient data-type:parameter="BV510-A"  transforms:value="0" />
           <transforms:coefficient data-type:parameter="APC-A"  transforms:value="0.0138907181" />
           <transforms:coefficient data-type:parameter="APC-Cy7-A"  transforms:value="1" />
           <transforms:coefficient data-type:parameter="PE-A"  transforms:value="0" />
           <transforms:coefficient data-type:parameter="PE-Cy5-A"  transforms:value="0.0056600245" />
           <transforms:coefficient data-type:parameter="PE-Cy7-A"  transforms:value="0.1161670238" />
         </transforms:spillover>
         <transforms:spillover data-type:parameter="PE-A" >
           <transforms:coefficient data-type:parameter="FITC-A"  transforms:value="0.0112401862" />
           <transforms:coefficient data-type:parameter="PerCP-Cy5-5-A"  transforms:value="0.0120022316" />
           <transforms:coefficient data-type:parameter="BV421-A"  transforms:value="0" />
           <transforms:coefficient data-type:parameter="BV510-A"  transforms:value="0.0004219394" />
           <transforms:coefficient data-type:parameter="APC-A"  transforms:value="0" />
           <transforms:coefficient data-type:parameter="APC-Cy7-A"  transforms:value="0" />
           <transforms:coefficient data-type:parameter="PE-A"  transforms:value="1" />
           <transforms:coefficient data-type:parameter="PE-Cy5-A"  transforms:value="0.0229632854" />
           <transforms:coefficient data-type:parameter="PE-Cy7-A"  transforms:value="0.0019095592" />
         </transforms:spillover>
         <transforms:spillover data-type:parameter="PE-Cy5-A" >
           <transforms:coefficient data-type:parameter="FITC-A"  transforms:value="0.0086832931" />
           <transforms:coefficient data-type:parameter="PerCP-Cy5-5-A"  transforms:value="0.5314068794" />
           <transforms:coefficient data-type:parameter="BV421-A"  transforms:value="0.0005100879" />
           <transforms:coefficient data-type:parameter="BV510-A"  transforms:value="0.0035228322" />
           <transforms:coefficient data-type:parameter="APC-A"  transforms:value="0.3093701303" />
           <transforms:coefficient data-type:parameter="APC-Cy7-A"  transforms:value="0.079216741" />
           <transforms:coefficient data-type:parameter="PE-A"  transforms:value="0.0709812865" />
           <transforms:coefficient data-type:parameter="PE-Cy5-A"  transforms:value="1" />
           <transforms:coefficient data-type:parameter="PE-Cy7-A"  transforms:value="0.1314849705" />
         </transforms:spillover>
         <transforms:spillover data-type:parameter="PE-Cy7-A" >
           <transforms:coefficient data-type:parameter="FITC-A"  transforms:value="0.0076778973" />
           <transforms:coefficient data-type:parameter="PerCP-Cy5-5-A"  transforms:value="0.0017007928" />
           <transforms:coefficient data-type:parameter="BV421-A"  transforms:value="0" />
           <transforms:coefficient data-type:parameter="BV510-A"  transforms:value="0.0001248709" />
           <transforms:coefficient data-type:parameter="APC-A"  transforms:value="0.0001203497" />
           <transforms:coefficient data-type:parameter="APC-Cy7-A"  transforms:value="0.1352632642" />
           <transforms:coefficient data-type:parameter="PE-A"  transforms:value="0.0507185981" />
           <transforms:coefficient data-type:parameter="PE-Cy5-A"  transforms:value="0.0020590324" />
           <transforms:coefficient data-type:parameter="PE-Cy7-A"  transforms:value="1" />
         </transforms:spillover>
       </transforms:spilloverMatrix>
       <Transformations>
         <transforms:linear transforms:minRange="0"  transforms:maxRange="262144"  gain="1" >
           <data-type:parameter data-type:name="FSC-A" />
         </transforms:linear>
         <transforms:linear transforms:minRange="0"  transforms:maxRange="262144"  gain="1" >
           <data-type:parameter data-type:name="FSC-H" />
         </transforms:linear>
         <transforms:linear transforms:minRange="0"  transforms:maxRange="262144"  gain="1" >
           <data-type:parameter data-type:name="FSC-W" />
         </transforms:linear>
         <transforms:linear transforms:minRange="0"  transforms:maxRange="262144"  gain="1" >
           <data-type:parameter data-type:name="SSC-A" />
         </transforms:linear>
         <transforms:linear transforms:minRange="0"  transforms:maxRange="262144"  gain="1" >
           <data-type:parameter data-type:name="SSC-H" />
         </transforms:linear>
         <transforms:linear transforms:minRange="0"  transforms:maxRange="262144"  gain="1" >
           <data-type:parameter data-type:name="SSC-W" />
         </transforms:linear>
         <transforms:biex transforms:length="256"  transforms:maxRange="262144.0000291775"  transforms:neg="0"  transforms:width="-10"  transforms:pos="4.418539922" >
           <data-type:parameter data-type:name="FITC-A" />
         </transforms:biex>
         <transforms:biex transforms:length="256"  transforms:maxRange="262144.0000291775"  transforms:neg="0"  transforms:width="-100"  transforms:pos="4.418539922" >
           <data-type:parameter data-type:name="PerCP-Cy5-5-A" />
         </transforms:biex>
         <transforms:biex transforms:length="256"  transforms:maxRange="262144.0000291775"  transforms:neg="0"  transforms:width="-100"  transforms:pos="4.418539922" >
           <data-type:parameter data-type:name="BV421-A" />
         </transforms:biex>
         <transforms:biex transforms:length="256"  transforms:maxRange="262144.0000291775"  transforms:neg="0"  transforms:width="-100"  transforms:pos="4.418539922" >
           <data-type:parameter data-type:name="BV510-A" />
         </transforms:biex>
         <transforms:biex transforms:length="256"  transforms:maxRange="262144.0000291775"  transforms:neg="0"  transforms:width="-5.0118723363"  transforms:pos="4.418539922" >
           <data-type:parameter data-type:name="APC-A" />
         </transforms:biex>
         <transforms:biex transforms:length="256"  transforms:maxRange="262144.0000291775"  transforms:neg="0"  transforms:width="-6.3095734448"  transforms:pos="4.418539922" >
           <data-type:parameter data-type:name="APC-Cy7-A" />
         </transforms:biex>
         <transforms:biex transforms:length="256"  transforms:maxRange="262144.0000291775"  transforms:neg="0"  transforms:width="-100"  transforms:pos="4.418539922" >
           <data-type:parameter data-type:name="PE-A" />
         </transforms:biex>
         <transforms:biex transforms:length="256"  transforms:maxRange="262144.0000291775"  transforms:neg="0"  transforms:width="-100"  transforms:pos="4.418539922" >
           <data-type:parameter data-type:name="PE-Cy5-A" />
         </transforms:biex>
         <transforms:biex transforms:length="256"  transforms:maxRange="262144.0000291775"  transforms:neg="0"  transforms:width="-100"  transforms:pos="4.418539922" >
           <data-type:parameter data-type:name="PE-Cy7-A" />
         </transforms:biex>
         <transforms:linear transforms:minRange="1.5951401741"  transforms:maxRange="61"  gain="0.0104530811" >
           <data-type:parameter data-type:name="Time" />
         </transforms:linear>
         <transforms:biex transforms:length="256"  transforms:maxRange="262144.0000291775"  transforms:neg="0"  transforms:width="-10"  transforms:pos="4.418539922" >
           <data-type:parameter data-type:name="Comp-FITC-A" />
         </transforms:biex>
         <transforms:biex transforms:length="256"  transforms:maxRange="262144.0000291775"  transforms:neg="0"  transforms:width="-100"  transforms:pos="4.418539922" >
           <data-type:parameter data-type:name="Comp-PerCP-Cy5-5-A" />
         </transforms:biex>
         <transforms:biex transforms:length="256"  transforms:maxRange="262144.0000291775"  transforms:neg="0"  transforms:width="-100"  transforms:pos="4.418539922" >
           <data-type:parameter data-type:name="Comp-BV421-A" />
         </transforms:biex>
         <transforms:biex transforms:length="256"  transforms:maxRange="262144.0000291775"  transforms:neg="0"  transforms:width="-100"  transforms:pos="4.418539922" >
           <data-type:parameter data-type:name="Comp-BV510-A" />
         </transforms:biex>
         <transforms:biex transforms:length="256"  transforms:maxRange="262144.0000291775"  transforms:neg="0"  transforms:width="-5.0118723363"  transforms:pos="4.418539922" >
           <data-type:parameter data-type:name="Comp-APC-A" />
         </transforms:biex>
         <transforms:biex transforms:length="256"  transforms:maxRange="262144.0000291775"  transforms:neg="0"  transforms:width="-6.3095734448"  transforms:pos="4.418539922" >
           <data-type:parameter data-type:name="Comp-APC-Cy7-A" />
         </transforms:biex>
         <transforms:biex transforms:length="256"  transforms:maxRange="262144.0000291775"  transforms:neg="0"  transforms:width="-100"  transforms:pos="4.418539922" >
           <data-type:parameter data-type:name="Comp-PE-A" />
         </transforms:biex>
         <transforms:biex transforms:length="256"  transforms:maxRange="262144.0000291775"  transforms:neg="0"  transforms:width="-100"  transforms:pos="4.418539922" >
           <data-type:parameter data-type:name="Comp-PE-Cy5-A" />
         </transforms:biex>
         <transforms:biex transforms:length="256"  transforms:maxRange="262144.0000291775"  transforms:neg="0"  transforms:width="-100"  transforms:pos="4.418539922" >
           <data-type:parameter data-type:name="Comp-PE-Cy7-A" />
         </transforms:biex>
       </Transformations>
       <Keywords>
         <Keyword name="FJ_FCS_VERSION"  value="3.1" />
         <Keyword name="$BEGINANALYSIS"  value="0" />
         <Keyword name="$ENDANALYSIS"  value="0" />
         <Keyword name="$BEGINSTEXT"  value="0" />
         <Keyword name="$ENDSTEXT"  value="0" />
         <Keyword name="$BEGINDATA"  value="4162" />
         <Keyword name="$ENDDATA"  value="1417089            " />
         <Keyword name="$FIL"  value="Day2+PI4hr_B6_B06_010.fcs" />
         <Keyword name="$SYS"  value="Windows 7 6.1" />
         <Keyword name="$TOT"  value="22077              " />
         <Keyword name="$PAR"  value="16" />
         <Keyword name="$MODE"  value="L" />
         <Keyword name="$BYTEORD"  value="4,3,2,1" />
         <Keyword name="$DATATYPE"  value="F" />
         <Keyword name="$NEXTDATA"  value="0" />
         <Keyword name="CREATOR"  value="BD FACSDiva Software Version 8.0.1" />
         <Keyword name="TUBE NAME"  value="B6" />
         <Keyword name="$SRC"  value="Day2+PI4hr" />
         <Keyword name="EXPERIMENT NAME"  value="p73CD4Cre_20190926" />
         <Keyword name="GUID"  value="17c7aa07-88c5-41cc-a103-f385503e11fd" />
         <Keyword name="$DATE"  value="27-SEP-2019" />
         <Keyword name="$BTIM"  value="09:42:03" />
         <Keyword name="$ETIM"  value="09:43:04" />
         <Keyword name="$CYT"  value="LSRFortessa X20 (LSRFortessa)" />
         <Keyword name="SETTINGS"  value="Cytometer" />
         <Keyword name="CYTNUM"  value="H656385044" />
         <Keyword name="WINDOW EXTENSION"  value="10.00" />
         <Keyword name="EXPORT USER NAME"  value="Mindy" />
         <Keyword name="EXPORT TIME"  value="27-SEP-2019-10:11:15" />
         <Keyword name="$OP"  value="Mindy" />
         <Keyword name="FSC ASF"  value="0.66" />
         <Keyword name="AUTOBS"  value="TRUE" />
         <Keyword name="$INST"  value=" " />
         <Keyword name="PREF GW NAME"  value="ICCS" />
         <Keyword name="LASER1NAME"  value="Blue" />
         <Keyword name="LASER1DELAY"  value="0.00" />
         <Keyword name="LASER1ASF"  value="0.73" />
         <Keyword name="LASER2NAME"  value="Violet" />
         <Keyword name="LASER2DELAY"  value="38.99" />
         <Keyword name="LASER2ASF"  value="0.50" />
         <Keyword name="LASER3NAME"  value="Red" />
         <Keyword name="LASER3DELAY"  value="113.71" />
         <Keyword name="LASER3ASF"  value="0.78" />
         <Keyword name="LASER4NAME"  value="Yel Gr" />
         <Keyword name="LASER4DELAY"  value="151.87" />
         <Keyword name="LASER4ASF"  value="0.85" />
         <Keyword name="PLATE NAME"  value="p73CD4CreTh1ICS-20190926" />
         <Keyword name="WELL ID"  value="B06" />
         <Keyword name="PLATE ID"  value="cfb3d518-65c8-4f40-bebf-5b045134f1d3" />
         <Keyword name="$TIMESTEP"  value="0.01" />
         <Keyword name="SPILL"  value="9,FITC-A,PerCP-Cy5-5-A,BV421-A,BV510-A,APC-A,APC-Cy7-A,PE-A,PE-Cy5-A,PE-Cy7-A,1,0.0013987737226437075,0,0.014182178270077679,0,0,0,0,0,0,1,0,0,0.14285806550850727,0.13193438245169625,0.0006230988390137741,0.2700997469771718,0.10965216305181674,0.00019058896825465294,0,1,0.11452105461017036,0,0,0.000052078647788076034,0,0,0.003896494964208396,0.00015765078629461818,0.08670123647238574,1,0,0,0,0.00016442986216139147,0,0,0.007933156181653356,0,0,1,0.25942486745693194,0,0.3322992317719705,0.03516999878890398,0,0,0,0,0.0138907185645589,1,0,0.005660024584322619,0.11616702515891543,0.011240185992844523,0.012002231670363479,0,0.00042193934823665894,0,0,1,0.022963285849536337,0.0019095592693682765,0.00868329275220724,0.5314068732940365,0.0005100879446043771,0.0035228322535670767,0.30937014364520016,0.07921674169968253,0.07098128622528417,1,0.13148496497189638,0.00767789746126923,0.0017007928439649225,0,0.00012487092826302896,0.00012034968511335413,0.13526326147942971,0.050718599316142,0.002059032365253258,1" />
         <Keyword name="APPLY COMPENSATION"  value="TRUE" />
         <Keyword name="THRESHOLD"  value="FSC,5000" />
         <Keyword name="$P1N"  value="FSC-A" />
         <Keyword name="$P1R"  value="262144" />
         <Keyword name="$P1B"  value="32" />
         <Keyword name="$P1E"  value="0,0" />
         <Keyword name="$P1V"  value="300" />
         <Keyword name="$P1G"  value="1.0" />
         <Keyword name="P1DISPLAY"  value="LIN" />
         <Keyword name="P1BS"  value="0" />
         <Keyword name="P1MS"  value="0" />
         <Keyword name="$P2N"  value="FSC-H" />
         <Keyword name="$P2R"  value="262144" />
         <Keyword name="$P2B"  value="32" />
         <Keyword name="$P2E"  value="0,0" />
         <Keyword name="$P2V"  value="300" />
         <Keyword name="$P2G"  value="1.0" />
         <Keyword name="P2DISPLAY"  value="LIN" />
         <Keyword name="P2BS"  value="0" />
         <Keyword name="P2MS"  value="0" />
         <Keyword name="$P3N"  value="FSC-W" />
         <Keyword name="$P3R"  value="262144" />
         <Keyword name="$P3B"  value="32" />
         <Keyword name="$P3E"  value="0,0" />
         <Keyword name="$P3V"  value="300" />
         <Keyword name="$P3G"  value="1.0" />
         <Keyword name="P3BS"  value="-1" />
         <Keyword name="P3MS"  value="0" />
         <Keyword name="$P4N"  value="SSC-A" />
         <Keyword name="$P4R"  value="262144" />
         <Keyword name="$P4B"  value="32" />
         <Keyword name="$P4E"  value="0,0" />
         <Keyword name="$P4V"  value="300" />
         <Keyword name="$P4G"  value="1.0" />
         <Keyword name="P4DISPLAY"  value="LIN" />
         <Keyword name="P4BS"  value="0" />
         <Keyword name="P4MS"  value="0" />
         <Keyword name="$P5N"  value="SSC-H" />
         <Keyword name="$P5R"  value="262144" />
         <Keyword name="$P5B"  value="32" />
         <Keyword name="$P5E"  value="0,0" />
         <Keyword name="$P5V"  value="300" />
         <Keyword name="$P5G"  value="1.0" />
         <Keyword name="P5DISPLAY"  value="LIN" />
         <Keyword name="P5BS"  value="0" />
         <Keyword name="P5MS"  value="0" />
         <Keyword name="$P6N"  value="SSC-W" />
         <Keyword name="$P6R"  value="262144" />
         <Keyword name="$P6B"  value="32" />
         <Keyword name="$P6E"  value="0,0" />
         <Keyword name="$P6V"  value="300" />
         <Keyword name="$P6G"  value="1.0" />
         <Keyword name="P6BS"  value="-1" />
         <Keyword name="P6MS"  value="0" />
         <Keyword name="$P7N"  value="FITC-A" />
         <Keyword name="$P7S"  value="IL2" />
         <Keyword name="$P7R"  value="262144" />
         <Keyword name="$P7B"  value="32" />
         <Keyword name="$P7E"  value="0,0" />
         <Keyword name="$P7V"  value="500" />
         <Keyword name="$P7G"  value="1.0" />
         <Keyword name="P7DISPLAY"  value="LOG" />
         <Keyword name="P7BS"  value="229" />
         <Keyword name="P7MS"  value="0" />
         <Keyword name="$P8N"  value="PerCP-Cy5-5-A" />
         <Keyword name="$P8S"  value="CD25" />
         <Keyword name="$P8R"  value="262144" />
         <Keyword name="$P8B"  value="32" />
         <Keyword name="$P8E"  value="0,0" />
         <Keyword name="$P8V"  value="500" />
         <Keyword name="$P8G"  value="1.0" />
         <Keyword name="P8DISPLAY"  value="LOG" />
         <Keyword name="P8BS"  value="8977" />
         <Keyword name="P8MS"  value="0" />
         <Keyword name="$P9N"  value="BV421-A" />
         <Keyword name="$P9S"  value="T-bet" />
         <Keyword name="$P9R"  value="262144" />
         <Keyword name="$P9B"  value="32" />
         <Keyword name="$P9E"  value="0,0" />
         <Keyword name="$P9V"  value="394" />
         <Keyword name="$P9G"  value="1.0" />
         <Keyword name="P9DISPLAY"  value="LOG" />
         <Keyword name="P9BS"  value="617" />
         <Keyword name="P9MS"  value="0" />
         <Keyword name="$P10N"  value="BV510-A" />
         <Keyword name="$P10R"  value="262144" />
         <Keyword name="$P10B"  value="32" />
         <Keyword name="$P10E"  value="0,0" />
         <Keyword name="$P10V"  value="499" />
         <Keyword name="$P10G"  value="1.0" />
         <Keyword name="P10DISPLAY"  value="LOG" />
         <Keyword name="P10BS"  value="109" />
         <Keyword name="P10MS"  value="0" />
         <Keyword name="$P11N"  value="APC-A" />
         <Keyword name="$P11S"  value="IFNg" />
         <Keyword name="$P11R"  value="262144" />
         <Keyword name="$P11B"  value="32" />
         <Keyword name="$P11E"  value="0,0" />
         <Keyword name="$P11V"  value="485" />
         <Keyword name="$P11G"  value="1.0" />
         <Keyword name="P11DISPLAY"  value="LOG" />
         <Keyword name="P11BS"  value="7785" />
         <Keyword name="P11MS"  value="0" />
         <Keyword name="$P12N"  value="APC-Cy7-A" />
         <Keyword name="$P12S"  value="Live_Dead" />
         <Keyword name="$P12R"  value="262144" />
         <Keyword name="$P12B"  value="32" />
         <Keyword name="$P12E"  value="0,0" />
         <Keyword name="$P12V"  value="580" />
         <Keyword name="$P12G"  value="1.0" />
         <Keyword name="P12DISPLAY"  value="LOG" />
         <Keyword name="P12BS"  value="2496" />
         <Keyword name="P12MS"  value="0" />
         <Keyword name="$P13N"  value="PE-A" />
         <Keyword name="$P13S"  value="IL12rb2" />
         <Keyword name="$P13R"  value="262144" />
         <Keyword name="$P13B"  value="32" />
         <Keyword name="$P13E"  value="0,0" />
         <Keyword name="$P13V"  value="650" />
         <Keyword name="$P13G"  value="1.0" />
         <Keyword name="P13DISPLAY"  value="LOG" />
         <Keyword name="P13BS"  value="1416" />
         <Keyword name="P13MS"  value="0" />
         <Keyword name="$P14N"  value="PE-Cy5-A" />
         <Keyword name="$P14R"  value="262144" />
         <Keyword name="$P14B"  value="32" />
         <Keyword name="$P14E"  value="0,0" />
         <Keyword name="$P14V"  value="520" />
         <Keyword name="$P14G"  value="1.0" />
         <Keyword name="P14DISPLAY"  value="LOG" />
         <Keyword name="P14BS"  value="11980" />
         <Keyword name="P14MS"  value="0" />
         <Keyword name="$P15N"  value="PE-Cy7-A" />
         <Keyword name="$P15S"  value="CD44" />
         <Keyword name="$P15R"  value="262144" />
         <Keyword name="$P15B"  value="32" />
         <Keyword name="$P15E"  value="0,0" />
         <Keyword name="$P15V"  value="525" />
         <Keyword name="$P15G"  value="1.0" />
         <Keyword name="P15DISPLAY"  value="LOG" />
         <Keyword name="P15BS"  value="3929" />
         <Keyword name="P15MS"  value="0" />
         <Keyword name="$P16N"  value="Time" />
         <Keyword name="$P16R"  value="262144" />
         <Keyword name="$P16B"  value="32" />
         <Keyword name="$P16E"  value="0,0" />
         <Keyword name="$P16G"  value="0.01" />
         <Keyword name="P16BS"  value="0" />
         <Keyword name="P16MS"  value="0" />
         <Keyword name="CST SETUP STATUS"  value="SUCCESS" />
         <Keyword name="CST BEADS LOT ID"  value="43025" />
         <Keyword name="CYTOMETER CONFIG NAME"  value="CST NIH 3-Blue 6-Violet 3-Red 4-Yel Gr" />
         <Keyword name="CYTOMETER CONFIG CREATE DATE"  value="2014-11-13T10:48:36-05:00" />
         <Keyword name="CST SETUP DATE"  value="2015-06-04T16:19:05-04:00" />
         <Keyword name="CST BASELINE DATE"  value="2014-12-16T11:37:43-05:00" />
         <Keyword name="CST BEADS EXPIRED"  value="False" />
         <Keyword name="CST PERFORMANCE EXPIRED"  value="2015-06-05T16:19:05-04:00" />
         <Keyword name="CST REGULATORY STATUS"  value="RUO Performance Check" />
         <Keyword name="$P1S"  value="" />
         <Keyword name="$P2S"  value="" />
         <Keyword name="$P3S"  value="" />
         <Keyword name="$P4S"  value="" />
         <Keyword name="$P5S"  value="" />
         <Keyword name="$P6S"  value="" />
         <Keyword name="$P10S"  value="" />
         <Keyword name="$P14S"  value="" />
         <Keyword name="$P16S"  value="" />
         <Keyword name="$P17N"  value="Comp-FITC-A" />
         <Keyword name="$P17S"  value="IL2" />
         <Keyword name="$P17R"  value="262144" />
         <Keyword name="$P18N"  value="Comp-PerCP-Cy5-5-A" />
         <Keyword name="$P18S"  value="CD25" />
         <Keyword name="$P18R"  value="262144" />
         <Keyword name="$P19N"  value="Comp-BV421-A" />
         <Keyword name="$P19S"  value="T-bet" />
         <Keyword name="$P19R"  value="262144" />
         <Keyword name="$P20N"  value="Comp-BV510-A" />
         <Keyword name="$P20S"  value="" />
         <Keyword name="$P20R"  value="262144" />
         <Keyword name="$P21N"  value="Comp-APC-A" />
         <Keyword name="$P21S"  value="IFNg" />
         <Keyword name="$P21R"  value="262144" />
         <Keyword name="$P22N"  value="Comp-APC-Cy7-A" />
         <Keyword name="$P22S"  value="Live_Dead" />
         <Keyword name="$P22R"  value="262144" />
         <Keyword name="$P23N"  value="Comp-PE-A" />
         <Keyword name="$P23S"  value="IL12rb2" />
         <Keyword name="$P23R"  value="262144" />
         <Keyword name="$P24N"  value="Comp-PE-Cy5-A" />
         <Keyword name="$P24S"  value="" />
         <Keyword name="$P24R"  value="262144" />
         <Keyword name="$P25N"  value="Comp-PE-Cy7-A" />
         <Keyword name="$P25S"  value="CD44" />
         <Keyword name="$P25R"  value="262144" />
       </Keywords>
       <SampleNode name="Day2+PI4hr_B6_B06_010.fcs"  annotation=""  owningGroup=""  expanded="1"  sortPriority="10"  count="22077"  sampleID="20" >
         <Graph smoothing="0"  backColor="#ffffff"  foreColor="#000000"  type="Pseudocolor"  fast="1" >
           <Axis dimension="x"  name="FSC-A"  label=""  auto="auto" />
           <Axis dimension="y"  name="SSC-A"  label=""  auto="auto" />
           <GraphSettings level="5%"  smoothingHighResolution="1"  contourHighResolution="1"  histogramSmoothingCount="0"  graphResolution="256"  showOutliers="0"  drawLargeDots="0"  dotsToDraw="8000"  tint="le.chartfill.tinted.40"  lineWeight="le.lineweight.normal"  lineStyle="le.linestyle.solid" />
           <GraphEnvironment showGrid="0"  showAxes="tnlTNL"  showGates="1"  showFreqOnPlots="1"  showGateNameOnPlots="1"  showMedians="0"  showUncomped="0"  addEventParam="0"  lastYAxisName="" >
             <TextTraits font="SansSerif"  size="11"  name="Labels"  style="plain"  color="#000000"  background="#00ffffff"  just="left" />
             <TextTraits font="SansSerif"  size="11"  name="LayoutGates"  style="plain"  color="#000000"  background="#00ffffff"  just="left" />
             <TextTraits font="SansSerif"  size="9"  name="Numbers"  style="plain"  color="#000000"  background="#00ffffff"  just="left" />
             <TextTraits font="SansSerif"  size="9"  name="Legend"  style="plain"  color="#000000"  background="#00ffffff"  just="left" />
             <WindowPosition x="0"  y="0"  width="0"  height="194"  displayed="0"  panelState="" />
           </GraphEnvironment>
         </Graph>
         <Subpopulations>
           <Population name="Lymphocytes"  annotation=""  owningGroup="Day2"  expanded="1"  sortPriority="10"  count="14614" >
             <Graph smoothing="0"  backColor="#ffffff"  foreColor="#000000"  heatMapStatParameter="Comp-FITC-A"  type="Pseudocolor"  fast="1" >
               <Axis dimension="x"  name="FSC-A"  label=""  auto="auto" />
               <Axis dimension="y"  name="SSC-A"  label=""  auto="auto" />
               <GraphSettings level="5%"  smoothingHighResolution="1"  contourHighResolution="1"  histogramSmoothingCount="0"  graphResolution="256"  showOutliers="0"  drawLargeDots="0"  dotsToDraw="8000"  tint="le.chartfill.tinted.40"  lineWeight="le.lineweight.normal"  lineStyle="le.linestyle.solid" />
               <GraphEnvironment showGrid="0"  showAxes="tnlTNL"  showGates="1"  showFreqOnPlots="1"  showGateNameOnPlots="1"  showMedians="0"  showUncomped="0"  addEventParam="0"  lastYAxisName="" >
                 <TextTraits font="SansSerif"  size="11"  name="Labels"  style="plain"  color="#000000"  background="#00ffffff"  just="left" />
                 <TextTraits font="SansSerif"  size="11"  name="LayoutGates"  style="plain"  color="#000000"  background="#00ffffff"  just="left" />
                 <TextTraits font="SansSerif"  size="9"  name="Numbers"  style="plain"  color="#000000"  background="#00ffffff"  just="left" />
                 <TextTraits font="SansSerif"  size="9"  name="Legend"  style="plain"  color="#000000"  background="#00ffffff"  just="left" />
                 <WindowPosition x="842"  y="217"  width="390"  height="776"  displayed="1"  panelState="---" />
               </GraphEnvironment>
             </Graph>
             <Gate gating:id="ID1618919123" >
               <gating:PolygonGate eventsInside="1"  annoOffsetX="0"  annoOffsetY="0"  tint="#000000"  isTinted="0"  lineWeight="Normal"  userDefined="1"  quadId="-1"  gateResolution="256" >
                 <gating:dimension>
                   <data-type:fcs-dimension data-type:name="FSC-A" />
                 </gating:dimension>
                 <gating:dimension>
                   <data-type:fcs-dimension data-type:name="SSC-A" />
                 </gating:dimension>
                 <gating:vertex>
                   <gating:coordinate data-type:value="37154.2677165354" />
                   <gating:coordinate data-type:value="93549.4274509804" />
                 </gating:vertex>
                 <gating:vertex>
                   <gating:coordinate data-type:value="46442.8346456693" />
                   <gating:coordinate data-type:value="26728.4078431373" />
                 </gating:vertex>
                 <gating:vertex>
                   <gating:coordinate data-type:value="129007.874015748" />
                   <gating:coordinate data-type:value="15420.2352941176" />
                 </gating:vertex>
                 <gating:vertex>
                   <gating:coordinate data-type:value="198156.094488189" />
                   <gating:coordinate data-type:value="49344.7529411765" />
                 </gating:vertex>
                 <gating:vertex>
                   <gating:coordinate data-type:value="227053.8582677165" />
                   <gating:coordinate data-type:value="109997.6784313726" />
                 </gating:vertex>
                 <gating:vertex>
                   <gating:coordinate data-type:value="250791.3070866142" />
                   <gating:coordinate data-type:value="175790.6823529412" />
                 </gating:vertex>
                 <gating:vertex>
                   <gating:coordinate data-type:value="254919.5590551181" />
                   <gating:coordinate data-type:value="243639.7176470588" />
                 </gating:vertex>
                 <gating:vertex>
                   <gating:coordinate data-type:value="219829.4173228346" />
                   <gating:coordinate data-type:value="251863.8431372549" />
                 </gating:vertex>
                 <gating:vertex>
                   <gating:coordinate data-type:value="127975.8110236221" />
                   <gating:coordinate data-type:value="246723.7647058823" />
                 </gating:vertex>
                 <gating:vertex>
                   <gating:coordinate data-type:value="69148.2204724409" />
                   <gating:coordinate data-type:value="229247.4980392157" />
                 </gating:vertex>
                 <gating:vertex>
                   <gating:coordinate data-type:value="26833.6377952756" />
                   <gating:coordinate data-type:value="161398.462745098" />
                 </gating:vertex>
               </gating:PolygonGate>
             </Gate>
             <Subpopulations>
               <Population name="Live cells"  annotation=""  owningGroup="Day2"  expanded="1"  sortPriority="10"  count="10518" >
                 <Graph smoothing="0"  backColor="#ffffff"  foreColor="#000000"  heatMapStatParameter="Comp-FITC-A"  type="Pseudocolor"  fast="1" >
                   <Axis dimension="x"  name="Comp-APC-Cy7-A"  label=""  auto="auto" />
                   <Axis dimension="y"  name="SSC-A"  label=""  auto="auto" />
                   <GraphSettings level="5%"  smoothingHighResolution="1"  contourHighResolution="1"  histogramSmoothingCount="0"  graphResolution="256"  showOutliers="0"  drawLargeDots="0"  dotsToDraw="8000"  tint="le.chartfill.tinted.40"  lineWeight="le.lineweight.normal"  lineStyle="le.linestyle.solid" />
                   <GraphEnvironment showGrid="0"  showAxes="tnlTNL"  showGates="1"  showFreqOnPlots="1"  showGateNameOnPlots="1"  showMedians="0"  showUncomped="0"  addEventParam="0"  lastYAxisName="" >
                     <TextTraits font="SansSerif"  size="11"  name="Labels"  style="plain"  color="#000000"  background="#00ffffff"  just="left" />
                     <TextTraits font="SansSerif"  size="11"  name="LayoutGates"  style="plain"  color="#000000"  background="#00ffffff"  just="left" />
                     <TextTraits font="SansSerif"  size="9"  name="Numbers"  style="plain"  color="#000000"  background="#00ffffff"  just="left" />
                     <TextTraits font="SansSerif"  size="9"  name="Legend"  style="plain"  color="#000000"  background="#00ffffff"  just="left" />
                     <WindowPosition x="842"  y="217"  width="390"  height="776"  displayed="1"  panelState="---" />
                   </GraphEnvironment>
                 </Graph>
                 <Gate gating:id="ID294588249"  gating:parent_id="ID1618919123" >
                   <gating:PolygonGate eventsInside="1"  annoOffsetX="0"  annoOffsetY="0"  tint="#000000"  isTinted="0"  lineWeight="Normal"  userDefined="1"  quadId="-1"  gateResolution="256" >
                     <gating:dimension>
                       <data-type:fcs-dimension data-type:name="Comp-APC-Cy7-A" />
                     </gating:dimension>
                     <gating:dimension>
                       <data-type:fcs-dimension data-type:name="SSC-A" />
                     </gating:dimension>
                     <gating:vertex>
                       <gating:coordinate data-type:value="20164.224385507" />
                       <gating:coordinate data-type:value="254947.8901960784" />
                     </gating:vertex>
                     <gating:vertex>
                       <gating:coordinate data-type:value="17183.8506787034" />
                       <gating:coordinate data-type:value="190182.9019607843" />
                     </gating:vertex>
                     <gating:vertex>
                       <gating:coordinate data-type:value="2458.7003845473" />
                       <gating:coordinate data-type:value="47288.7215686275" />
                     </gating:vertex>
                     <gating:vertex>
                       <gating:coordinate data-type:value="265.4694002462" />
                       <gating:coordinate data-type:value="16448.2509803922" />
                     </gating:vertex>
                     <gating:vertex>
                       <gating:coordinate data-type:value="-2.7973606862" />
                       <gating:coordinate data-type:value="16448.2509803922" />
                     </gating:vertex>
                     <gating:vertex>
                       <gating:coordinate data-type:value="-62.6309820573" />
                       <gating:coordinate data-type:value="19532.2980392157" />
                     </gating:vertex>
                     <gating:vertex>
                       <gating:coordinate data-type:value="-59.1390456669" />
                       <gating:coordinate data-type:value="66821.0196078431" />
                     </gating:vertex>
                     <gating:vertex>
                       <gating:coordinate data-type:value="-5.7618625111" />
                       <gating:coordinate data-type:value="129529.9764705882" />
                     </gating:vertex>
                     <gating:vertex>
                       <gating:coordinate data-type:value="170.8555177563" />
                       <gating:coordinate data-type:value="240555.6705882353" />
                     </gating:vertex>
                     <gating:vertex>
                       <gating:coordinate data-type:value="355.239782389" />
                       <gating:coordinate data-type:value="258031.9372549019" />
                     </gating:vertex>
                   </gating:PolygonGate>
                 </Gate>
                 <Subpopulations>
                   <Population name="IFNg"  annotation=""  owningGroup="Day2"  expanded="1"  sortPriority="10"  count="3319" >
                     <Graph smoothing="0"  backColor="#ffffff"  foreColor="#000000"  heatMapStatParameter="Comp-FITC-A"  type="Pseudocolor"  fast="1" >
                       <Axis dimension="x"  name="Comp-APC-A"  label=""  auto="auto" />
                       <Axis dimension="y"  name="SSC-A"  label=""  auto="auto" />
                       <GraphSettings level="5%"  smoothingHighResolution="1"  contourHighResolution="1"  histogramSmoothingCount="0"  graphResolution="256"  showOutliers="0"  drawLargeDots="0"  dotsToDraw="8000"  tint="le.chartfill.tinted.40"  lineWeight="le.lineweight.normal"  lineStyle="le.linestyle.solid" />
                       <GraphEnvironment showGrid="0"  showAxes="tnlTNL"  showGates="1"  showFreqOnPlots="1"  showGateNameOnPlots="1"  showMedians="0"  showUncomped="0"  addEventParam="0"  lastYAxisName="" >
                         <TextTraits font="SansSerif"  size="11"  name="Labels"  style="plain"  color="#000000"  background="#00ffffff"  just="left" />
                         <TextTraits font="SansSerif"  size="11"  name="LayoutGates"  style="plain"  color="#000000"  background="#00ffffff"  just="left" />
                         <TextTraits font="SansSerif"  size="9"  name="Numbers"  style="plain"  color="#000000"  background="#00ffffff"  just="left" />
                         <TextTraits font="SansSerif"  size="9"  name="Legend"  style="plain"  color="#000000"  background="#00ffffff"  just="left" />
                         <WindowPosition x="752"  y="475"  width="454"  height="768"  displayed="1"  panelState="---" />
                       </GraphEnvironment>
                     </Graph>
                     <Gate gating:id="ID665522239"  gating:parent_id="ID294588249" >
                       <gating:PolygonGate eventsInside="1"  annoOffsetX="0"  annoOffsetY="0"  tint="#000000"  isTinted="0"  lineWeight="Normal"  userDefined="1"  quadId="-1"  gateResolution="256" >
                         <gating:dimension>
                           <data-type:fcs-dimension data-type:name="Comp-APC-A" />
                         </gating:dimension>
                         <gating:dimension>
                           <data-type:fcs-dimension data-type:name="SSC-A" />
                         </gating:dimension>
                         <gating:vertex>
                           <gating:coordinate data-type:value="8841.5494846872" />
                           <gating:coordinate data-type:value="253653.5060728745" />
                         </gating:vertex>
                         <gating:vertex>
                           <gating:coordinate data-type:value="1332.0766080026" />
                           <gating:coordinate data-type:value="37145.9109311741" />
                         </gating:vertex>
                         <gating:vertex>
                           <gating:coordinate data-type:value="245931.2616455657" />
                           <gating:coordinate data-type:value="37145.9109311741" />
                         </gating:vertex>
                         <gating:vertex>
                           <gating:coordinate data-type:value="261546.7436669038" />
                           <gating:coordinate data-type:value="253653.5060728745" />
                         </gating:vertex>
                       </gating:PolygonGate>
                     </Gate>
                   </Population>
                   <Population name="IFNg+"  annotation=""  owningGroup="Day2"  expanded="1"  sortPriority="10"  count="3158" >
                     <Graph smoothing="0"  backColor="#ffffff"  foreColor="#000000"  heatMapStatParameter="Comp-FITC-A"  type="Pseudocolor"  fast="1" >
                       <Axis dimension="x"  name="Comp-APC-A"  label=""  auto="auto" />
                       <Axis dimension="y"  name="Comp-BV510-A"  label=""  auto="auto" />
                       <GraphSettings level="5%"  smoothingHighResolution="1"  contourHighResolution="1"  histogramSmoothingCount="0"  graphResolution="256"  showOutliers="0"  drawLargeDots="0"  dotsToDraw="8000"  tint="le.chartfill.tinted.40"  lineWeight="le.lineweight.normal"  lineStyle="le.linestyle.solid" />
                       <GraphEnvironment showGrid="0"  showAxes="tnlTNL"  showGates="1"  showFreqOnPlots="1"  showGateNameOnPlots="1"  showMedians="0"  showUncomped="0"  addEventParam="0"  lastYAxisName="" >
                         <TextTraits font="SansSerif"  size="11"  name="Labels"  style="plain"  color="#000000"  background="#00ffffff"  just="left" />
                         <TextTraits font="SansSerif"  size="11"  name="LayoutGates"  style="plain"  color="#000000"  background="#00ffffff"  just="left" />
                         <TextTraits font="SansSerif"  size="9"  name="Numbers"  style="plain"  color="#000000"  background="#00ffffff"  just="left" />
                         <TextTraits font="SansSerif"  size="9"  name="Legend"  style="plain"  color="#000000"  background="#00ffffff"  just="left" />
                         <WindowPosition x="842"  y="217"  width="390"  height="776"  displayed="1"  panelState="---" />
                       </GraphEnvironment>
                     </Graph>
                     <Gate gating:id="ID1773801072"  gating:parent_id="ID294588249" >
                       <gating:PolygonGate eventsInside="1"  annoOffsetX="0"  annoOffsetY="0"  tint="#000000"  isTinted="0"  lineWeight="Normal"  userDefined="1"  quadId="-1"  gateResolution="256" >
                         <gating:dimension>
                           <data-type:fcs-dimension data-type:name="Comp-APC-A" />
                         </gating:dimension>
                         <gating:dimension>
                           <data-type:fcs-dimension data-type:name="Comp-BV510-A" />
                         </gating:dimension>
                         <gating:vertex>
                           <gating:coordinate data-type:value="13534.4247230348" />
                           <gating:coordinate data-type:value="27034.4209493262" />
                         </gating:vertex>
                         <gating:vertex>
                           <gating:coordinate data-type:value="1311.0846618226" />
                           <gating:coordinate data-type:value="-115.8343604718" />
                         </gating:vertex>
                         <gating:vertex>
                           <gating:coordinate data-type:value="241994.3099915419" />
                           <gating:coordinate data-type:value="27.6493428681" />
                         </gating:vertex>
                         <gating:vertex>
                           <gating:coordinate data-type:value="633096.8243284726" />
                           <gating:coordinate data-type:value="15893.2097270204" />
                         </gating:vertex>
                       </gating:PolygonGate>
                     </Gate>
                   </Population>
                   <Population name="IL2+"  annotation=""  owningGroup="Day2"  expanded="1"  sortPriority="10"  count="6767" >
                     <Graph smoothing="0"  backColor="#ffffff"  foreColor="#000000"  heatMapStatParameter="Comp-FITC-A"  type="Pseudocolor"  fast="1" >
                       <Axis dimension="x"  name="Comp-BV510-A"  label=""  auto="auto" />
                       <Axis dimension="y"  name="Comp-FITC-A"  label=""  auto="auto" />
                       <GraphSettings level="5%"  smoothingHighResolution="1"  contourHighResolution="1"  histogramSmoothingCount="0"  graphResolution="256"  showOutliers="0"  drawLargeDots="0"  dotsToDraw="8000"  tint="le.chartfill.tinted.40"  lineWeight="le.lineweight.normal"  lineStyle="le.linestyle.solid" />
                       <GraphEnvironment showGrid="0"  showAxes="tnlTNL"  showGates="1"  showFreqOnPlots="1"  showGateNameOnPlots="1"  showMedians="0"  showUncomped="0"  addEventParam="0"  lastYAxisName="" >
                         <TextTraits font="SansSerif"  size="11"  name="Labels"  style="plain"  color="#000000"  background="#00ffffff"  just="left" />
                         <TextTraits font="SansSerif"  size="11"  name="LayoutGates"  style="plain"  color="#000000"  background="#00ffffff"  just="left" />
                         <TextTraits font="SansSerif"  size="9"  name="Numbers"  style="plain"  color="#000000"  background="#00ffffff"  just="left" />
                         <TextTraits font="SansSerif"  size="9"  name="Legend"  style="plain"  color="#000000"  background="#00ffffff"  just="left" />
                         <WindowPosition x="842"  y="217"  width="390"  height="776"  displayed="1"  panelState="---" />
                       </GraphEnvironment>
                     </Graph>
                     <Gate gating:id="ID2091363762"  gating:parent_id="ID294588249" >
                       <gating:PolygonGate eventsInside="1"  annoOffsetX="0"  annoOffsetY="0"  tint="#000000"  isTinted="0"  lineWeight="Normal"  userDefined="1"  quadId="-1"  gateResolution="256" >
                         <gating:dimension>
                           <data-type:fcs-dimension data-type:name="Comp-BV510-A" />
                         </gating:dimension>
                         <gating:dimension>
                           <data-type:fcs-dimension data-type:name="Comp-FITC-A" />
                         </gating:dimension>
                         <gating:vertex>
                           <gating:coordinate data-type:value="11.856562293" />
                           <gating:coordinate data-type:value="4577.0813118047" />
                         </gating:vertex>
                         <gating:vertex>
                           <gating:coordinate data-type:value="1093.393924166" />
                           <gating:coordinate data-type:value="2986.5448610094" />
                         </gating:vertex>
                         <gating:vertex>
                           <gating:coordinate data-type:value="80022.5231138784" />
                           <gating:coordinate data-type:value="8573.5496926957" />
                         </gating:vertex>
                         <gating:vertex>
                           <gating:coordinate data-type:value="60730.2911321694" />
                           <gating:coordinate data-type:value="183133.1609494353" />
                         </gating:vertex>
                         <gating:vertex>
                           <gating:coordinate data-type:value="-29.2332817721" />
                           <gating:coordinate data-type:value="144143.6328789422" />
                         </gating:vertex>
                       </gating:PolygonGate>
                     </Gate>
                   </Population>
                 </Subpopulations>
               </Population>
             </Subpopulations>
           </Population>
         </Subpopulations>
       </SampleNode>
     </Sample>
   </SampleList>
   <TableEditor title="FlowJo Tables: ICS_02-Oct-2019 copy.wsp"  current="Day2+PI" >
     <Table name="Day3+PI"  outputFile="file:/Users/renm3/Day3+PI"  color="#00ffffff"  isBatch="0"  quickclose="0"  destination="toDisplay"  outputFormat="fj.document.type.table" >
       <PrintLayout flipPattern0="0"  rows="1"  columns="1"  padding="36"  header=""  footer=""  headerActive="0"  footerActive="0"  scalingMode="fj.print.scale.none"  scaling="1"  orientation="1"  width="612"  height="792"  imageableX="72"  imageableY="72"  imageableWidth="468"  imageableHeight="648" />
       <PageSection sectionName="header" >&lt;table width=&quot;100%&quot;&gt;&lt;tr&gt;&lt;td align=&quot;left&quot; valign=&quot;top&quot;&gt;&amp;NBSP&amp;NBSP&amp;NBSP&amp;NBSP&lt;IMG SRC=&quot;file:/Volumes/FlowJo/FlowJo.app/Contents/Resources/Java/images/fj_icon.png&quot;&gt;&lt;/IMG&gt;&lt;br/&gt;FlowJo, LLC&lt;/td&gt;&lt;td align=&quot;right&quot; valign=&quot;top&quot;&gt;Page &lt;PageNumber/&gt;&lt;/td&gt;&lt;/tr&gt;&lt;/table&gt;</PageSection>
       <PageSection sectionName="footer" >&lt;table width=&quot;100%&quot;&gt;&lt;tr&gt;&lt;td align=&quot;left&quot;  valign=&quot;bottom&quot;&gt;&lt;LongDate/&gt;&lt;/td&gt;&lt;td align=&quot;right&quot; valign=&quot;bottom&quot;&gt;&lt;Version/&gt;&lt;/td&gt;&lt;/tr&gt;&lt;/table&gt;</PageSection>
       <Iteration iterationType="SAMPLE"  iterationValue="16"  iterationKeyword=""  discriminator=""  panelSize="1"  groupName="Day3+PI4hr" />
       <TColumn analysisPath="Lymphocytes/Live cells/IFNg+"  name="IFNg+"  identifier="IFNg+"  statistic="fj.stat.freqofparent"  parameterName=""  rename=""  formula=""  iscontrolvalue="0"  ishiddencolumn="0"  shownumbers="1"  valueType="statistic"  discriminator=""  originalSample="35" />
       <TColumn analysisPath="Lymphocytes/Live cells"  name="Geometric Mean : IL12rb2"  identifier="Geometric Mean"  statistic="Geometric Mean"  parameterName="PE-A :: IL12rb2"  rename=""  formula=""  iscontrolvalue="0"  ishiddencolumn="0"  shownumbers="1"  valueType="statistic"  discriminator=""  originalSample="31"  keyword=""  percentile="0"  ancestor="" />
       <TColumn analysisPath="Lymphocytes/Live cells/IL2+"  name="IL2+"  identifier="IL2+"  statistic="fj.stat.freqofparent"  parameterName=""  rename=""  formula=""  iscontrolvalue="0"  ishiddencolumn="0"  shownumbers="1"  valueType="statistic"  discriminator=""  originalSample="31" />
     </Table>
     <Table name="Day3 no PI"  outputFile="file:/Volumes/FlowJo/FlowJo.app/Contents/Resources/Java/null/Day3%20no%20PI"  color="#00ffffff"  isBatch="0"  quickclose="0"  destination="toDisplay"  outputFormat="fj.document.type.table" >
       <PrintLayout flipPattern0="0"  rows="1"  columns="1"  padding="36"  header=""  footer=""  headerActive="0"  footerActive="0"  scalingMode="fj.print.scale.none"  scaling="1"  orientation="1"  width="612"  height="792"  imageableX="72"  imageableY="72"  imageableWidth="468"  imageableHeight="648" />
       <PageSection sectionName="header" >&lt;table width=&quot;100%&quot;&gt;&lt;tr&gt;&lt;td align=&quot;left&quot; valign=&quot;top&quot;&gt;&amp;NBSP&amp;NBSP&amp;NBSP&amp;NBSP&lt;IMG SRC=&quot;file:/Volumes/FlowJo/FlowJo.app/Contents/Resources/Java/images/fj_icon.png&quot;&gt;&lt;/IMG&gt;&lt;br/&gt;FlowJo, LLC&lt;/td&gt;&lt;td align=&quot;right&quot; valign=&quot;top&quot;&gt;Page &lt;PageNumber/&gt;&lt;/td&gt;&lt;/tr&gt;&lt;/table&gt;</PageSection>
       <PageSection sectionName="footer" >&lt;table width=&quot;100%&quot;&gt;&lt;tr&gt;&lt;td align=&quot;left&quot;  valign=&quot;bottom&quot;&gt;&lt;LongDate/&gt;&lt;/td&gt;&lt;td align=&quot;right&quot; valign=&quot;bottom&quot;&gt;&lt;Version/&gt;&lt;/td&gt;&lt;/tr&gt;&lt;/table&gt;</PageSection>
       <Iteration iterationType="SAMPLE"  iterationValue="21"  iterationKeyword=""  discriminator=""  panelSize="1"  groupName="Day3-no PI" />
       <TColumn analysisPath="Lymphocytes/Live cells/IFNg+"  name="IFNg+"  identifier="IFNg+"  statistic="fj.stat.freqofparent"  parameterName=""  rename=""  formula=""  iscontrolvalue="0"  ishiddencolumn="0"  shownumbers="1"  valueType="statistic"  discriminator=""  originalSample="25" />
       <TColumn analysisPath="Lymphocytes/Live cells"  name="Count"  identifier="Count"  statistic="Count"  parameterName=""  rename=""  formula=""  iscontrolvalue="0"  ishiddencolumn="0"  shownumbers="1"  valueType="statistic"  discriminator=""  originalSample="31"  keyword=""  percentile="0"  ancestor="" />
       <TColumn analysisPath="counting beads"  name="Count"  identifier="Count"  statistic="Count"  parameterName=""  rename=""  formula=""  iscontrolvalue="0"  ishiddencolumn="0"  shownumbers="1"  valueType="statistic"  discriminator=""  originalSample="31"  keyword=""  percentile="0"  ancestor="" />
       <TColumn analysisPath="Lymphocytes/Live cells"  name="Geometric Mean : IL12rb2"  identifier="Geometric Mean"  statistic="Geometric Mean"  parameterName="Comp-PE-A :: IL12rb2"  rename=""  formula=""  iscontrolvalue="0"  ishiddencolumn="0"  shownumbers="1"  valueType="statistic"  discriminator=""  originalSample="21"  keyword=""  percentile="0"  ancestor="" />
       <TColumn analysisPath="Lymphocytes/Live cells"  name="Geometric Mean : CD25"  identifier="Geometric Mean"  statistic="Geometric Mean"  parameterName="Comp-PerCP-Cy5-5-A :: CD25"  rename=""  formula=""  iscontrolvalue="0"  ishiddencolumn="0"  shownumbers="1"  valueType="statistic"  discriminator=""  originalSample="22"  keyword=""  percentile="0"  ancestor="" />
     </Table>
     <Table name="Day2+PI"  outputFile="file:/Volumes/FlowJo/FlowJo.app/Contents/Resources/Java/null/Day2+PI"  color="#00ffffff"  isBatch="0"  quickclose="0"  destination="toDisplay"  outputFormat="fj.document.type.table" >
       <PrintLayout flipPattern0="0"  rows="1"  columns="1"  padding="36"  header=""  footer=""  headerActive="0"  footerActive="0"  scalingMode="fj.print.scale.none"  scaling="1"  orientation="1"  width="612"  height="792"  imageableX="72"  imageableY="72"  imageableWidth="468"  imageableHeight="648" />
       <PageSection sectionName="header" >&lt;table width=&quot;100%&quot;&gt;&lt;tr&gt;&lt;td align=&quot;left&quot; valign=&quot;top&quot;&gt;&amp;NBSP&amp;NBSP&amp;NBSP&amp;NBSP&lt;IMG SRC=&quot;file:/Volumes/FlowJo/FlowJo.app/Contents/Resources/Java/images/fj_icon.png&quot;&gt;&lt;/IMG&gt;&lt;br/&gt;FlowJo, LLC&lt;/td&gt;&lt;td align=&quot;right&quot; valign=&quot;top&quot;&gt;Page &lt;PageNumber/&gt;&lt;/td&gt;&lt;/tr&gt;&lt;/table&gt;</PageSection>
       <PageSection sectionName="footer" >&lt;table width=&quot;100%&quot;&gt;&lt;tr&gt;&lt;td align=&quot;left&quot;  valign=&quot;bottom&quot;&gt;&lt;LongDate/&gt;&lt;/td&gt;&lt;td align=&quot;right&quot; valign=&quot;bottom&quot;&gt;&lt;Version/&gt;&lt;/td&gt;&lt;/tr&gt;&lt;/table&gt;</PageSection>
       <Iteration iterationType="SAMPLE"  iterationValue="16"  iterationKeyword=""  discriminator=""  panelSize="1"  groupName="Day2" />
       <TColumn analysisPath="Lymphocytes/Live cells/IFNg+"  name="IFNg+"  identifier="IFNg+"  statistic="fj.stat.freqofparent"  parameterName=""  rename=""  formula=""  iscontrolvalue="0"  ishiddencolumn="0"  shownumbers="1"  valueType="statistic"  discriminator=""  originalSample="19" />
       <TColumn analysisPath="Lymphocytes/Live cells"  name="Geometric Mean : IL12rb2"  identifier="Geometric Mean"  statistic="Geometric Mean"  parameterName="Comp-PE-A :: IL12rb2"  rename=""  formula=""  iscontrolvalue="0"  ishiddencolumn="0"  shownumbers="1"  valueType="statistic"  discriminator=""  originalSample="16"  keyword=""  percentile="0"  ancestor="" />
       <TColumn analysisPath="Lymphocytes/Live cells"  name="Geometric Mean : CD25"  identifier="Geometric Mean"  statistic="Geometric Mean"  parameterName="Comp-PerCP-Cy5-5-A :: CD25"  rename=""  formula=""  iscontrolvalue="0"  ishiddencolumn="0"  shownumbers="1"  valueType="statistic"  discriminator=""  originalSample="18"  keyword=""  percentile="0"  ancestor="" />
       <TColumn analysisPath="Lymphocytes/Live cells/IL2+"  name="IL2+"  identifier="IL2+"  statistic="fj.stat.freqofparent"  parameterName=""  rename=""  formula=""  iscontrolvalue="0"  ishiddencolumn="0"  shownumbers="1"  valueType="statistic"  discriminator=""  originalSample="17" />
       <TColumn analysisPath="Lymphocytes/Live cells"  name="Geometric Mean : CD44"  identifier="Geometric Mean"  statistic="Geometric Mean"  parameterName="Comp-PE-Cy7-A :: CD44"  rename=""  formula=""  iscontrolvalue="0"  ishiddencolumn="0"  shownumbers="1"  valueType="statistic"  discriminator=""  originalSample="17"  keyword=""  percentile="0"  ancestor="" />
     </Table>
   </TableEditor>
   <LayoutEditor title="FlowJo Layouts: ICS_02-Oct-2019 copy.wsp"  current="Layout-2"  showGrid="0"  showPageBreaks="0"  showGuides="0"  showDebugOutput="0" >
     <Layout name="Layout"  outputFile="file:/Users/renm3/Layout"  color="#00ffffff"  isBatch="0"  showGrid="0"  showRulers="1"  showDebugOutput="0"  showGuides="0"  showPageBreaks="1"  scale="1.5" >
       <PrintLayout flipPattern0="0"  rows="1"  columns="1"  padding="36"  header=""  footer=""  headerActive="0"  footerActive="0"  scalingMode="fj.print.scale.none"  scaling="1"  orientation="1"  width="612"  height="792"  imageableX="72"  imageableY="72"  imageableWidth="468"  imageableHeight="648" />
       <PageSection sectionName="header" >&lt;table width=&quot;100%&quot;&gt;&lt;tr&gt;&lt;td align=&quot;left&quot; valign=&quot;top&quot;&gt;&amp;NBSP&amp;NBSP&amp;NBSP&amp;NBSP&lt;IMG SRC=&quot;file:/Volumes/FlowJo/FlowJo.app/Contents/Resources/Java/images/fj_icon.png&quot;&gt;&lt;/IMG&gt;&lt;br/&gt;FlowJo, LLC&lt;/td&gt;&lt;td align=&quot;right&quot; valign=&quot;top&quot;&gt;Page &lt;PageNumber/&gt;&lt;/td&gt;&lt;/tr&gt;&lt;/table&gt;</PageSection>
       <PageSection sectionName="footer" >&lt;table width=&quot;100%&quot;&gt;&lt;tr&gt;&lt;td align=&quot;left&quot;  valign=&quot;bottom&quot;&gt;&lt;LongDate/&gt;&lt;/td&gt;&lt;td align=&quot;right&quot; valign=&quot;bottom&quot;&gt;&lt;Version/&gt;&lt;/td&gt;&lt;/tr&gt;&lt;/table&gt;</PageSection>
       <Iteration iterationType="OFF"  iterationValue="16"  iterationKeyword=""  discriminator=""  panelSize="1"  groupName="Day2" />
       <BatchSettings useCurrentGroup="1"  length="3"  name=""  order="ACROSS"  direction="COLUMNS"  append="0"  destination="toLayout"  separatePages="0"  launchApp="1"  header="0"  footer="0"  commandLineBatch="0" />
       <FigList>
         <ChartData x="169"  y="45"  width="153"  height="153"  lineWeight="Normal"  fill="#ffffff"  stroke="#000000"  lineStyle="Solid"  gradientColor="#808080"  gradientStyle="le.gradientstyle.none"  enabled="1"  xScale="0.0059765625"  yScale="0.0059765625"  aspectRatioLock="0"  alpha="1"  figID="com.treestar.flowjo.charting.FigChartBox@a0e217c#1576873522728"  rotation="0"  lock="0"  sizeLock="0"  contentLock="0"  wantsDrops="0"  dependents="1"  showSampleName="1"  showFullPath="1"  showFreq="0"  showCount="1"  showPopulationName="1"  showGraphTitle="0"  showMedians="0"  useShortName="1"  showKeyword="0"  keyword=""  showStatistic="0"  statistic=""  offsetHistograms="0"  offsetX="0"  offsetY="0"  flipH="0"  flipV="0"  showAdjunctHistograms="0"  scaleH="0.59765625"  scaleV="0.59765625"  panelIndex="-1"  z="0" >
           <Graph smoothing="0"  backColor="#ffffff"  foreColor="#000000"  heatMapStatistic="Median"  heatMapStatParameter="Comp-FITC-A"  type="Pseudocolor"  fast="1" >
             <Axis dimension="x"  name="Comp-APC-A"  label=""  auto="auto" />
             <Axis dimension="y"  name="SSC-A"  label=""  auto="auto" />
             <GraphSettings level="5%"  smoothingHighResolution="1"  contourHighResolution="1"  histogramSmoothingCount="0"  graphResolution="256"  showOutliers="0"  drawLargeDots="0"  dotsToDraw="8000"  tint="le.chartfill.tinted.40"  lineWeight="le.lineweight.normal"  lineStyle="le.linestyle.solid" />
             <GraphEnvironment showGrid="0"  showAxes="tnTN"  showGates="1"  showFreqOnPlots="1"  showGateNameOnPlots="0"  showMedians="0"  showUncomped="0"  addEventParam="0"  lastYAxisName="" >
               <TextTraits font="SansSerif"  size="11"  name="Labels"  style="plain"  color="#000000"  background="#00ffffff"  just="left" />
               <TextTraits font="SansSerif"  size="24"  name="LayoutGates"  style="bold"  color="#000000"  background="#00ffffff"  just="left" />
               <TextTraits font="SansSerif"  size="10"  name="Numbers"  style="plain"  color="#000000"  background="#00ffffff"  just="left" />
               <TextTraits font="SansSerif"  size="9"  name="Legend"  style="plain"  color="#000000"  background="#00ffffff"  just="left" />
               <WindowPosition x="841"  y="217"  width="390"  height="582"  displayed="0"  panelState="---" />
             </GraphEnvironment>
           </Graph>
           <Annotation lineWeight="NoLine"  fill="#ffffff"  stroke="#808080"  lineStyle="Solid"  gradientColor="#808080"  gradientStyle="le.gradientstyle.none"  enabled="1"  xScale="1"  yScale="1"  aspectRatioLock="0"  alpha="1"  figID="com.treestar.flowjo.charting.FigChartAnnotation@696088df#1576873522820"  rotation="0"  lock="0"  sizeLock="0"  contentLock="0"  wantsDrops="0"  autoFitContents="0"  autoMinimumSize="1"  padding="5,5,5,5" >
             <Content>&amp;#xA;&amp;#xA;    &amp;lt;p style=&amp;quot;margin-top:0; text-align:left;&amp;quot;&amp;gt;&amp;#xA;      &amp;lt;font face=&amp;quot;SansSerif&amp;quot; color=&amp;quot;#000000&amp;quot; style=&amp;quot;font-size:11pt;&amp;quot;&amp;gt;&amp;lt;input type=&amp;quot;fjml&amp;quot; value=&amp;quot;%3CAnno+name%3D%22fj.anno.samplename%22+%2F%3E&amp;quot; style=&amp;quot;font-family:SansSerif; color:#000000; font-weight:normal;&amp;quot;&amp;gt;&amp;#xA;      &amp;lt;/font&amp;gt;&amp;#xA;    &amp;lt;/p&amp;gt;&amp;#xA;    &amp;lt;p style=&amp;quot;margin-top:0; text-align:left;&amp;quot;&amp;gt;&amp;#xA;      &amp;lt;font face=&amp;quot;SansSerif&amp;quot; color=&amp;quot;#000000&amp;quot; style=&amp;quot;font-size:11pt;&amp;quot;&amp;gt;&amp;lt;input type=&amp;quot;fjml&amp;quot; value=&amp;quot;%3CAnno+name%3D%22fj.anno.popname%22+%2F%3E&amp;quot; style=&amp;quot;font-family:SansSerif; color:#000000; font-weight:normal;&amp;quot;&amp;gt;&amp;#xA;      &amp;lt;/font&amp;gt;&amp;#xA;    &amp;lt;/p&amp;gt;&amp;#xA;    &amp;lt;p style=&amp;quot;margin-top:0; text-align:left;&amp;quot;&amp;gt;&amp;#xA;      &amp;lt;font face=&amp;quot;SansSerif&amp;quot; color=&amp;quot;#000000&amp;quot; style=&amp;quot;font-size:11pt;&amp;quot;&amp;gt;&amp;lt;input type=&amp;quot;fjml&amp;quot; value=&amp;quot;%3CStatistic+name%3D%22Count%22++id%3D%22%22++ancestor%3D%22%22+%2F%3E&amp;quot; style=&amp;quot;font-family:SansSerif; color:#000000; font-weight:normal;&amp;quot;&amp;gt;&amp;#xA;&amp;lt;/font&amp;gt;    &amp;lt;/p&amp;gt;&amp;#xA;</Content>
             <WindowPosition x="0"  y="340"  width="165"  height="52"  displayed="0"  panelState="" />
           </Annotation>
           <Legend lineWeight="Hairline"  fill="#ffffff"  stroke="#000000"  lineStyle="Solid"  gradientColor="#808080"  gradientStyle="le.gradientstyle.none"  enabled="1"  xScale="1"  yScale="1"  aspectRatioLock="0"  alpha="1"  figID="com.treestar.flowjo.charting.legend.FigLegend@2e6144ed#1576873522820"  rotation="0"  lock="0"  sizeLock="0"  contentLock="0"  wantsDrops="0"  rows="3"  columns="4"  drawGrid="1"  autoFitContents="0"  showHeader="1" >
             <RowSizes>
               <Size index="0"  value="15" />
               <Size index="1"  value="15" />
               <Size index="2"  value="15" />
             </RowSizes>
             <ColSizes>
               <Size index="0"  value="15" />
               <Size index="1"  value="15" />
               <Size index="2"  value="15" />
               <Size index="3"  value="15" />
             </ColSizes>
             <WindowPosition x="280"  y="0"  width="60"  height="45"  displayed="0"  panelState="" />
             <Columns>
               <Anno name="fj.anno.samplename" />
               <Anno name="fj.anno.popname" />
               <Statistic name="Count"  ancestor=""  correlate="" />
             </Columns>
           </Legend>
           <Ancestry lineWeight="Hairline"  fill="#ffffff"  stroke="#000000"  lineStyle="Solid"  gradientColor="#808080"  gradientStyle="le.gradientstyle.none"  enabled="1"  xScale="1"  yScale="1"  aspectRatioLock="0"  alpha="1"  figID="com.treestar.flowjo.charting.FigChartRow@69b1ce5a#1576873522819"  rotation="0"  lock="0"  sizeLock="0"  contentLock="0"  wantsDrops="0"  backgating="0"  horizontal="0"  backgatingLargeDots="0"  backgatingContours="0" >
             <WindowPosition x="0"  y="0"  width="0"  height="1"  displayed="0"  panelState="" />
           </Ancestry>
           <Multigraph lineWeight="NoLine"  fill="#00ffffff"  stroke="#000000"  lineStyle="Solid"  gradientColor="#808080"  gradientStyle="le.gradientstyle.none"  enabled="1"  xScale="1"  yScale="1"  aspectRatioLock="1"  alpha="1"  figID="com.treestar.flowjo.charting.FigChartGrid@21054e84#1576873522819"  rotation="0"  lock="0"  sizeLock="0"  contentLock="0"  wantsDrops="0"  annoOffsetX="0"  annoOffsetY="0"  type="NONE"  rows="0"  columns="0" >
             <WindowPosition x="0"  y="0"  width="0"  height="1"  displayed="0"  panelState="" />
             <Parameters/>
           </Multigraph>
           <PopModelList>
             <DataLayer path="Lymphocytes/Live cells"  panelValue="1"  discriminatorValue=""  sampleGMID="1"  sampleID="17" >
               <LegendSpec color="#000000"  text=""  chartFill="le.chartfill.tinted.40"  lineWeight="Normal"  lineStyle="Solid"  control="0" />
             </DataLayer>
           </PopModelList>
           <WindowPosition x="169"  y="45"  width="153"  height="153"  displayed="1"  panelState="" />
         </ChartData>
         <FigColorLegend x="131"  y="208"  width="70"  height="12"  lineWeight="Hairline"  fill="#ffffff"  stroke="#000000"  lineStyle="Solid"  gradientColor="#808080"  gradientStyle="le.gradientstyle.none"  enabled="1"  xScale="1"  yScale="1"  aspectRatioLock="0"  alpha="1"  figID="com.treestar.layout.presentation.FigHeatmapStatAxis@27c1740a#1580843255170"  rotation="0"  lock="0"  sizeLock="0"  contentLock="0"  wantsDrops="0"  colorMapName="Default (blue,green,yellow,red)"  z="5" />
         <ChartData x="171"  y="230"  width="153"  height="153"  lineWeight="Normal"  fill="#ffffff"  stroke="#000000"  lineStyle="Solid"  gradientColor="#808080"  gradientStyle="le.gradientstyle.none"  enabled="1"  xScale="0.0059765625"  yScale="0.0059765625"  aspectRatioLock="0"  alpha="1"  figID="com.treestar.flowjo.charting.FigChartBox@2f993535#1576873532099"  rotation="0"  lock="0"  sizeLock="0"  contentLock="0"  wantsDrops="0"  dependents="1"  showSampleName="1"  showFullPath="1"  showFreq="0"  showCount="1"  showPopulationName="1"  showGraphTitle="0"  showMedians="0"  useShortName="1"  showKeyword="0"  keyword=""  showStatistic="0"  statistic=""  offsetHistograms="0"  offsetX="0"  offsetY="0"  flipH="0"  flipV="0"  showAdjunctHistograms="0"  scaleH="0.59765625"  scaleV="0.59765625"  panelIndex="-1"  z="10" >
           <Graph smoothing="0"  backColor="#ffffff"  foreColor="#000000"  heatMapStatistic="Median"  heatMapStatParameter="Comp-FITC-A"  type="Pseudocolor"  fast="1" >
             <Axis dimension="x"  name="Comp-APC-A"  label=""  auto="auto" />
             <Axis dimension="y"  name="SSC-A"  label=""  auto="auto" />
             <GraphSettings level="5%"  smoothingHighResolution="1"  contourHighResolution="1"  histogramSmoothingCount="0"  graphResolution="256"  showOutliers="0"  drawLargeDots="0"  dotsToDraw="8000"  tint="le.chartfill.tinted.40"  lineWeight="le.lineweight.normal"  lineStyle="le.linestyle.solid" />
             <GraphEnvironment showGrid="0"  showAxes="tnTN"  showGates="1"  showFreqOnPlots="1"  showGateNameOnPlots="0"  showMedians="0"  showUncomped="0"  addEventParam="0"  lastYAxisName="" >
               <TextTraits font="SansSerif"  size="11"  name="Labels"  style="plain"  color="#000000"  background="#00ffffff"  just="left" />
               <TextTraits font="SansSerif"  size="24"  name="LayoutGates"  style="bold"  color="#000000"  background="#00ffffff"  just="left" />
               <TextTraits font="SansSerif"  size="10"  name="Numbers"  style="plain"  color="#000000"  background="#00ffffff"  just="left" />
               <TextTraits font="SansSerif"  size="9"  name="Legend"  style="plain"  color="#000000"  background="#00ffffff"  just="left" />
               <WindowPosition x="583"  y="265"  width="667"  height="819"  displayed="0"  panelState="---" />
             </GraphEnvironment>
           </Graph>
           <Annotation lineWeight="NoLine"  fill="#ffffff"  stroke="#808080"  lineStyle="Solid"  gradientColor="#808080"  gradientStyle="le.gradientstyle.none"  enabled="1"  xScale="1"  yScale="1"  aspectRatioLock="0"  alpha="1"  figID="com.treestar.flowjo.charting.FigChartAnnotation@11c320b4#1576873532100"  rotation="0"  lock="0"  sizeLock="0"  contentLock="0"  wantsDrops="0"  autoFitContents="0"  autoMinimumSize="1"  padding="5,5,5,5" >
             <Content>&amp;#xA;&amp;#xA;    &amp;lt;p style=&amp;quot;margin-top:0; text-align:left;&amp;quot;&amp;gt;&amp;#xA;      &amp;lt;font face=&amp;quot;SansSerif&amp;quot; color=&amp;quot;#000000&amp;quot; style=&amp;quot;font-size:11pt;&amp;quot;&amp;gt;&amp;lt;input type=&amp;quot;fjml&amp;quot; value=&amp;quot;%3CAnno+name%3D%22fj.anno.samplename%22+%2F%3E&amp;quot; style=&amp;quot;font-family:SansSerif; color:#000000; font-weight:normal;&amp;quot;&amp;gt;&amp;#xA;      &amp;lt;/font&amp;gt;&amp;#xA;    &amp;lt;/p&amp;gt;&amp;#xA;    &amp;lt;p style=&amp;quot;margin-top:0; text-align:left;&amp;quot;&amp;gt;&amp;#xA;      &amp;lt;font face=&amp;quot;SansSerif&amp;quot; color=&amp;quot;#000000&amp;quot; style=&amp;quot;font-size:11pt;&amp;quot;&amp;gt;&amp;lt;input type=&amp;quot;fjml&amp;quot; value=&amp;quot;%3CAnno+name%3D%22fj.anno.popname%22+%2F%3E&amp;quot; style=&amp;quot;font-family:SansSerif; color:#000000; font-weight:normal;&amp;quot;&amp;gt;&amp;#xA;      &amp;lt;/font&amp;gt;&amp;#xA;    &amp;lt;/p&amp;gt;&amp;#xA;    &amp;lt;p style=&amp;quot;margin-top:0; text-align:left;&amp;quot;&amp;gt;&amp;#xA;      &amp;lt;font face=&amp;quot;SansSerif&amp;quot; color=&amp;quot;#000000&amp;quot; style=&amp;quot;font-size:11pt;&amp;quot;&amp;gt;&amp;lt;input type=&amp;quot;fjml&amp;quot; value=&amp;quot;%3CStatistic+name%3D%22Count%22++id%3D%22%22++ancestor%3D%22%22+%2F%3E&amp;quot; style=&amp;quot;font-family:SansSerif; color:#000000; font-weight:normal;&amp;quot;&amp;gt;&amp;#xA;&amp;lt;/font&amp;gt;    &amp;lt;/p&amp;gt;&amp;#xA;</Content>
             <WindowPosition x="0"  y="340"  width="165"  height="52"  displayed="0"  panelState="" />
           </Annotation>
           <Legend lineWeight="Hairline"  fill="#ffffff"  stroke="#000000"  lineStyle="Solid"  gradientColor="#808080"  gradientStyle="le.gradientstyle.none"  enabled="1"  xScale="1"  yScale="1"  aspectRatioLock="0"  alpha="1"  figID="com.treestar.flowjo.charting.legend.FigLegend@287f99db#1576873532100"  rotation="0"  lock="0"  sizeLock="0"  contentLock="0"  wantsDrops="0"  rows="3"  columns="4"  drawGrid="1"  autoFitContents="0"  showHeader="1" >
             <RowSizes>
               <Size index="0"  value="15" />
               <Size index="1"  value="15" />
               <Size index="2"  value="15" />
             </RowSizes>
             <ColSizes>
               <Size index="0"  value="15" />
               <Size index="1"  value="15" />
               <Size index="2"  value="15" />
               <Size index="3"  value="15" />
             </ColSizes>
             <WindowPosition x="280"  y="0"  width="60"  height="45"  displayed="0"  panelState="" />
             <Columns>
               <Anno name="fj.anno.samplename" />
               <Anno name="fj.anno.popname" />
               <Statistic name="Count"  ancestor=""  correlate="" />
             </Columns>
           </Legend>
           <Ancestry lineWeight="Hairline"  fill="#ffffff"  stroke="#000000"  lineStyle="Solid"  gradientColor="#808080"  gradientStyle="le.gradientstyle.none"  enabled="1"  xScale="1"  yScale="1"  aspectRatioLock="0"  alpha="1"  figID="com.treestar.flowjo.charting.FigChartRow@41f7ff27#1576873532099"  rotation="0"  lock="0"  sizeLock="0"  contentLock="0"  wantsDrops="0"  backgating="0"  horizontal="0"  backgatingLargeDots="0"  backgatingContours="0" >
             <WindowPosition x="0"  y="0"  width="0"  height="1"  displayed="0"  panelState="" />
           </Ancestry>
           <Multigraph lineWeight="NoLine"  fill="#00ffffff"  stroke="#000000"  lineStyle="Solid"  gradientColor="#808080"  gradientStyle="le.gradientstyle.none"  enabled="1"  xScale="1"  yScale="1"  aspectRatioLock="1"  alpha="1"  figID="com.treestar.flowjo.charting.FigChartGrid@5243d080#1576873532099"  rotation="0"  lock="0"  sizeLock="0"  contentLock="0"  wantsDrops="0"  annoOffsetX="0"  annoOffsetY="0"  type="NONE"  rows="0"  columns="0" >
             <WindowPosition x="0"  y="0"  width="0"  height="1"  displayed="0"  panelState="" />
             <Parameters/>
           </Multigraph>
           <PopModelList>
             <DataLayer path="Lymphocytes/Live cells"  panelValue="1"  discriminatorValue=""  sampleGMID="3"  sampleID="19" >
               <LegendSpec color="#000000"  text=""  chartFill="le.chartfill.tinted.40"  lineWeight="Normal"  lineStyle="Solid"  control="0" />
             </DataLayer>
           </PopModelList>
           <WindowPosition x="171"  y="230"  width="153"  height="153"  displayed="1"  panelState="" />
         </ChartData>
         <FigColorLegend x="133"  y="393"  width="70"  height="12"  lineWeight="Hairline"  fill="#ffffff"  stroke="#000000"  lineStyle="Solid"  gradientColor="#808080"  gradientStyle="le.gradientstyle.none"  enabled="1"  xScale="1"  yScale="1"  aspectRatioLock="0"  alpha="1"  figID="com.treestar.layout.presentation.FigHeatmapStatAxis@6431c843#1580843255170"  rotation="0"  lock="0"  sizeLock="0"  contentLock="0"  wantsDrops="0"  colorMapName="Default (blue,green,yellow,red)"  z="15" />
       </FigList>
     </Layout>
     <Layout name="Layout-2"  outputFile="file:/Users/renm3/Layout-2"  color="#00ffffff"  isBatch="0"  showGrid="0"  showRulers="1"  showDebugOutput="0"  showGuides="0"  showPageBreaks="1"  scale="1" >
       <PrintLayout flipPattern0="0"  rows="1"  columns="1"  padding="36"  header=""  footer=""  headerActive="0"  footerActive="0"  scalingMode="fj.print.scale.none"  scaling="1"  orientation="1"  width="612"  height="792"  imageableX="72"  imageableY="72"  imageableWidth="468"  imageableHeight="648" />
       <PageSection sectionName="header" >&lt;table width=&quot;100%&quot;&gt;&lt;tr&gt;&lt;td align=&quot;left&quot; valign=&quot;top&quot;&gt;&amp;NBSP&amp;NBSP&amp;NBSP&amp;NBSP&lt;IMG SRC=&quot;file:/Volumes/FlowJo/FlowJo.app/Contents/Resources/Java/images/fj_icon.png&quot;&gt;&lt;/IMG&gt;&lt;br/&gt;FlowJo, LLC&lt;/td&gt;&lt;td align=&quot;right&quot; valign=&quot;top&quot;&gt;Page &lt;PageNumber/&gt;&lt;/td&gt;&lt;/tr&gt;&lt;/table&gt;</PageSection>
       <PageSection sectionName="footer" >&lt;table width=&quot;100%&quot;&gt;&lt;tr&gt;&lt;td align=&quot;left&quot;  valign=&quot;bottom&quot;&gt;&lt;LongDate/&gt;&lt;/td&gt;&lt;td align=&quot;right&quot; valign=&quot;bottom&quot;&gt;&lt;Version/&gt;&lt;/td&gt;&lt;/tr&gt;&lt;/table&gt;</PageSection>
       <Iteration iterationType="OFF"  iterationValue="16"  iterationKeyword=""  discriminator=""  panelSize="1"  groupName="All Samples" />
       <BatchSettings useCurrentGroup="1"  length="3"  name=""  order="ACROSS"  direction="COLUMNS"  append="0"  destination="toLayout"  separatePages="0"  launchApp="1"  header="0"  footer="0"  commandLineBatch="0" />
       <FigList>
         <ChartData x="123"  y="98"  width="256"  height="256"  lineWeight="Hairline"  fill="#ffffff"  stroke="#000000"  lineStyle="Solid"  gradientColor="#808080"  gradientStyle="le.gradientstyle.none"  enabled="1"  xScale="0.01"  yScale="0.01"  aspectRatioLock="0"  alpha="1"  figID="com.treestar.flowjo.charting.FigChartBox@27c55547#1580843342532"  rotation="0"  lock="0"  sizeLock="0"  contentLock="0"  wantsDrops="0"  dependents="1"  showSampleName="1"  showFullPath="1"  showFreq="0"  showCount="1"  showPopulationName="1"  showGraphTitle="0"  showMedians="0"  useShortName="1"  showKeyword="0"  keyword=""  showStatistic="0"  statistic=""  offsetHistograms="0"  offsetX="0"  offsetY="0"  flipH="0"  flipV="0"  showAdjunctHistograms="0"  scaleH="1"  scaleV="1"  panelIndex="-1"  z="0" >
           <Graph smoothing="0"  backColor="#ffffff"  foreColor="#000000"  heatMapStatistic="Median"  heatMapStatParameter="Comp-FITC-A"  type="Pseudocolor"  fast="1" >
             <Axis dimension="x"  name="FSC-A"  label=""  auto="auto" />
             <Axis dimension="y"  name="SSC-A"  label=""  auto="auto" />
             <GraphSettings level="5%"  smoothingHighResolution="1"  contourHighResolution="1"  histogramSmoothingCount="0"  graphResolution="256"  showOutliers="0"  drawLargeDots="0"  dotsToDraw="8000"  tint="le.chartfill.tinted.40"  lineWeight="le.lineweight.normal"  lineStyle="le.linestyle.solid" />
             <GraphEnvironment showGrid="0"  showAxes="tT"  showGates="1"  showFreqOnPlots="0"  showGateNameOnPlots="1"  showMedians="0"  showUncomped="0"  addEventParam="0"  lastYAxisName="" >
               <TextTraits font="SansSerif"  size="11"  name="Labels"  style="plain"  color="#000000"  background="#00ffffff"  just="left" />
               <TextTraits font="SansSerif"  size="18"  name="LayoutGates"  style="plain"  color="#000000"  background="#00ffffff"  just="left" />
               <TextTraits font="SansSerif"  size="9"  name="Numbers"  style="plain"  color="#000000"  background="#00ffffff"  just="left" />
               <TextTraits font="SansSerif"  size="9"  name="Legend"  style="plain"  color="#000000"  background="#00ffffff"  just="left" />
               <WindowPosition x="0"  y="0"  width="0"  height="97"  displayed="0"  panelState="" />
             </GraphEnvironment>
           </Graph>
           <Annotation lineWeight="NoLine"  fill="#00ffffff"  stroke="#808080"  lineStyle="Solid"  gradientColor="#808080"  gradientStyle="le.gradientstyle.none"  enabled="1"  xScale="1"  yScale="1"  aspectRatioLock="0"  alpha="1"  figID="com.treestar.flowjo.charting.FigChartAnnotation@1af12402#1580843342532"  rotation="0"  lock="0"  sizeLock="0"  contentLock="0"  wantsDrops="0"  autoFitContents="0"  autoMinimumSize="1"  padding="5,5,5,5" >
             <Content>&amp;#xA;&amp;#xA;    &amp;lt;p style=&amp;quot;margin-top:0; text-align:left;&amp;quot;&amp;gt;&amp;#xA;      &amp;lt;font face=&amp;quot;SansSerif&amp;quot; color=&amp;quot;#000000&amp;quot; style=&amp;quot;font-size:11pt;&amp;quot;&amp;gt;&amp;lt;input type=&amp;quot;fjml&amp;quot; value=&amp;quot;%3CAnno+name%3D%22fj.anno.samplename%22+%2F%3E&amp;quot; style=&amp;quot;font-family:SansSerif; color:#000000; font-weight:normal;&amp;quot;&amp;gt;&amp;#xA;      &amp;lt;/font&amp;gt;&amp;#xA;    &amp;lt;/p&amp;gt;&amp;#xA;    &amp;lt;p style=&amp;quot;margin-top:0; text-align:left;&amp;quot;&amp;gt;&amp;#xA;      &amp;lt;font face=&amp;quot;SansSerif&amp;quot; color=&amp;quot;#000000&amp;quot; style=&amp;quot;font-size:11pt;&amp;quot;&amp;gt;&amp;lt;input type=&amp;quot;fjml&amp;quot; value=&amp;quot;%3CAnno+name%3D%22fj.anno.popname%22+%2F%3E&amp;quot; style=&amp;quot;font-family:SansSerif; color:#000000; font-weight:normal;&amp;quot;&amp;gt;&amp;#xA;      &amp;lt;/font&amp;gt;&amp;#xA;    &amp;lt;/p&amp;gt;&amp;#xA;    &amp;lt;p style=&amp;quot;margin-top:0; text-align:left;&amp;quot;&amp;gt;&amp;#xA;      &amp;lt;font face=&amp;quot;SansSerif&amp;quot; color=&amp;quot;#000000&amp;quot; style=&amp;quot;font-size:11pt;&amp;quot;&amp;gt;&amp;lt;input type=&amp;quot;fjml&amp;quot; value=&amp;quot;%3CStatistic+name%3D%22Count%22++id%3D%22%22++ancestor%3D%22%22+%2F%3E&amp;quot; style=&amp;quot;font-family:SansSerif; color:#000000; font-weight:normal;&amp;quot;&amp;gt;&amp;#xA;&amp;lt;/font&amp;gt;    &amp;lt;/p&amp;gt;&amp;#xA;</Content>
             <WindowPosition x="0"  y="340"  width="165"  height="52"  displayed="0"  panelState="" />
           </Annotation>
           <Legend lineWeight="Hairline"  fill="#ffffff"  stroke="#000000"  lineStyle="Solid"  gradientColor="#808080"  gradientStyle="le.gradientstyle.none"  enabled="1"  xScale="1"  yScale="1"  aspectRatioLock="0"  alpha="1"  figID="com.treestar.flowjo.charting.legend.FigLegend@72b4e451#1580843342532"  rotation="0"  lock="0"  sizeLock="0"  contentLock="0"  wantsDrops="0"  rows="3"  columns="4"  drawGrid="1"  autoFitContents="0"  showHeader="1" >
             <RowSizes>
               <Size index="0"  value="15" />
               <Size index="1"  value="15" />
               <Size index="2"  value="15" />
             </RowSizes>
             <ColSizes>
               <Size index="0"  value="15" />
               <Size index="1"  value="15" />
               <Size index="2"  value="15" />
               <Size index="3"  value="15" />
             </ColSizes>
             <WindowPosition x="280"  y="0"  width="60"  height="45"  displayed="0"  panelState="" />
             <Columns>
               <Anno name="fj.anno.samplename" />
               <Anno name="fj.anno.popname" />
               <Statistic name="Count"  ancestor=""  correlate="" />
             </Columns>
           </Legend>
           <Ancestry lineWeight="Hairline"  fill="#ffffff"  stroke="#000000"  lineStyle="Solid"  gradientColor="#808080"  gradientStyle="le.gradientstyle.none"  enabled="1"  xScale="1"  yScale="1"  aspectRatioLock="0"  alpha="1"  figID="com.treestar.flowjo.charting.FigChartRow@3061503a#1580843342532"  rotation="0"  lock="0"  sizeLock="0"  contentLock="0"  wantsDrops="0"  backgating="0"  horizontal="0"  backgatingLargeDots="0"  backgatingContours="0" >
             <WindowPosition x="0"  y="0"  width="0"  height="1"  displayed="0"  panelState="" />
           </Ancestry>
           <Multigraph lineWeight="NoLine"  fill="#00ffffff"  stroke="#000000"  lineStyle="Solid"  gradientColor="#808080"  gradientStyle="le.gradientstyle.none"  enabled="1"  xScale="1"  yScale="1"  aspectRatioLock="1"  alpha="1"  figID="com.treestar.flowjo.charting.FigChartGrid@7a684bb6#1580843342532"  rotation="0"  lock="0"  sizeLock="0"  contentLock="0"  wantsDrops="0"  annoOffsetX="0"  annoOffsetY="0"  type="NONE"  rows="0"  columns="0" >
             <WindowPosition x="0"  y="0"  width="0"  height="1"  displayed="0"  panelState="" />
             <Parameters/>
           </Multigraph>
           <PopModelList>
             <DataLayer path=""  panelValue="1"  discriminatorValue=""  sampleGMID="1"  sampleID="17" >
               <LegendSpec color="#000000"  text=""  chartFill="le.chartfill.tinted.40"  lineWeight="Normal"  lineStyle="Solid"  control="0" />
             </DataLayer>
           </PopModelList>
           <WindowPosition x="123"  y="98"  width="256"  height="256"  displayed="1"  panelState="" />
         </ChartData>
         <FigColorLegend x="117"  y="348"  width="70"  height="12"  lineWeight="Hairline"  fill="#ffffff"  stroke="#000000"  lineStyle="Solid"  gradientColor="#808080"  gradientStyle="le.gradientstyle.none"  enabled="1"  xScale="1"  yScale="1"  aspectRatioLock="0"  alpha="1"  figID="com.treestar.layout.presentation.FigHeatmapStatAxis@546ba127#1580848431221"  rotation="0"  lock="0"  sizeLock="0"  contentLock="0"  wantsDrops="0"  colorMapName="Default (blue,green,yellow,red)"  z="5" />
         <ChartData x="470"  y="95"  width="256"  height="256"  lineWeight="Hairline"  fill="#ffffff"  stroke="#000000"  lineStyle="Solid"  gradientColor="#808080"  gradientStyle="le.gradientstyle.none"  enabled="1"  xScale="0.01"  yScale="0.01"  aspectRatioLock="0"  alpha="1"  figID="com.treestar.flowjo.charting.FigChartBox@36237323#1580843349448"  rotation="0"  lock="0"  sizeLock="0"  contentLock="0"  wantsDrops="0"  dependents="1"  showSampleName="1"  showFullPath="1"  showFreq="0"  showCount="1"  showPopulationName="1"  showGraphTitle="0"  showMedians="0"  useShortName="1"  showKeyword="0"  keyword=""  showStatistic="0"  statistic=""  offsetHistograms="0"  offsetX="0"  offsetY="0"  flipH="0"  flipV="0"  showAdjunctHistograms="0"  scaleH="1"  scaleV="1"  panelIndex="-1"  z="10" >
           <Graph smoothing="0"  backColor="#ffffff"  foreColor="#000000"  heatMapStatistic="Median"  heatMapStatParameter="Comp-FITC-A"  type="Pseudocolor"  fast="1" >
             <Axis dimension="x"  name="Comp-APC-Cy7-A"  label=""  auto="auto" />
             <Axis dimension="y"  name="SSC-A"  label=""  auto="auto" />
             <GraphSettings level="5%"  smoothingHighResolution="1"  contourHighResolution="1"  histogramSmoothingCount="0"  graphResolution="256"  showOutliers="0"  drawLargeDots="0"  dotsToDraw="8000"  tint="le.chartfill.tinted.40"  lineWeight="le.lineweight.normal"  lineStyle="le.linestyle.solid" />
             <GraphEnvironment showGrid="0"  showAxes="tT"  showGates="1"  showFreqOnPlots="0"  showGateNameOnPlots="1"  showMedians="0"  showUncomped="0"  addEventParam="0"  lastYAxisName="" >
               <TextTraits font="SansSerif"  size="11"  name="Labels"  style="plain"  color="#000000"  background="#00ffffff"  just="left" />
               <TextTraits font="SansSerif"  size="18"  name="LayoutGates"  style="plain"  color="#000000"  background="#00ffffff"  just="left" />
               <TextTraits font="SansSerif"  size="9"  name="Numbers"  style="plain"  color="#000000"  background="#00ffffff"  just="left" />
               <TextTraits font="SansSerif"  size="9"  name="Legend"  style="plain"  color="#000000"  background="#00ffffff"  just="left" />
               <WindowPosition x="554"  y="350"  width="390"  height="679"  displayed="1"  panelState="---" />
             </GraphEnvironment>
           </Graph>
           <Annotation lineWeight="NoLine"  fill="#00ffffff"  stroke="#808080"  lineStyle="Solid"  gradientColor="#808080"  gradientStyle="le.gradientstyle.none"  enabled="1"  xScale="1"  yScale="1"  aspectRatioLock="0"  alpha="1"  figID="com.treestar.flowjo.charting.FigChartAnnotation@54c610c9#1580843349448"  rotation="0"  lock="0"  sizeLock="0"  contentLock="0"  wantsDrops="0"  autoFitContents="0"  autoMinimumSize="1"  padding="5,5,5,5" >
             <Content>&amp;#xA;&amp;#xA;    &amp;lt;p style=&amp;quot;margin-top:0; text-align:left;&amp;quot;&amp;gt;&amp;#xA;      &amp;lt;font face=&amp;quot;SansSerif&amp;quot; color=&amp;quot;#000000&amp;quot; style=&amp;quot;font-size:11pt;&amp;quot;&amp;gt;&amp;lt;input type=&amp;quot;fjml&amp;quot; value=&amp;quot;%3CAnno+name%3D%22fj.anno.samplename%22+%2F%3E&amp;quot; style=&amp;quot;font-family:SansSerif; color:#000000; font-weight:normal;&amp;quot;&amp;gt;&amp;#xA;      &amp;lt;/font&amp;gt;&amp;#xA;    &amp;lt;/p&amp;gt;&amp;#xA;    &amp;lt;p style=&amp;quot;margin-top:0; text-align:left;&amp;quot;&amp;gt;&amp;#xA;      &amp;lt;font face=&amp;quot;SansSerif&amp;quot; color=&amp;quot;#000000&amp;quot; style=&amp;quot;font-size:11pt;&amp;quot;&amp;gt;&amp;lt;input type=&amp;quot;fjml&amp;quot; value=&amp;quot;%3CAnno+name%3D%22fj.anno.popname%22+%2F%3E&amp;quot; style=&amp;quot;font-family:SansSerif; color:#000000; font-weight:normal;&amp;quot;&amp;gt;&amp;#xA;      &amp;lt;/font&amp;gt;&amp;#xA;    &amp;lt;/p&amp;gt;&amp;#xA;    &amp;lt;p style=&amp;quot;margin-top:0; text-align:left;&amp;quot;&amp;gt;&amp;#xA;      &amp;lt;font face=&amp;quot;SansSerif&amp;quot; color=&amp;quot;#000000&amp;quot; style=&amp;quot;font-size:11pt;&amp;quot;&amp;gt;&amp;lt;input type=&amp;quot;fjml&amp;quot; value=&amp;quot;%3CStatistic+name%3D%22Count%22++id%3D%22%22++ancestor%3D%22%22+%2F%3E&amp;quot; style=&amp;quot;font-family:SansSerif; color:#000000; font-weight:normal;&amp;quot;&amp;gt;&amp;#xA;&amp;lt;/font&amp;gt;    &amp;lt;/p&amp;gt;&amp;#xA;</Content>
             <WindowPosition x="0"  y="340"  width="165"  height="52"  displayed="0"  panelState="" />
           </Annotation>
           <Legend lineWeight="Hairline"  fill="#ffffff"  stroke="#000000"  lineStyle="Solid"  gradientColor="#808080"  gradientStyle="le.gradientstyle.none"  enabled="1"  xScale="1"  yScale="1"  aspectRatioLock="0"  alpha="1"  figID="com.treestar.flowjo.charting.legend.FigLegend@5987b7de#1580843349448"  rotation="0"  lock="0"  sizeLock="0"  contentLock="0"  wantsDrops="0"  rows="3"  columns="4"  drawGrid="1"  autoFitContents="0"  showHeader="1" >
             <RowSizes>
               <Size index="0"  value="15" />
               <Size index="1"  value="15" />
               <Size index="2"  value="15" />
             </RowSizes>
             <ColSizes>
               <Size index="0"  value="15" />
               <Size index="1"  value="15" />
               <Size index="2"  value="15" />
               <Size index="3"  value="15" />
             </ColSizes>
             <WindowPosition x="280"  y="0"  width="60"  height="45"  displayed="0"  panelState="" />
             <Columns>
               <Anno name="fj.anno.samplename" />
               <Anno name="fj.anno.popname" />
               <Statistic name="Count"  ancestor=""  correlate="" />
             </Columns>
           </Legend>
           <Ancestry lineWeight="Hairline"  fill="#ffffff"  stroke="#000000"  lineStyle="Solid"  gradientColor="#808080"  gradientStyle="le.gradientstyle.none"  enabled="1"  xScale="1"  yScale="1"  aspectRatioLock="0"  alpha="1"  figID="com.treestar.flowjo.charting.FigChartRow@249a1ad7#1580843349448"  rotation="0"  lock="0"  sizeLock="0"  contentLock="0"  wantsDrops="0"  backgating="0"  horizontal="0"  backgatingLargeDots="0"  backgatingContours="0" >
             <WindowPosition x="0"  y="0"  width="0"  height="1"  displayed="0"  panelState="" />
           </Ancestry>
           <Multigraph lineWeight="NoLine"  fill="#00ffffff"  stroke="#000000"  lineStyle="Solid"  gradientColor="#808080"  gradientStyle="le.gradientstyle.none"  enabled="1"  xScale="1"  yScale="1"  aspectRatioLock="1"  alpha="1"  figID="com.treestar.flowjo.charting.FigChartGrid@70e4ce3f#1580843349448"  rotation="0"  lock="0"  sizeLock="0"  contentLock="0"  wantsDrops="0"  annoOffsetX="0"  annoOffsetY="0"  type="NONE"  rows="0"  columns="0" >
             <WindowPosition x="0"  y="0"  width="0"  height="1"  displayed="0"  panelState="" />
             <Parameters/>
           </Multigraph>
           <PopModelList>
             <DataLayer path="Lymphocytes"  panelValue="1"  discriminatorValue=""  sampleGMID="1"  sampleID="17" >
               <LegendSpec color="#000000"  text=""  chartFill="le.chartfill.tinted.40"  lineWeight="Normal"  lineStyle="Solid"  control="0" />
             </DataLayer>
           </PopModelList>
           <WindowPosition x="470"  y="95"  width="256"  height="256"  displayed="1"  panelState="" />
         </ChartData>
         <FigColorLegend x="464"  y="345"  width="70"  height="12"  lineWeight="Hairline"  fill="#ffffff"  stroke="#000000"  lineStyle="Solid"  gradientColor="#808080"  gradientStyle="le.gradientstyle.none"  enabled="1"  xScale="1"  yScale="1"  aspectRatioLock="0"  alpha="1"  figID="com.treestar.layout.presentation.FigHeatmapStatAxis@7f180a7a#1580848431221"  rotation="0"  lock="0"  sizeLock="0"  contentLock="0"  wantsDrops="0"  colorMapName="Default (blue,green,yellow,red)"  z="15" />
         <ChartData x="795"  y="95"  width="256"  height="256"  lineWeight="Hairline"  fill="#ffffff"  stroke="#000000"  lineStyle="Solid"  gradientColor="#808080"  gradientStyle="le.gradientstyle.none"  enabled="1"  xScale="0.01"  yScale="0.01"  aspectRatioLock="0"  alpha="1"  figID="com.treestar.flowjo.charting.FigChartBox@1548ab50#1580843355718"  rotation="0"  lock="0"  sizeLock="0"  contentLock="0"  wantsDrops="0"  dependents="1"  showSampleName="1"  showFullPath="1"  showFreq="0"  showCount="1"  showPopulationName="1"  showGraphTitle="0"  showMedians="0"  useShortName="1"  showKeyword="0"  keyword=""  showStatistic="0"  statistic=""  offsetHistograms="0"  offsetX="0"  offsetY="0"  flipH="0"  flipV="0"  showAdjunctHistograms="0"  scaleH="1"  scaleV="1"  panelIndex="-1"  z="20" >
           <Graph smoothing="0"  backColor="#ffffff"  foreColor="#000000"  heatMapStatistic="Median"  heatMapStatParameter="Comp-FITC-A"  type="Pseudocolor"  fast="1" >
             <Axis dimension="x"  name="Comp-APC-A"  label=""  auto="auto" />
             <Axis dimension="y"  name="SSC-A"  label=""  auto="auto" />
             <GraphSettings level="5%"  smoothingHighResolution="1"  contourHighResolution="1"  histogramSmoothingCount="0"  graphResolution="256"  showOutliers="0"  drawLargeDots="0"  dotsToDraw="8000"  tint="le.chartfill.tinted.40"  lineWeight="le.lineweight.normal"  lineStyle="le.linestyle.solid" />
             <GraphEnvironment showGrid="0"  showAxes="tT"  showGates="1"  showFreqOnPlots="0"  showGateNameOnPlots="1"  showMedians="0"  showUncomped="0"  addEventParam="0"  lastYAxisName="" >
               <TextTraits font="SansSerif"  size="11"  name="Labels"  style="plain"  color="#000000"  background="#00ffffff"  just="left" />
               <TextTraits font="SansSerif"  size="18"  name="LayoutGates"  style="plain"  color="#000000"  background="#00ffffff"  just="left" />
               <TextTraits font="SansSerif"  size="9"  name="Numbers"  style="plain"  color="#000000"  background="#00ffffff"  just="left" />
               <TextTraits font="SansSerif"  size="9"  name="Legend"  style="plain"  color="#000000"  background="#00ffffff"  just="left" />
               <WindowPosition x="808"  y="438"  width="454"  height="832"  displayed="1"  panelState="++-" />
             </GraphEnvironment>
           </Graph>
           <Annotation lineWeight="NoLine"  fill="#00ffffff"  stroke="#808080"  lineStyle="Solid"  gradientColor="#808080"  gradientStyle="le.gradientstyle.none"  enabled="1"  xScale="1"  yScale="1"  aspectRatioLock="0"  alpha="1"  figID="com.treestar.flowjo.charting.FigChartAnnotation@1789274b#1580843355719"  rotation="0"  lock="0"  sizeLock="0"  contentLock="0"  wantsDrops="0"  autoFitContents="0"  autoMinimumSize="1"  padding="5,5,5,5" >
             <Content>&amp;#xA;&amp;#xA;    &amp;lt;p style=&amp;quot;margin-top:0; text-align:left;&amp;quot;&amp;gt;&amp;#xA;      &amp;lt;font face=&amp;quot;SansSerif&amp;quot; color=&amp;quot;#000000&amp;quot; style=&amp;quot;font-size:11pt;&amp;quot;&amp;gt;&amp;lt;input type=&amp;quot;fjml&amp;quot; value=&amp;quot;%3CAnno+name%3D%22fj.anno.samplename%22+%2F%3E&amp;quot; style=&amp;quot;font-family:SansSerif; color:#000000; font-weight:normal;&amp;quot;&amp;gt;&amp;#xA;      &amp;lt;/font&amp;gt;&amp;#xA;    &amp;lt;/p&amp;gt;&amp;#xA;    &amp;lt;p style=&amp;quot;margin-top:0; text-align:left;&amp;quot;&amp;gt;&amp;#xA;      &amp;lt;font face=&amp;quot;SansSerif&amp;quot; color=&amp;quot;#000000&amp;quot; style=&amp;quot;font-size:11pt;&amp;quot;&amp;gt;&amp;lt;input type=&amp;quot;fjml&amp;quot; value=&amp;quot;%3CAnno+name%3D%22fj.anno.popname%22+%2F%3E&amp;quot; style=&amp;quot;font-family:SansSerif; color:#000000; font-weight:normal;&amp;quot;&amp;gt;&amp;#xA;      &amp;lt;/font&amp;gt;&amp;#xA;    &amp;lt;/p&amp;gt;&amp;#xA;    &amp;lt;p style=&amp;quot;margin-top:0; text-align:left;&amp;quot;&amp;gt;&amp;#xA;      &amp;lt;font face=&amp;quot;SansSerif&amp;quot; color=&amp;quot;#000000&amp;quot; style=&amp;quot;font-size:11pt;&amp;quot;&amp;gt;&amp;lt;input type=&amp;quot;fjml&amp;quot; value=&amp;quot;%3CStatistic+name%3D%22Count%22++id%3D%22%22++ancestor%3D%22%22+%2F%3E&amp;quot; style=&amp;quot;font-family:SansSerif; color:#000000; font-weight:normal;&amp;quot;&amp;gt;&amp;#xA;&amp;lt;/font&amp;gt;    &amp;lt;/p&amp;gt;&amp;#xA;</Content>
             <WindowPosition x="0"  y="340"  width="165"  height="52"  displayed="0"  panelState="" />
           </Annotation>
           <Legend lineWeight="Hairline"  fill="#ffffff"  stroke="#000000"  lineStyle="Solid"  gradientColor="#808080"  gradientStyle="le.gradientstyle.none"  enabled="1"  xScale="1"  yScale="1"  aspectRatioLock="0"  alpha="1"  figID="com.treestar.flowjo.charting.legend.FigLegend@1095ffac#1580843355719"  rotation="0"  lock="0"  sizeLock="0"  contentLock="0"  wantsDrops="0"  rows="3"  columns="4"  drawGrid="1"  autoFitContents="0"  showHeader="1" >
             <RowSizes>
               <Size index="0"  value="15" />
               <Size index="1"  value="15" />
               <Size index="2"  value="15" />
             </RowSizes>
             <ColSizes>
               <Size index="0"  value="15" />
               <Size index="1"  value="15" />
               <Size index="2"  value="15" />
               <Size index="3"  value="15" />
             </ColSizes>
             <WindowPosition x="280"  y="0"  width="60"  height="45"  displayed="0"  panelState="" />
             <Columns>
               <Anno name="fj.anno.samplename" />
               <Anno name="fj.anno.popname" />
               <Statistic name="Count"  ancestor=""  correlate="" />
             </Columns>
           </Legend>
           <Ancestry lineWeight="Hairline"  fill="#ffffff"  stroke="#000000"  lineStyle="Solid"  gradientColor="#808080"  gradientStyle="le.gradientstyle.none"  enabled="1"  xScale="1"  yScale="1"  aspectRatioLock="0"  alpha="1"  figID="com.treestar.flowjo.charting.FigChartRow@35a71479#1580843355719"  rotation="0"  lock="0"  sizeLock="0"  contentLock="0"  wantsDrops="0"  backgating="0"  horizontal="0"  backgatingLargeDots="0"  backgatingContours="0" >
             <WindowPosition x="0"  y="0"  width="0"  height="1"  displayed="0"  panelState="" />
           </Ancestry>
           <Multigraph lineWeight="NoLine"  fill="#00ffffff"  stroke="#000000"  lineStyle="Solid"  gradientColor="#808080"  gradientStyle="le.gradientstyle.none"  enabled="1"  xScale="1"  yScale="1"  aspectRatioLock="1"  alpha="1"  figID="com.treestar.flowjo.charting.FigChartGrid@792477f3#1580843355719"  rotation="0"  lock="0"  sizeLock="0"  contentLock="0"  wantsDrops="0"  annoOffsetX="0"  annoOffsetY="0"  type="NONE"  rows="0"  columns="0" >
             <WindowPosition x="0"  y="0"  width="0"  height="1"  displayed="0"  panelState="" />
             <Parameters/>
           </Multigraph>
           <PopModelList>
             <DataLayer path="Lymphocytes/Live cells"  panelValue="1"  discriminatorValue=""  sampleGMID="1"  sampleID="17" >
               <LegendSpec color="#000000"  text=""  chartFill="le.chartfill.tinted.40"  lineWeight="Normal"  lineStyle="Solid"  control="0" />
             </DataLayer>
           </PopModelList>
           <WindowPosition x="795"  y="95"  width="256"  height="256"  displayed="1"  panelState="" />
         </ChartData>
         <FigColorLegend x="789"  y="345"  width="70"  height="12"  lineWeight="Hairline"  fill="#ffffff"  stroke="#000000"  lineStyle="Solid"  gradientColor="#808080"  gradientStyle="le.gradientstyle.none"  enabled="1"  xScale="1"  yScale="1"  aspectRatioLock="0"  alpha="1"  figID="com.treestar.layout.presentation.FigHeatmapStatAxis@102ddf4a#1580848431221"  rotation="0"  lock="0"  sizeLock="0"  contentLock="0"  wantsDrops="0"  colorMapName="Default (blue,green,yellow,red)"  z="25" />
       </FigList>
     </Layout>
     <WindowPosition x="1159"  y="110"  width="1527"  height="995" />
   </LayoutEditor>
   <Scripts>
     <Script lang="text/javascript"  name="New Script    " />
   </Scripts>
   <Experiment>
     <PlateModel name="Plate"  color="#00ffffff"  rows="8"  columns="12"  plateID="00000"  expID="000-00000"  format="Plate"  showNEntries="1"  peHeatmap="1"  peShowEnums="1"  peThickBorders="1" >
       <PrintLayout flipPattern0="0"  rows="1"  columns="1"  padding="36"  header=""  footer=""  headerActive="0"  footerActive="0"  scalingMode="fj.print.scale.none"  scaling="1"  orientation="1"  width="612"  height="792"  imageableX="72"  imageableY="72"  imageableWidth="468"  imageableHeight="648" />
     </PlateModel>
     <PlateEditorState>
       <KeywordList>
         <Keyword attribute="Assay"  value="GFP Reporter" />
         <Keyword attribute="Time point"  value="24hr" />
         <Keyword attribute="Treatment &quot;Drug A&quot;"  value="10ug/L" />
       </KeywordList>
       <StagingArea>
         <StagingWell/>
         <StagingWell/>
         <StagingWell/>
         <StagingWell/>
       </StagingArea>
     </PlateEditorState>
   </Experiment>
   <Exports/>
   <SOPS/>
   <experiment/>
 </Workspace>
