# Supplementary material for: Transcription factor p73 regulates Th1 differentiation
Source: Nat Commun. 2020 Mar 19;11:1475. doi: 10.1038/s41467-020-15172-5 (PMC7081339; doi:10.1038/s41467-020-15172-5)
Supplement: Supplementary file 9 — Source Data [file 41467_2020_15172_MOESM9_ESM.zip › Source Data Files/FACS Source Data/Fig7f-FACS/20-Dec-2019.wsp]

<?xml version="1.0" encoding="UTF-8"?>
 <Workspace version="20.0"  modDate="Mon Dec 23 10:49:20 EST 2019"  clientTimestamp="1577116160800"  flowJoVersion="10.6.1"  drawRowBorders="1"  drawColumnBorders="1"  hideCompNodes="1"  curGroup="All Samples"  groupPaneHeight="246"  xmlns:xsi="http://www.w3.org/2001/XMLSchema-instance"  xmlns:gating="http://www.isac-net.org/std/Gating-ML/v2.0/gating"  xmlns:transforms="http://www.isac-net.org/std/Gating-ML/v2.0/transformations"  xmlns:data-type="http://www.isac-net.org/std/Gating-ML/v2.0/datatypes"  xsi:schemaLocation="http://www.isac-net.org/std/Gating-ML/v2.0/gating http://www.isac-net.org/std/Gating-ML/v2.0/gating/Gating-ML.v2.0.xsd http://www.isac-net.org/std/Gating-ML/v2.0/transformations http://www.isac-net.org/std/Gating-ML/v2.0/gating/Transformations.v2.0.xsd http://www.isac-net.org/std/Gating-ML/v2.0/datatypes http://www.isac-net.org/std/Gating-ML/v2.0/gating/DataTypes.v2.0.xsd "  nonAutoSaveFileName="file:/Users/renm3/Desktop/Mouse%20Invivo/p73CD4CreIBD-Ping/Ping/FACS-/20-Dec-2019.wsp" >
   <WindowPosition x="596"  y="137"  width="883"  height="971"  displayed="1"  panelState="" />
   <TextTraits font="SansSerif"  size="11"  name=""  style="plain"  color="#000000"  background="#00ffffff"  just="left" />
   <Columns>
     <TColumn width="400" >
       <Property key="fj.appnode.prop.name" />
     </TColumn>
     <TColumn width="240" >
       <Property key="fj.appnode.prop.statistic" />
     </TColumn>
     <TColumn width="239" >
       <Property key="fj.appnode.prop.ncells" />
     </TColumn>
   </Columns>
   <Matrices>
     <transforms:spilloverMatrix spectral="0"  prefix="Comp-"  name="Acquisition-defined"  editable="0"  color="#c0c0c0"  version="FlowJo-10.6.1"  status="FINALIZED"  transforms:id="8d8877dd-5485-4556-b304-42c536b4a697"  suffix="" >
       <data-type:parameters>
         <data-type:parameter data-type:name="FITC-A"  userProvidedCompInfix="Comp-FITC-A" />
         <data-type:parameter data-type:name="APC-A"  userProvidedCompInfix="Comp-APC-A" />
         <data-type:parameter data-type:name="PE-Cy5-A"  userProvidedCompInfix="Comp-PE-Cy5-A" />
         <data-type:parameter data-type:name="PE-A"  userProvidedCompInfix="Comp-PE-A" />
       </data-type:parameters>
       <transforms:spillover data-type:parameter="FITC-A"  userProvidedCompInfix="Comp-FITC-A" >
         <transforms:coefficient data-type:parameter="FITC-A"  transforms:value="1" />
         <transforms:coefficient data-type:parameter="APC-A"  transforms:value="0" />
         <transforms:coefficient data-type:parameter="PE-Cy5-A"  transforms:value="0" />
         <transforms:coefficient data-type:parameter="PE-A"  transforms:value="0" />
       </transforms:spillover>
       <transforms:spillover data-type:parameter="APC-A"  userProvidedCompInfix="Comp-APC-A" >
         <transforms:coefficient data-type:parameter="FITC-A"  transforms:value="0" />
         <transforms:coefficient data-type:parameter="APC-A"  transforms:value="1" />
         <transforms:coefficient data-type:parameter="PE-Cy5-A"  transforms:value="0.1860000044" />
         <transforms:coefficient data-type:parameter="PE-A"  transforms:value="0" />
       </transforms:spillover>
       <transforms:spillover data-type:parameter="PE-Cy5-A"  userProvidedCompInfix="Comp-PE-Cy5-A" >
         <transforms:coefficient data-type:parameter="FITC-A"  transforms:value="0" />
         <transforms:coefficient data-type:parameter="APC-A"  transforms:value="0.400000006" />
         <transforms:coefficient data-type:parameter="PE-Cy5-A"  transforms:value="1" />
         <transforms:coefficient data-type:parameter="PE-A"  transforms:value="0.0599999987" />
       </transforms:spillover>
       <transforms:spillover data-type:parameter="PE-A"  userProvidedCompInfix="Comp-PE-A" >
         <transforms:coefficient data-type:parameter="FITC-A"  transforms:value="0.0060000001" />
         <transforms:coefficient data-type:parameter="APC-A"  transforms:value="0" />
         <transforms:coefficient data-type:parameter="PE-Cy5-A"  transforms:value="0.0579999983" />
         <transforms:coefficient data-type:parameter="PE-A"  transforms:value="1" />
       </transforms:spillover>
     </transforms:spilloverMatrix>
     <transforms:spilloverMatrix spectral="0"  prefix="Comp-"  name="Acquisition-defined"  editable="0"  color="#c0c0c0"  version="FlowJo-10.6.1"  status="FINALIZED"  transforms:id="830b6709-fd62-44ec-a968-e1612d5aab5a"  suffix="" >
       <data-type:parameters>
         <data-type:parameter data-type:name="FITC-A"  userProvidedCompInfix="Comp-FITC-A" />
         <data-type:parameter data-type:name="APC-A"  userProvidedCompInfix="Comp-APC-A" />
         <data-type:parameter data-type:name="PE-Cy5-A"  userProvidedCompInfix="Comp-PE-Cy5-A" />
         <data-type:parameter data-type:name="PE-A"  userProvidedCompInfix="Comp-PE-A" />
       </data-type:parameters>
       <transforms:spillover data-type:parameter="FITC-A"  userProvidedCompInfix="Comp-FITC-A" >
         <transforms:coefficient data-type:parameter="FITC-A"  transforms:value="1" />
         <transforms:coefficient data-type:parameter="APC-A"  transforms:value="0" />
         <transforms:coefficient data-type:parameter="PE-Cy5-A"  transforms:value="0" />
         <transforms:coefficient data-type:parameter="PE-A"  transforms:value="0" />
       </transforms:spillover>
       <transforms:spillover data-type:parameter="APC-A"  userProvidedCompInfix="Comp-APC-A" >
         <transforms:coefficient data-type:parameter="FITC-A"  transforms:value="0" />
         <transforms:coefficient data-type:parameter="APC-A"  transforms:value="1" />
         <transforms:coefficient data-type:parameter="PE-Cy5-A"  transforms:value="0.1860000044" />
         <transforms:coefficient data-type:parameter="PE-A"  transforms:value="0" />
       </transforms:spillover>
       <transforms:spillover data-type:parameter="PE-Cy5-A"  userProvidedCompInfix="Comp-PE-Cy5-A" >
         <transforms:coefficient data-type:parameter="FITC-A"  transforms:value="0" />
         <transforms:coefficient data-type:parameter="APC-A"  transforms:value="0.3930000067" />
         <transforms:coefficient data-type:parameter="PE-Cy5-A"  transforms:value="1" />
         <transforms:coefficient data-type:parameter="PE-A"  transforms:value="0.0599999987" />
       </transforms:spillover>
       <transforms:spillover data-type:parameter="PE-A"  userProvidedCompInfix="Comp-PE-A" >
         <transforms:coefficient data-type:parameter="FITC-A"  transforms:value="0.0060000001" />
         <transforms:coefficient data-type:parameter="APC-A"  transforms:value="0" />
         <transforms:coefficient data-type:parameter="PE-Cy5-A"  transforms:value="0.0579999983" />
         <transforms:coefficient data-type:parameter="PE-A"  transforms:value="1" />
       </transforms:spillover>
     </transforms:spilloverMatrix>
     <transforms:spilloverMatrix spectral="1"  prefix="Comp-"  name="Compensation"  editable="0"  color="#bc1900"  version="FlowJo-10.6.1"  status="FINALIZED"  transforms:id="b75435d5-cfff-4ff3-bdd4-e8116a331a49"  suffix="" >
       <data-type:parameters>
         <data-type:parameter data-type:name="APC-A"  userProvidedCompInfix="Comp-APC-A" />
         <data-type:parameter data-type:name="FITC-A"  userProvidedCompInfix="Comp-FITC-A" />
         <data-type:parameter data-type:name="PE-A"  userProvidedCompInfix="Comp-PE-A" />
         <data-type:parameter data-type:name="PE-Cy5-A"  userProvidedCompInfix="Comp-PE-Cy5-A" />
       </data-type:parameters>
       <transforms:spillover data-type:parameter="APC-A"  userProvidedCompInfix="Comp-APC-A" >
         <transforms:coefficient data-type:parameter="APC-A"  transforms:value="1" />
         <transforms:coefficient data-type:parameter="FITC-A"  transforms:value="-0.0005383818" />
         <transforms:coefficient data-type:parameter="PE-A"  transforms:value="0.0002447233" />
         <transforms:coefficient data-type:parameter="PE-Cy5-A"  transforms:value="0.168392523" />
       </transforms:spillover>
       <transforms:spillover data-type:parameter="FITC-A"  userProvidedCompInfix="Comp-FITC-A" >
         <transforms:coefficient data-type:parameter="APC-A"  transforms:value="0.0031726731" />
         <transforms:coefficient data-type:parameter="FITC-A"  transforms:value="1" />
         <transforms:coefficient data-type:parameter="PE-A"  transforms:value="0.0019036414" />
         <transforms:coefficient data-type:parameter="PE-Cy5-A"  transforms:value="-0.0012689224" />
       </transforms:spillover>
       <transforms:spillover data-type:parameter="PE-A"  userProvidedCompInfix="Comp-PE-A" >
         <transforms:coefficient data-type:parameter="APC-A"  transforms:value="0.0001063293" />
         <transforms:coefficient data-type:parameter="FITC-A"  transforms:value="0.0068156734" />
         <transforms:coefficient data-type:parameter="PE-A"  transforms:value="1" />
         <transforms:coefficient data-type:parameter="PE-Cy5-A"  transforms:value="0.0564402685" />
       </transforms:spillover>
       <transforms:spillover data-type:parameter="PE-Cy5-A"  userProvidedCompInfix="Comp-PE-Cy5-A" >
         <transforms:coefficient data-type:parameter="APC-A"  transforms:value="0.3836909109" />
         <transforms:coefficient data-type:parameter="FITC-A"  transforms:value="0.0016249949" />
         <transforms:coefficient data-type:parameter="PE-A"  transforms:value="0.0562742147" />
         <transforms:coefficient data-type:parameter="PE-Cy5-A"  transforms:value="1" />
       </transforms:spillover>
     </transforms:spilloverMatrix>
   </Matrices>
   <Cytometers>
     <Cytometer name="DIVA"  cyt="LSRFortessa"  useFCS3="1"  extraNegs="0"  widthBasis="-100"  linMin="0"  logMin="3"  linMax="262144"  logMax="262144"  linearRescale="1"  logRescale="1"  linFromKW="1"  logFromKW="1"  useGain="0"  useTransform="1"  transformType="BIEX"  manufacturer=""  serialnumber=""  homepage="workspaces-and-samples/flowjo-and-your-cytometer/ws-cytometer-bd/"  icon="bd.PNG" >
       <LinParams>
         <Param>time</Param>
       </LinParams>
       <LogParams/>
       <FilterParams/>
       <TransformStore>
         <MatrixID matrixId="b75435d5-cfff-4ff3-bdd4-e8116a331a49" >
           <Transforms>
             <transforms:biex transforms:length="256"  transforms:maxRange="262144"  transforms:neg="0"  transforms:width="-50.1187233627"  transforms:pos="4.418539922" >
               <data-type:parameter data-type:name="APC-A" />
             </transforms:biex>
             <transforms:log transforms:offset="3"  transforms:decades="4.9414186672" >
               <data-type:parameter data-type:name="PE-Cy5-A" />
             </transforms:log>
             <transforms:log transforms:offset="3"  transforms:decades="4.9414186672" >
               <data-type:parameter data-type:name="FITC-A" />
             </transforms:log>
             <transforms:linear transforms:minRange="0"  transforms:maxRange="262144"  gain="1" >
               <data-type:parameter data-type:name="FSC-A" />
             </transforms:linear>
             <transforms:biex transforms:length="256"  transforms:maxRange="262144"  transforms:neg="0"  transforms:width="-50.1187233627"  transforms:pos="4.418539922" >
               <data-type:parameter data-type:name="PE-A" />
             </transforms:biex>
             <transforms:linear transforms:minRange="0"  transforms:maxRange="262144"  gain="1" >
               <data-type:parameter data-type:name="SSC-A" />
             </transforms:linear>
           </Transforms>
         </MatrixID>
         <MatrixID matrixId="8d8877dd-5485-4556-b304-42c536b4a697" >
           <Transforms>
             <transforms:biex transforms:length="256"  transforms:maxRange="262144"  transforms:neg="0"  transforms:width="-100"  transforms:pos="4.418539922" >
               <data-type:parameter data-type:name="APC-A" />
             </transforms:biex>
             <transforms:biex transforms:length="256"  transforms:maxRange="262144"  transforms:neg="0"  transforms:width="-100"  transforms:pos="4.418539922" >
               <data-type:parameter data-type:name="PE-Cy5-A" />
             </transforms:biex>
             <transforms:biex transforms:length="256"  transforms:maxRange="262144"  transforms:neg="0"  transforms:width="-100"  transforms:pos="4.418539922" >
               <data-type:parameter data-type:name="FITC-A" />
             </transforms:biex>
             <transforms:linear transforms:minRange="0"  transforms:maxRange="262144"  gain="1" >
               <data-type:parameter data-type:name="FSC-A" />
             </transforms:linear>
             <transforms:biex transforms:length="256"  transforms:maxRange="262144"  transforms:neg="0"  transforms:width="-100"  transforms:pos="4.418539922" >
               <data-type:parameter data-type:name="PE-A" />
             </transforms:biex>
             <transforms:linear transforms:minRange="0"  transforms:maxRange="262144"  gain="1" >
               <data-type:parameter data-type:name="SSC-A" />
             </transforms:linear>
           </Transforms>
         </MatrixID>
         <MatrixID matrixId="830b6709-fd62-44ec-a968-e1612d5aab5a" >
           <Transforms>
             <transforms:biex transforms:length="256"  transforms:maxRange="262144"  transforms:neg="0"  transforms:width="-100"  transforms:pos="4.418539922" >
               <data-type:parameter data-type:name="APC-A" />
             </transforms:biex>
             <transforms:biex transforms:length="256"  transforms:maxRange="262144"  transforms:neg="0"  transforms:width="-100"  transforms:pos="4.418539922" >
               <data-type:parameter data-type:name="PE-Cy5-A" />
             </transforms:biex>
             <transforms:biex transforms:length="256"  transforms:maxRange="262144"  transforms:neg="0"  transforms:width="-100"  transforms:pos="4.418539922" >
               <data-type:parameter data-type:name="FITC-A" />
             </transforms:biex>
             <transforms:linear transforms:minRange="0"  transforms:maxRange="262144"  gain="1" >
               <data-type:parameter data-type:name="FSC-A" />
             </transforms:linear>
             <transforms:biex transforms:length="256"  transforms:maxRange="262144"  transforms:neg="0"  transforms:width="-100"  transforms:pos="4.418539922" >
               <data-type:parameter data-type:name="PE-A" />
             </transforms:biex>
             <transforms:linear transforms:minRange="0"  transforms:maxRange="262144"  gain="1" >
               <data-type:parameter data-type:name="SSC-A" />
             </transforms:linear>
           </Transforms>
         </MatrixID>
       </TransformStore>
     </Cytometer>
   </Cytometers>
   <Groups>
     <GroupNode name="All Samples"  annotation=""  owningGroup="All Samples"  expanded="1"  sortPriority="10"  count="-1" >
       <Graph smoothing="0"  backColor="#ffffff"  foreColor="#000000"  type="Pseudocolor"  fast="1" >
         <Axis dimension="x"  name=""  label=""  auto="auto" />
         <Axis dimension="y"  name=""  label=""  auto="auto" />
         <GraphSettings level="5%"  smoothingHighResolution="1"  contourHighResolution="1"  histogramSmoothingCount="0"  graphResolution="256"  showOutliers="0"  drawLargeDots="0"  dotsToDraw="8000"  tint="le.chartfill.tinted.40"  lineWeight="le.lineweight.normal"  lineStyle="le.linestyle.solid" />
         <GraphEnvironment showGrid="0"  showAxes="tnlTNL"  showGates="1"  showFreqOnPlots="1"  showGateNameOnPlots="1"  showMedians="0"  showUncomped="0"  addEventParam="0"  lastYAxisName="" >
           <TextTraits font="SansSerif"  size="11"  name="Labels"  style="plain"  color="#000000"  background="#00ffffff"  just="left" />
           <TextTraits font="SansSerif"  size="11"  name="LayoutGates"  style="plain"  color="#000000"  background="#00ffffff"  just="left" />
           <TextTraits font="SansSerif"  size="9"  name="Numbers"  style="plain"  color="#000000"  background="#00ffffff"  just="left" />
           <TextTraits font="SansSerif"  size="9"  name="Legend"  style="plain"  color="#000000"  background="#00ffffff"  just="left" />
         </GraphEnvironment>
       </Graph>
       <Group name="All Samples"  live="1"  role="ws.group.dlog.test"  key=""  synchronized="0"  foreground="#000000"  fontStyle="bold" >
         <Criteria/>
         <SampleRefs>
           <SampleRef sampleID="1" />
           <SampleRef sampleID="2" />
           <SampleRef sampleID="4" />
           <SampleRef sampleID="3" />
           <SampleRef sampleID="5" />
           <SampleRef sampleID="6" />
         </SampleRefs>
         <Keywords/>
       </Group>
     </GroupNode>
     <GroupNode name="Compensation"  annotation=""  owningGroup="Compensation"  expanded="1"  sortPriority="10"  count="-1" >
       <Graph smoothing="0"  backColor="#ffffff"  foreColor="#000000"  type="Pseudocolor"  fast="1" >
         <Axis dimension="x"  name=""  label=""  auto="auto" />
         <Axis dimension="y"  name=""  label=""  auto="auto" />
         <GraphSettings level="5%"  smoothingHighResolution="1"  contourHighResolution="1"  histogramSmoothingCount="0"  graphResolution="256"  showOutliers="0"  drawLargeDots="0"  dotsToDraw="8000"  tint="le.chartfill.tinted.40"  lineWeight="le.lineweight.normal"  lineStyle="le.linestyle.solid" />
         <GraphEnvironment showGrid="0"  showAxes="tnlTNL"  showGates="1"  showFreqOnPlots="1"  showGateNameOnPlots="1"  showMedians="0"  showUncomped="0"  addEventParam="0"  lastYAxisName="" >
           <TextTraits font="SansSerif"  size="11"  name="Labels"  style="plain"  color="#000000"  background="#00ffffff"  just="left" />
           <TextTraits font="SansSerif"  size="11"  name="LayoutGates"  style="plain"  color="#000000"  background="#00ffffff"  just="left" />
           <TextTraits font="SansSerif"  size="9"  name="Numbers"  style="plain"  color="#000000"  background="#00ffffff"  just="left" />
           <TextTraits font="SansSerif"  size="9"  name="Legend"  style="plain"  color="#000000"  background="#00ffffff"  just="left" />
         </GraphEnvironment>
       </Graph>
       <Subpopulations>
         <Compensation name="Compensation"  annotation=""  owningGroup="Compensation"  expanded="1"  sortPriority="7"  compensationGroup="Compensation"  color="#bc1900"  status="FINALIZED" >
           <ParameterList>
             <Parameter parameterName="APC-A"  userProvidedCompInfix=""  negativeSample="1"  negativeGate="Size/APC-A-"  positiveSample="1"  positiveGate="Size/APC-A+"  negativeEdited="1"  positiveEdited="1"  displayed="1"  positiveMedian="26258.60546875"  positiveCV="7.522120953"  negativeMedian="32.089664459"  negativeCV="148.129302979"  separationIndex="177.0515034963" />
             <Parameter parameterName="FITC-A"  userProvidedCompInfix=""  negativeSample="2"  negativeGate="Size/FITC-A-"  positiveSample="2"  positiveGate="Size/FITC-A+"  negativeEdited="1"  positiveEdited="1"  displayed="1"  positiveMedian="2071.626953125"  positiveCV="15.21173954"  negativeMedian="48.786258698"  negativeCV="263.075286865"  separationIndex="7.6892083575" />
             <Parameter parameterName="PE-A"  userProvidedCompInfix=""  negativeSample="3"  negativeGate="Size/PE-A-"  positiveSample="3"  positiveGate="Size/PE-A+"  negativeEdited="1"  positiveEdited="1"  displayed="1"  positiveMedian="72454.515625"  positiveCV="6.713619232"  negativeMedian="19.251905441"  negativeCV="524.25177002"  separationIndex="138.1688491329" />
             <Parameter parameterName="PE-Cy5-A"  userProvidedCompInfix=""  negativeSample="4"  negativeGate="Size/PE-Cy5-A-"  positiveSample="4"  positiveGate="Size/PE-Cy5-A+"  negativeEdited="1"  positiveEdited="1"  displayed="1"  positiveMedian="45860.8359375"  positiveCV="6.477817535"  negativeMedian="3.850182295"  negativeCV="1517.467041016"  separationIndex="30.2194278464" />
           </ParameterList>
           <transforms:spilloverMatrix spectral="1"  prefix="Comp-"  name="Compensation"  editable="0"  color="#bc1900"  version="FlowJo-10.6.1"  status="FINALIZED"  transforms:id="e71491af-9892-4b37-9781-5e3c89022743"  suffix="" >
             <data-type:parameters>
               <data-type:parameter data-type:name="APC-A"  userProvidedCompInfix="Comp-APC-A" />
               <data-type:parameter data-type:name="FITC-A"  userProvidedCompInfix="Comp-FITC-A" />
               <data-type:parameter data-type:name="PE-A"  userProvidedCompInfix="Comp-PE-A" />
               <data-type:parameter data-type:name="PE-Cy5-A"  userProvidedCompInfix="Comp-PE-Cy5-A" />
             </data-type:parameters>
             <transforms:spillover data-type:parameter="APC-A"  userProvidedCompInfix="Comp-APC-A" >
               <transforms:coefficient data-type:parameter="APC-A"  transforms:value="1" />
               <transforms:coefficient data-type:parameter="FITC-A"  transforms:value="-0.0005383818" />
               <transforms:coefficient data-type:parameter="PE-A"  transforms:value="0.0002447233" />
               <transforms:coefficient data-type:parameter="PE-Cy5-A"  transforms:value="0.168392523" />
             </transforms:spillover>
             <transforms:spillover data-type:parameter="FITC-A"  userProvidedCompInfix="Comp-FITC-A" >
               <transforms:coefficient data-type:parameter="APC-A"  transforms:value="0.0031726731" />
               <transforms:coefficient data-type:parameter="FITC-A"  transforms:value="1" />
               <transforms:coefficient data-type:parameter="PE-A"  transforms:value="0.0019036414" />
               <transforms:coefficient data-type:parameter="PE-Cy5-A"  transforms:value="-0.0012689224" />
             </transforms:spillover>
             <transforms:spillover data-type:parameter="PE-A"  userProvidedCompInfix="Comp-PE-A" >
               <transforms:coefficient data-type:parameter="APC-A"  transforms:value="0.0001063293" />
               <transforms:coefficient data-type:parameter="FITC-A"  transforms:value="0.0068156734" />
               <transforms:coefficient data-type:parameter="PE-A"  transforms:value="1" />
               <transforms:coefficient data-type:parameter="PE-Cy5-A"  transforms:value="0.0564402685" />
             </transforms:spillover>
             <transforms:spillover data-type:parameter="PE-Cy5-A"  userProvidedCompInfix="Comp-PE-Cy5-A" >
               <transforms:coefficient data-type:parameter="APC-A"  transforms:value="0.3836909109" />
               <transforms:coefficient data-type:parameter="FITC-A"  transforms:value="0.0016249949" />
               <transforms:coefficient data-type:parameter="PE-A"  transforms:value="0.0562742147" />
               <transforms:coefficient data-type:parameter="PE-Cy5-A"  transforms:value="1" />
             </transforms:spillover>
           </transforms:spilloverMatrix>
         </Compensation>
       </Subpopulations>
       <Group name="Compensation"  live="1"  role="ws.group.dlog.compensation"  key=""  synchronized="0"  foreground="#bc1900"  fontStyle="bold" >
         <Criteria>
           <Criterion connector="And"  keyword="$FIL"  function="Contains"  value="comp" />
           <Criterion connector="Or"  keyword="$FIL"  function="Contains"  value="unstained" />
         </Criteria>
         <SampleRefs>
           <SampleRef sampleID="1" />
           <SampleRef sampleID="2" />
           <SampleRef sampleID="4" />
           <SampleRef sampleID="3" />
         </SampleRefs>
         <Keywords/>
       </Group>
     </GroupNode>
     <GroupNode name="LP"  annotation=""  owningGroup="LP"  expanded="1"  sortPriority="10"  count="-1" >
       <Graph smoothing="0"  backColor="#ffffff"  foreColor="#000000"  type="Pseudocolor"  fast="1" >
         <Axis dimension="x"  name=""  label=""  auto="auto" />
         <Axis dimension="y"  name=""  label=""  auto="auto" />
         <GraphSettings level="5%"  smoothingHighResolution="1"  contourHighResolution="1"  histogramSmoothingCount="0"  graphResolution="256"  showOutliers="0"  drawLargeDots="0"  dotsToDraw="8000"  tint="le.chartfill.none"  lineWeight="le.lineweight.normal"  lineStyle="le.linestyle.solid" />
         <GraphEnvironment showGrid="0"  showAxes="tnTN"  showGates="1"  showFreqOnPlots="1"  showGateNameOnPlots="0"  showMedians="0"  showUncomped="0"  addEventParam="0"  lastYAxisName="" >
           <TextTraits font="SansSerif"  size="14"  name="Labels"  style="bold"  color="#000000"  background="#00ffffff"  just="left" />
           <TextTraits font="SansSerif"  size="14"  name="LayoutGates"  style="bold"  color="#000000"  background="#00ffffff"  just="left" />
           <TextTraits font="SansSerif"  size="14"  name="Numbers"  style="bold"  color="#000000"  background="#00ffffff"  just="left" />
           <TextTraits font="SansSerif"  size="14"  name="Legend"  style="bold"  color="#000000"  background="#00ffffff"  just="left" />
           <WindowPosition x="0"  y="0"  width="0"  height="0"  displayed="0"  panelState="" />
         </GraphEnvironment>
       </Graph>
       <Subpopulations>
         <Population name="Lymphocytes"  annotation=""  owningGroup="LP"  expanded="1"  sortPriority="10"  count="26742" >
           <Graph smoothing="0"  backColor="#ffffff"  foreColor="#000000"  heatMapStatParameter="Comp-FITC-A"  type="Pseudocolor"  fast="1" >
             <Axis dimension="x"  name="Comp-PE-Cy5-A"  label=""  auto="auto" />
             <Axis dimension="y"  name="Comp-FITC-A"  label=""  auto="auto" />
             <GraphSettings level="5%"  smoothingHighResolution="1"  contourHighResolution="1"  histogramSmoothingCount="0"  graphResolution="256"  showOutliers="0"  drawLargeDots="0"  dotsToDraw="8000"  tint="le.chartfill.none"  lineWeight="le.lineweight.normal"  lineStyle="le.linestyle.solid" />
             <GraphEnvironment showGrid="0"  showAxes="tnTN"  showGates="1"  showFreqOnPlots="1"  showGateNameOnPlots="0"  showMedians="0"  showUncomped="0"  addEventParam="0"  lastYAxisName="" >
               <TextTraits font="SansSerif"  size="14"  name="Labels"  style="bold"  color="#000000"  background="#00ffffff"  just="left" />
               <TextTraits font="SansSerif"  size="14"  name="LayoutGates"  style="bold"  color="#000000"  background="#00ffffff"  just="left" />
               <TextTraits font="SansSerif"  size="14"  name="Numbers"  style="bold"  color="#000000"  background="#00ffffff"  just="left" />
               <TextTraits font="SansSerif"  size="14"  name="Legend"  style="bold"  color="#000000"  background="#00ffffff"  just="left" />
               <WindowPosition x="913"  y="23"  width="390"  height="582"  displayed="1"  panelState="---" />
             </GraphEnvironment>
           </Graph>
           <Gate gating:id="ID1786334093" >
             <gating:PolygonGate eventsInside="1"  annoOffsetX="0"  annoOffsetY="0"  tint="#000000"  isTinted="0"  lineWeight="Normal"  userDefined="1"  quadId="-1"  gateResolution="256" >
               <gating:dimension>
                 <data-type:fcs-dimension data-type:name="FSC-A" />
               </gating:dimension>
               <gating:dimension>
                 <data-type:fcs-dimension data-type:name="SSC-A" />
               </gating:dimension>
               <gating:vertex>
                 <gating:coordinate data-type:value="25801.5748031496" />
                 <gating:coordinate data-type:value="11308.1725490196" />
               </gating:vertex>
               <gating:vertex>
                 <gating:coordinate data-type:value="26833.6377952756" />
                 <gating:coordinate data-type:value="38036.5803921569" />
               </gating:vertex>
               <gating:vertex>
                 <gating:coordinate data-type:value="99078.0472440945" />
                 <gating:coordinate data-type:value="65793.0039215686" />
               </gating:vertex>
               <gating:vertex>
                 <gating:coordinate data-type:value="150681.1968503937" />
                 <gating:coordinate data-type:value="64764.9882352941" />
               </gating:vertex>
               <gating:vertex>
                 <gating:coordinate data-type:value="165130.0787401575" />
                 <gating:coordinate data-type:value="39064.5960784314" />
               </gating:vertex>
               <gating:vertex>
                 <gating:coordinate data-type:value="139328.5039370079" />
                 <gating:coordinate data-type:value="25700.3921568627" />
               </gating:vertex>
               <gating:vertex>
                 <gating:coordinate data-type:value="60891.7165354331" />
                 <gating:coordinate data-type:value="5140.0784313725" />
               </gating:vertex>
             </gating:PolygonGate>
           </Gate>
           <Subpopulations>
             <Population name="Comp-PE-Cy5-A, Comp-FITC-A subset"  annotation=""  owningGroup="LP"  expanded="1"  sortPriority="10"  count="5375" >
               <Graph smoothing="0"  backColor="#ffffff"  foreColor="#000000"  heatMapStatParameter="Comp-FITC-A"  type="Pseudocolor"  fast="1" >
                 <Axis dimension="x"  name="Comp-PE-A"  label=""  auto="auto" />
                 <Axis dimension="y"  name="Comp-APC-A"  label=""  auto="auto" />
                 <GraphSettings level="5%"  smoothingHighResolution="1"  contourHighResolution="1"  histogramSmoothingCount="0"  graphResolution="256"  showOutliers="0"  drawLargeDots="0"  dotsToDraw="8000"  tint="le.chartfill.none"  lineWeight="le.lineweight.normal"  lineStyle="le.linestyle.solid" />
                 <GraphEnvironment showGrid="0"  showAxes="tnTN"  showGates="1"  showFreqOnPlots="1"  showGateNameOnPlots="0"  showMedians="0"  showUncomped="0"  addEventParam="0"  lastYAxisName="" >
                   <TextTraits font="SansSerif"  size="14"  name="Labels"  style="bold"  color="#000000"  background="#00ffffff"  just="left" />
                   <TextTraits font="SansSerif"  size="14"  name="LayoutGates"  style="bold"  color="#000000"  background="#00ffffff"  just="left" />
                   <TextTraits font="SansSerif"  size="14"  name="Numbers"  style="bold"  color="#000000"  background="#00ffffff"  just="left" />
                   <TextTraits font="SansSerif"  size="14"  name="Legend"  style="bold"  color="#000000"  background="#00ffffff"  just="left" />
                   <WindowPosition x="1840"  y="39"  width="390"  height="582"  displayed="1"  panelState="---" />
                 </GraphEnvironment>
               </Graph>
               <Gate gating:id="ID866786335"  gating:parent_id="ID1786334093" >
                 <gating:RectangleGate eventsInside="1"  annoOffsetX="0"  annoOffsetY="0"  tint="#000000"  isTinted="0"  lineWeight="Normal"  userDefined="1"  percentX="0"  percentY="0" >
                   <gating:dimension gating:min="648.1115467720169"  gating:max="14256.195712755498" >
                     <data-type:fcs-dimension data-type:name="Comp-PE-Cy5-A" />
                   </gating:dimension>
                   <gating:dimension gating:min="259.97554467587827"  gating:max="6458.87070819224" >
                     <data-type:fcs-dimension data-type:name="Comp-FITC-A" />
                   </gating:dimension>
                 </gating:RectangleGate>
               </Gate>
               <Subpopulations>
                 <Population name="Q1: Comp-PE-A- , Comp-APC-A+"  annotation=""  owningGroup="LP"  expanded="1"  sortPriority="10"  count="146" >
                   <Graph smoothing="0"  backColor="#ffffff"  foreColor="#000000"  heatMapStatParameter="Comp-FITC-A"  type="Pseudocolor"  fast="1" >
                     <Axis dimension="x"  name="Comp-PE-A"  label=""  auto="auto" />
                     <Axis dimension="y"  name="Comp-APC-A"  label=""  auto="auto" />
                     <GraphSettings level="5%"  smoothingHighResolution="1"  contourHighResolution="1"  histogramSmoothingCount="0"  graphResolution="256"  showOutliers="0"  drawLargeDots="0"  dotsToDraw="8000"  tint="le.chartfill.none"  lineWeight="le.lineweight.normal"  lineStyle="le.linestyle.solid" />
                     <GraphEnvironment showGrid="0"  showAxes="tnTN"  showGates="1"  showFreqOnPlots="1"  showGateNameOnPlots="0"  showMedians="0"  showUncomped="0"  addEventParam="0"  lastYAxisName="" >
                       <TextTraits font="SansSerif"  size="14"  name="Labels"  style="bold"  color="#000000"  background="#00ffffff"  just="left" />
                       <TextTraits font="SansSerif"  size="14"  name="LayoutGates"  style="bold"  color="#000000"  background="#00ffffff"  just="left" />
                       <TextTraits font="SansSerif"  size="14"  name="Numbers"  style="bold"  color="#000000"  background="#00ffffff"  just="left" />
                       <TextTraits font="SansSerif"  size="14"  name="Legend"  style="bold"  color="#000000"  background="#00ffffff"  just="left" />
                       <WindowPosition x="1374"  y="23"  width="390"  height="582"  displayed="1"  panelState="---" />
                     </GraphEnvironment>
                   </Graph>
                   <Gate gating:id="ID1971824546"  gating:parent_id="ID866786335" >
                     <gating:RectangleGate eventsInside="1"  annoOffsetX="0"  annoOffsetY="0"  tint="#000000"  isTinted="0"  lineWeight="Normal"  userDefined="1"  percentX="0"  percentY="0" >
                       <gating:dimension gating:max="505.45701712357913" >
                         <data-type:fcs-dimension data-type:name="Comp-PE-A" />
                       </gating:dimension>
                       <gating:dimension gating:min="429.4386679850717" >
                         <data-type:fcs-dimension data-type:name="Comp-APC-A" />
                       </gating:dimension>
                     </gating:RectangleGate>
                   </Gate>
                 </Population>
                 <Population name="Q2: Comp-PE-A+ , Comp-APC-A+"  annotation=""  owningGroup="LP"  expanded="1"  sortPriority="10"  count="338" >
                   <Graph smoothing="0"  backColor="#ffffff"  foreColor="#000000"  heatMapStatParameter="Comp-FITC-A"  type="Pseudocolor"  fast="1" >
                     <Axis dimension="x"  name="Comp-PE-A"  label=""  auto="auto" />
                     <Axis dimension="y"  name="Comp-APC-A"  label=""  auto="auto" />
                     <GraphSettings level="5%"  smoothingHighResolution="1"  contourHighResolution="1"  histogramSmoothingCount="0"  graphResolution="256"  showOutliers="0"  drawLargeDots="0"  dotsToDraw="8000"  tint="le.chartfill.none"  lineWeight="le.lineweight.normal"  lineStyle="le.linestyle.solid" />
                     <GraphEnvironment showGrid="0"  showAxes="tnTN"  showGates="1"  showFreqOnPlots="1"  showGateNameOnPlots="0"  showMedians="0"  showUncomped="0"  addEventParam="0"  lastYAxisName="" >
                       <TextTraits font="SansSerif"  size="14"  name="Labels"  style="bold"  color="#000000"  background="#00ffffff"  just="left" />
                       <TextTraits font="SansSerif"  size="14"  name="LayoutGates"  style="bold"  color="#000000"  background="#00ffffff"  just="left" />
                       <TextTraits font="SansSerif"  size="14"  name="Numbers"  style="bold"  color="#000000"  background="#00ffffff"  just="left" />
                       <TextTraits font="SansSerif"  size="14"  name="Legend"  style="bold"  color="#000000"  background="#00ffffff"  just="left" />
                       <WindowPosition x="1374"  y="23"  width="390"  height="582"  displayed="1"  panelState="---" />
                     </GraphEnvironment>
                   </Graph>
                   <Gate gating:id="ID1734484636"  gating:parent_id="ID866786335" >
                     <gating:RectangleGate eventsInside="1"  annoOffsetX="0"  annoOffsetY="0"  tint="#000000"  isTinted="0"  lineWeight="Normal"  userDefined="1"  percentX="0"  percentY="0" >
                       <gating:dimension gating:min="505.45701712357913" >
                         <data-type:fcs-dimension data-type:name="Comp-PE-A" />
                       </gating:dimension>
                       <gating:dimension gating:min="429.4386679850717" >
                         <data-type:fcs-dimension data-type:name="Comp-APC-A" />
                       </gating:dimension>
                     </gating:RectangleGate>
                   </Gate>
                 </Population>
                 <Population name="Q3: Comp-PE-A+ , Comp-APC-A-"  annotation=""  owningGroup="LP"  expanded="1"  sortPriority="10"  count="3799" >
                   <Graph smoothing="0"  backColor="#ffffff"  foreColor="#000000"  heatMapStatParameter="Comp-FITC-A"  type="Pseudocolor"  fast="1" >
                     <Axis dimension="x"  name="Comp-PE-A"  label=""  auto="auto" />
                     <Axis dimension="y"  name="Comp-APC-A"  label=""  auto="auto" />
                     <GraphSettings level="5%"  smoothingHighResolution="1"  contourHighResolution="1"  histogramSmoothingCount="0"  graphResolution="256"  showOutliers="0"  drawLargeDots="0"  dotsToDraw="8000"  tint="le.chartfill.none"  lineWeight="le.lineweight.normal"  lineStyle="le.linestyle.solid" />
                     <GraphEnvironment showGrid="0"  showAxes="tnTN"  showGates="1"  showFreqOnPlots="1"  showGateNameOnPlots="0"  showMedians="0"  showUncomped="0"  addEventParam="0"  lastYAxisName="" >
                       <TextTraits font="SansSerif"  size="14"  name="Labels"  style="bold"  color="#000000"  background="#00ffffff"  just="left" />
                       <TextTraits font="SansSerif"  size="14"  name="LayoutGates"  style="bold"  color="#000000"  background="#00ffffff"  just="left" />
                       <TextTraits font="SansSerif"  size="14"  name="Numbers"  style="bold"  color="#000000"  background="#00ffffff"  just="left" />
                       <TextTraits font="SansSerif"  size="14"  name="Legend"  style="bold"  color="#000000"  background="#00ffffff"  just="left" />
                       <WindowPosition x="1374"  y="23"  width="390"  height="582"  displayed="1"  panelState="---" />
                     </GraphEnvironment>
                   </Graph>
                   <Gate gating:id="ID1197947102"  gating:parent_id="ID866786335" >
                     <gating:RectangleGate eventsInside="1"  annoOffsetX="0"  annoOffsetY="0"  tint="#000000"  isTinted="0"  lineWeight="Normal"  userDefined="1"  percentX="0"  percentY="0" >
                       <gating:dimension gating:min="505.45701712357913" >
                         <data-type:fcs-dimension data-type:name="Comp-PE-A" />
                       </gating:dimension>
                       <gating:dimension gating:max="429.4386679850717" >
                         <data-type:fcs-dimension data-type:name="Comp-APC-A" />
                       </gating:dimension>
                     </gating:RectangleGate>
                   </Gate>
                 </Population>
                 <Population name="Q4: Comp-PE-A- , Comp-APC-A-"  annotation=""  owningGroup="LP"  expanded="1"  sortPriority="10"  count="3581" >
                   <Graph smoothing="0"  backColor="#ffffff"  foreColor="#000000"  heatMapStatParameter="Comp-FITC-A"  type="Pseudocolor"  fast="1" >
                     <Axis dimension="x"  name="Comp-PE-A"  label=""  auto="auto" />
                     <Axis dimension="y"  name="Comp-APC-A"  label=""  auto="auto" />
                     <GraphSettings level="5%"  smoothingHighResolution="1"  contourHighResolution="1"  histogramSmoothingCount="0"  graphResolution="256"  showOutliers="0"  drawLargeDots="0"  dotsToDraw="8000"  tint="le.chartfill.none"  lineWeight="le.lineweight.normal"  lineStyle="le.linestyle.solid" />
                     <GraphEnvironment showGrid="0"  showAxes="tnTN"  showGates="1"  showFreqOnPlots="1"  showGateNameOnPlots="0"  showMedians="0"  showUncomped="0"  addEventParam="0"  lastYAxisName="" >
                       <TextTraits font="SansSerif"  size="14"  name="Labels"  style="bold"  color="#000000"  background="#00ffffff"  just="left" />
                       <TextTraits font="SansSerif"  size="14"  name="LayoutGates"  style="bold"  color="#000000"  background="#00ffffff"  just="left" />
                       <TextTraits font="SansSerif"  size="14"  name="Numbers"  style="bold"  color="#000000"  background="#00ffffff"  just="left" />
                       <TextTraits font="SansSerif"  size="14"  name="Legend"  style="bold"  color="#000000"  background="#00ffffff"  just="left" />
                       <WindowPosition x="1374"  y="23"  width="390"  height="582"  displayed="1"  panelState="---" />
                     </GraphEnvironment>
                   </Graph>
                   <Gate gating:id="ID609128137"  gating:parent_id="ID866786335" >
                     <gating:RectangleGate eventsInside="1"  annoOffsetX="0"  annoOffsetY="0"  tint="#000000"  isTinted="0"  lineWeight="Normal"  userDefined="1"  percentX="0"  percentY="0" >
                       <gating:dimension gating:max="505.45701712357913" >
                         <data-type:fcs-dimension data-type:name="Comp-PE-A" />
                       </gating:dimension>
                       <gating:dimension gating:max="429.4386679850717" >
                         <data-type:fcs-dimension data-type:name="Comp-APC-A" />
                       </gating:dimension>
                     </gating:RectangleGate>
                   </Gate>
                 </Population>
               </Subpopulations>
             </Population>
           </Subpopulations>
         </Population>
       </Subpopulations>
       <Group name="LP"  live="1"  role="ws.group.dlog.undefined"  key=""  synchronized="0"  foreground="#0000d0"  fontStyle="plain" >
         <Criteria/>
         <ManuallyIncludedSamples>
           <SampleRef sampleID="5" />
           <SampleRef sampleID="6" />
         </ManuallyIncludedSamples>
         <SampleRefs>
           <SampleRef sampleID="5" />
           <SampleRef sampleID="6" />
         </SampleRefs>
         <Keywords/>
       </Group>
     </GroupNode>
   </Groups>
   <SampleList>
     <Sample>
       <DataSet uri="file:/Users/renm3/Desktop/Mouse%20Invivo/p73CD4CreIBD-Ping/Ping/FACS-/APC_004.fcs"  sampleID="1" />
       <transforms:spilloverMatrix spectral="0"  prefix="Comp-"  name="Acquisition-defined"  editable="0"  color="#c0c0c0"  version="FlowJo-10.6.1"  status="FINALIZED"  transforms:id="8d8877dd-5485-4556-b304-42c536b4a697"  suffix="" >
         <data-type:parameters>
           <data-type:parameter data-type:name="FITC-A"  userProvidedCompInfix="Comp-FITC-A" />
           <data-type:parameter data-type:name="APC-A"  userProvidedCompInfix="Comp-APC-A" />
           <data-type:parameter data-type:name="PE-Cy5-A"  userProvidedCompInfix="Comp-PE-Cy5-A" />
           <data-type:parameter data-type:name="PE-A"  userProvidedCompInfix="Comp-PE-A" />
         </data-type:parameters>
         <transforms:spillover data-type:parameter="FITC-A"  userProvidedCompInfix="Comp-FITC-A" >
           <transforms:coefficient data-type:parameter="FITC-A"  transforms:value="1" />
           <transforms:coefficient data-type:parameter="APC-A"  transforms:value="0" />
           <transforms:coefficient data-type:parameter="PE-Cy5-A"  transforms:value="0" />
           <transforms:coefficient data-type:parameter="PE-A"  transforms:value="0" />
         </transforms:spillover>
         <transforms:spillover data-type:parameter="APC-A"  userProvidedCompInfix="Comp-APC-A" >
           <transforms:coefficient data-type:parameter="FITC-A"  transforms:value="0" />
           <transforms:coefficient data-type:parameter="APC-A"  transforms:value="1" />
           <transforms:coefficient data-type:parameter="PE-Cy5-A"  transforms:value="0.1860000044" />
           <transforms:coefficient data-type:parameter="PE-A"  transforms:value="0" />
         </transforms:spillover>
         <transforms:spillover data-type:parameter="PE-Cy5-A"  userProvidedCompInfix="Comp-PE-Cy5-A" >
           <transforms:coefficient data-type:parameter="FITC-A"  transforms:value="0" />
           <transforms:coefficient data-type:parameter="APC-A"  transforms:value="0.400000006" />
           <transforms:coefficient data-type:parameter="PE-Cy5-A"  transforms:value="1" />
           <transforms:coefficient data-type:parameter="PE-A"  transforms:value="0.0599999987" />
         </transforms:spillover>
         <transforms:spillover data-type:parameter="PE-A"  userProvidedCompInfix="Comp-PE-A" >
           <transforms:coefficient data-type:parameter="FITC-A"  transforms:value="0.0060000001" />
           <transforms:coefficient data-type:parameter="APC-A"  transforms:value="0" />
           <transforms:coefficient data-type:parameter="PE-Cy5-A"  transforms:value="0.0579999983" />
           <transforms:coefficient data-type:parameter="PE-A"  transforms:value="1" />
         </transforms:spillover>
       </transforms:spilloverMatrix>
       <Transformations>
         <transforms:linear transforms:minRange="0"  transforms:maxRange="262144"  gain="1" >
           <data-type:parameter data-type:name="FSC-A" />
         </transforms:linear>
         <transforms:linear transforms:minRange="0"  transforms:maxRange="262144"  gain="1" >
           <data-type:parameter data-type:name="SSC-A" />
         </transforms:linear>
         <transforms:biex transforms:length="256"  transforms:maxRange="262144"  transforms:neg="0"  transforms:width="-100"  transforms:pos="4.418539922" >
           <data-type:parameter data-type:name="FITC-A" />
         </transforms:biex>
         <transforms:biex transforms:length="256"  transforms:maxRange="262144"  transforms:neg="0"  transforms:width="-100"  transforms:pos="4.418539922" >
           <data-type:parameter data-type:name="APC-A" />
         </transforms:biex>
         <transforms:biex transforms:length="256"  transforms:maxRange="262144"  transforms:neg="0"  transforms:width="-100"  transforms:pos="4.418539922" >
           <data-type:parameter data-type:name="PE-Cy5-A" />
         </transforms:biex>
         <transforms:biex transforms:length="256"  transforms:maxRange="262144"  transforms:neg="0"  transforms:width="-100"  transforms:pos="4.418539922" >
           <data-type:parameter data-type:name="PE-A" />
         </transforms:biex>
         <transforms:linear transforms:minRange="0.0074142725"  transforms:maxRange="8"  gain="0.9267840593" >
           <data-type:parameter data-type:name="Time" />
         </transforms:linear>
         <transforms:biex transforms:length="256"  transforms:maxRange="262144"  transforms:neg="0"  transforms:width="-100"  transforms:pos="4.418539922" >
           <data-type:parameter data-type:name="Comp-FITC-A" />
         </transforms:biex>
         <transforms:biex transforms:length="256"  transforms:maxRange="262144"  transforms:neg="0"  transforms:width="-100"  transforms:pos="4.418539922" >
           <data-type:parameter data-type:name="Comp-APC-A" />
         </transforms:biex>
         <transforms:biex transforms:length="256"  transforms:maxRange="262144"  transforms:neg="0"  transforms:width="-100"  transforms:pos="4.418539922" >
           <data-type:parameter data-type:name="Comp-PE-Cy5-A" />
         </transforms:biex>
         <transforms:biex transforms:length="256"  transforms:maxRange="262144"  transforms:neg="0"  transforms:width="-100"  transforms:pos="4.418539922" >
           <data-type:parameter data-type:name="Comp-PE-A" />
         </transforms:biex>
       </Transformations>
       <Keywords>
         <Keyword name="FJ_FCS_VERSION"  value="3" />
         <Keyword name="$BEGINANALYSIS"  value="0" />
         <Keyword name="$ENDANALYSIS"  value="0" />
         <Keyword name="$BEGINSTEXT"  value="0" />
         <Keyword name="$ENDSTEXT"  value="0" />
         <Keyword name="$BEGINDATA"  value="2223" />
         <Keyword name="$ENDDATA"  value="142222             " />
         <Keyword name="$FIL"  value="APC_004.fcs" />
         <Keyword name="$SYS"  value="Windows 7 6.1" />
         <Keyword name="$TOT"  value="5000               " />
         <Keyword name="$PAR"  value="7" />
         <Keyword name="$MODE"  value="L" />
         <Keyword name="$BYTEORD"  value="4,3,2,1" />
         <Keyword name="$DATATYPE"  value="F" />
         <Keyword name="$NEXTDATA"  value="0" />
         <Keyword name="CREATOR"  value="BD FACSDiva Software Version 8.0.1" />
         <Keyword name="TUBE NAME"  value="APC" />
         <Keyword name="$SRC"  value="comp" />
         <Keyword name="EXPERIMENT NAME"  value="20191127" />
         <Keyword name="GUID"  value="c9280db1-0953-4680-ac40-58309959fd0d" />
         <Keyword name="$DATE"  value="27-NOV-2019" />
         <Keyword name="$BTIM"  value="12:10:50" />
         <Keyword name="$ETIM"  value="12:10:58" />
         <Keyword name="$CYT"  value="LSRFortessa" />
         <Keyword name="SETTINGS"  value="Cytometer" />
         <Keyword name="CYTNUM"  value="1" />
         <Keyword name="WINDOW EXTENSION"  value="10.00" />
         <Keyword name="EXPORT USER NAME"  value="Administrator" />
         <Keyword name="EXPORT TIME"  value="27-NOV-2019-16:10:41" />
         <Keyword name="$OP"  value="Administrator" />
         <Keyword name="FSC ASF"  value="0.79" />
         <Keyword name="AUTOBS"  value="TRUE" />
         <Keyword name="$INST"  value=" " />
         <Keyword name="LASER1NAME"  value="Violet" />
         <Keyword name="LASER1DELAY"  value="40.64" />
         <Keyword name="LASER1ASF"  value="0.72" />
         <Keyword name="LASER2NAME"  value="Blue" />
         <Keyword name="LASER2DELAY"  value="0.00" />
         <Keyword name="LASER2ASF"  value="0.93" />
         <Keyword name="LASER3NAME"  value="Red" />
         <Keyword name="LASER3DELAY"  value="115.40" />
         <Keyword name="LASER3ASF"  value="0.42" />
         <Keyword name="LASER4NAME"  value="UV" />
         <Keyword name="LASER4DELAY"  value="74.35" />
         <Keyword name="LASER4ASF"  value="0.88" />
         <Keyword name="LASER5NAME"  value="Yel Gr" />
         <Keyword name="LASER5DELAY"  value="155.06" />
         <Keyword name="LASER5ASF"  value="0.75" />
         <Keyword name="$TIMESTEP"  value="0.01" />
         <Keyword name="SPILL"  value="4,FITC-A,APC-A,PE-Cy5-A,PE-A,1,0,0,0,0,1,0.18600000000000003,0,0,0.4,1,0.06,0.006,0,0.057999999999999996,1" />
         <Keyword name="APPLY COMPENSATION"  value="TRUE" />
         <Keyword name="THRESHOLD"  value="FSC,5000" />
         <Keyword name="$P1N"  value="FSC-A" />
         <Keyword name="$P1R"  value="262144" />
         <Keyword name="$P1B"  value="32" />
         <Keyword name="$P1E"  value="0,0" />
         <Keyword name="$P1V"  value="324" />
         <Keyword name="$P1G"  value="1.0" />
         <Keyword name="P1DISPLAY"  value="LIN" />
         <Keyword name="P1BS"  value="0" />
         <Keyword name="P1MS"  value="0" />
         <Keyword name="$P2N"  value="SSC-A" />
         <Keyword name="$P2R"  value="262144" />
         <Keyword name="$P2B"  value="32" />
         <Keyword name="$P2E"  value="0,0" />
         <Keyword name="$P2V"  value="212" />
         <Keyword name="$P2G"  value="1.0" />
         <Keyword name="P2DISPLAY"  value="LIN" />
         <Keyword name="P2BS"  value="0" />
         <Keyword name="P2MS"  value="0" />
         <Keyword name="$P3N"  value="FITC-A" />
         <Keyword name="$P3R"  value="262144" />
         <Keyword name="$P3B"  value="32" />
         <Keyword name="$P3E"  value="0,0" />
         <Keyword name="$P3V"  value="375" />
         <Keyword name="$P3G"  value="1.0" />
         <Keyword name="P3DISPLAY"  value="LOG" />
         <Keyword name="P3BS"  value="67" />
         <Keyword name="P3MS"  value="0" />
         <Keyword name="$P4N"  value="APC-A" />
         <Keyword name="$P4R"  value="262144" />
         <Keyword name="$P4B"  value="32" />
         <Keyword name="$P4E"  value="0,0" />
         <Keyword name="$P4V"  value="521" />
         <Keyword name="$P4G"  value="1.0" />
         <Keyword name="P4DISPLAY"  value="LOG" />
         <Keyword name="P4BS"  value="618" />
         <Keyword name="P4MS"  value="0" />
         <Keyword name="$P5N"  value="PE-Cy5-A" />
         <Keyword name="$P5R"  value="262144" />
         <Keyword name="$P5B"  value="32" />
         <Keyword name="$P5E"  value="0,0" />
         <Keyword name="$P5V"  value="421" />
         <Keyword name="$P5G"  value="1.0" />
         <Keyword name="P5DISPLAY"  value="LOG" />
         <Keyword name="P5BS"  value="1992" />
         <Keyword name="P5MS"  value="0" />
         <Keyword name="$P6N"  value="PE-A" />
         <Keyword name="$P6R"  value="262144" />
         <Keyword name="$P6B"  value="32" />
         <Keyword name="$P6E"  value="0,0" />
         <Keyword name="$P6V"  value="511" />
         <Keyword name="$P6G"  value="1.0" />
         <Keyword name="P6DISPLAY"  value="LOG" />
         <Keyword name="P6BS"  value="207" />
         <Keyword name="P6MS"  value="0" />
         <Keyword name="$P7N"  value="Time" />
         <Keyword name="$P7R"  value="262144" />
         <Keyword name="$P7B"  value="32" />
         <Keyword name="$P7E"  value="0,0" />
         <Keyword name="$P7G"  value="0.01" />
         <Keyword name="P7BS"  value="0" />
         <Keyword name="P7MS"  value="0" />
         <Keyword name="CST SETUP STATUS"  value="SUCCESS" />
         <Keyword name="CST BEADS LOT ID"  value="80998" />
         <Keyword name="CYTOMETER CONFIG NAME"  value="CST NIH 2-Blue 3-Red 4-YG 6-Violet 3-UV" />
         <Keyword name="CYTOMETER CONFIG CREATE DATE"  value="2018-10-08T16:27:56-04:00" />
         <Keyword name="CST SETUP DATE"  value="2019-09-09T14:07:09-04:00" />
         <Keyword name="CST BASELINE DATE"  value="2019-06-11T11:56:36-04:00" />
         <Keyword name="CST BEADS EXPIRED"  value="False" />
         <Keyword name="CST PERFORMANCE EXPIRED"  value="2019-09-10T14:07:09-04:00" />
         <Keyword name="CST REGULATORY STATUS"  value="RUO Performance Check" />
         <Keyword name="$P1S"  value="" />
         <Keyword name="$P2S"  value="" />
         <Keyword name="$P3S"  value="" />
         <Keyword name="$P4S"  value="" />
         <Keyword name="$P5S"  value="" />
         <Keyword name="$P6S"  value="" />
         <Keyword name="$P7S"  value="" />
         <Keyword name="$P8N"  value="Comp-FITC-A" />
         <Keyword name="$P8S"  value="" />
         <Keyword name="$P8R"  value="262144" />
         <Keyword name="$P9N"  value="Comp-APC-A" />
         <Keyword name="$P9S"  value="" />
         <Keyword name="$P9R"  value="262144" />
         <Keyword name="$P10N"  value="Comp-PE-Cy5-A" />
         <Keyword name="$P10S"  value="" />
         <Keyword name="$P10R"  value="262144" />
         <Keyword name="$P11N"  value="Comp-PE-A" />
         <Keyword name="$P11S"  value="" />
         <Keyword name="$P11R"  value="262144" />
       </Keywords>
       <SampleNode name="APC_004.fcs"  annotation=""  owningGroup=""  expanded="1"  sortPriority="10"  count="5000"  sampleID="1" >
         <Graph smoothing="0"  backColor="#ffffff"  foreColor="#000000"  type="Pseudocolor"  fast="1" >
           <Axis dimension="x"  name="FSC-A"  label=""  auto="auto" />
           <Axis dimension="y"  name="SSC-A"  label=""  auto="auto" />
           <GraphSettings level="5%"  smoothingHighResolution="1"  contourHighResolution="1"  histogramSmoothingCount="0"  graphResolution="256"  showOutliers="0"  drawLargeDots="0"  dotsToDraw="8000"  tint="le.chartfill.none"  lineWeight="le.lineweight.normal"  lineStyle="le.linestyle.solid" />
           <GraphEnvironment showGrid="0"  showAxes="tnTN"  showGates="1"  showFreqOnPlots="1"  showGateNameOnPlots="0"  showMedians="0"  showUncomped="0"  addEventParam="0"  lastYAxisName="" >
             <TextTraits font="SansSerif"  size="14"  name="Labels"  style="bold"  color="#000000"  background="#00ffffff"  just="left" />
             <TextTraits font="SansSerif"  size="14"  name="LayoutGates"  style="bold"  color="#000000"  background="#00ffffff"  just="left" />
             <TextTraits font="SansSerif"  size="14"  name="Numbers"  style="bold"  color="#000000"  background="#00ffffff"  just="left" />
             <TextTraits font="SansSerif"  size="14"  name="Legend"  style="bold"  color="#000000"  background="#00ffffff"  just="left" />
             <WindowPosition x="0"  y="0"  width="0"  height="0"  displayed="0"  panelState="" />
           </GraphEnvironment>
         </Graph>
         <Subpopulations>
           <Population name="Size"  annotation=""  owningGroup=""  expanded="1"  sortPriority="10"  count="4853" >
             <Graph smoothing="0"  backColor="#ffffff"  foreColor="#000000"  type="Pseudocolor"  fast="1" >
               <Axis dimension="x"  name="FSC-A"  label=""  auto="auto" />
               <Axis dimension="y"  name="SSC-A"  label=""  auto="auto" />
               <GraphSettings level="5%"  smoothingHighResolution="1"  contourHighResolution="1"  histogramSmoothingCount="0"  graphResolution="256"  showOutliers="0"  drawLargeDots="0"  dotsToDraw="8000" />
               <GraphEnvironment showGrid="0"  showAxes="tnTN"  showGates="1"  showFreqOnPlots="1"  showGateNameOnPlots="0"  showMedians="0"  showUncomped="0"  addEventParam="0"  lastYAxisName="" >
                 <TextTraits font="SansSerif"  size="14"  name="Labels"  style="bold"  color="#000000"  background="#00ffffff"  just="left" />
                 <TextTraits font="SansSerif"  size="14"  name="LayoutGates"  style="bold"  color="#000000"  background="#00ffffff"  just="left" />
                 <TextTraits font="SansSerif"  size="14"  name="Numbers"  style="bold"  color="#000000"  background="#00ffffff"  just="left" />
                 <TextTraits font="SansSerif"  size="14"  name="Legend"  style="bold"  color="#000000"  background="#00ffffff"  just="left" />
                 <WindowPosition x="0"  y="0"  width="0"  height="0"  displayed="0"  panelState="" />
               </GraphEnvironment>
             </Graph>
             <Gate gating:id="ID426839428" >
               <gating:PolygonGate eventsInside="1"  annoOffsetX="20"  annoOffsetY="-20"  tint="#000000"  isTinted="1"  lineWeight="Normal"  userDefined="0"  quadId="-1"  gateResolution="256" >
                 <gating:dimension>
                   <data-type:fcs-dimension data-type:name="FSC-A" />
                 </gating:dimension>
                 <gating:dimension>
                   <data-type:fcs-dimension data-type:name="SSC-A" />
                 </gating:dimension>
                 <gating:vertex>
                   <gating:coordinate data-type:value="7168" />
                   <gating:coordinate data-type:value="3072" />
                 </gating:vertex>
                 <gating:vertex>
                   <gating:coordinate data-type:value="171008" />
                   <gating:coordinate data-type:value="3072" />
                 </gating:vertex>
                 <gating:vertex>
                   <gating:coordinate data-type:value="261120" />
                   <gating:coordinate data-type:value="76800" />
                 </gating:vertex>
                 <gating:vertex>
                   <gating:coordinate data-type:value="261120" />
                   <gating:coordinate data-type:value="240640" />
                 </gating:vertex>
                 <gating:vertex>
                   <gating:coordinate data-type:value="119808" />
                   <gating:coordinate data-type:value="264192" />
                 </gating:vertex>
                 <gating:vertex>
                   <gating:coordinate data-type:value="0" />
                   <gating:coordinate data-type:value="220160" />
                 </gating:vertex>
                 <gating:vertex>
                   <gating:coordinate data-type:value="0" />
                   <gating:coordinate data-type:value="56320" />
                 </gating:vertex>
               </gating:PolygonGate>
             </Gate>
             <Subpopulations>
               <Population name="APC-A+"  annotation=""  owningGroup=""  expanded="1"  sortPriority="10"  count="1329" >
                 <Graph smoothing="0"  backColor="#ffffff"  foreColor="#000000"  type="Histogram"  fast="1" >
                   <Axis dimension="x"  name="APC-A"  label=""  auto="auto" />
                   <Axis dimension="y"  name=""  label=""  auto="auto" />
                   <GraphSettings level="5%"  smoothingHighResolution="1"  contourHighResolution="1"  histogramSmoothingCount="0"  graphResolution="256"  showOutliers="0"  drawLargeDots="0"  dotsToDraw="8000" />
                   <GraphEnvironment showGrid="0"  showAxes="tnTN"  showGates="1"  showFreqOnPlots="1"  showGateNameOnPlots="0"  showMedians="0"  showUncomped="0"  addEventParam="0"  lastYAxisName="" >
                     <TextTraits font="SansSerif"  size="14"  name="Labels"  style="bold"  color="#000000"  background="#00ffffff"  just="left" />
                     <TextTraits font="SansSerif"  size="14"  name="LayoutGates"  style="bold"  color="#000000"  background="#00ffffff"  just="left" />
                     <TextTraits font="SansSerif"  size="14"  name="Numbers"  style="bold"  color="#000000"  background="#00ffffff"  just="left" />
                     <TextTraits font="SansSerif"  size="14"  name="Legend"  style="bold"  color="#000000"  background="#00ffffff"  just="left" />
                     <WindowPosition x="0"  y="0"  width="0"  height="0"  displayed="0"  panelState="" />
                   </GraphEnvironment>
                 </Graph>
                 <Gate gating:id="ID1552891743"  gating:parent_id="ID426839428" >
                   <gating:RectangleGate eventsInside="1"  annoOffsetX="0"  annoOffsetY="-20"  tint="#228822"  isTinted="1"  lineWeight="Normal"  userDefined="0" >
                     <gating:dimension gating:min="19932.299789769662"  gating:max="38541.7456829985"  yRatio="0.3" >
                       <data-type:fcs-dimension data-type:name="APC-A" />
                     </gating:dimension>
                   </gating:RectangleGate>
                 </Gate>
               </Population>
               <Population name="APC-A-"  annotation=""  owningGroup=""  expanded="1"  sortPriority="10"  count="2948" >
                 <Graph smoothing="0"  backColor="#ffffff"  foreColor="#000000"  type="Histogram"  fast="1" >
                   <Axis dimension="x"  name="APC-A"  label=""  auto="auto" />
                   <Axis dimension="y"  name=""  label=""  auto="auto" />
                   <GraphSettings level="5%"  smoothingHighResolution="1"  contourHighResolution="1"  histogramSmoothingCount="0"  graphResolution="256"  showOutliers="0"  drawLargeDots="0"  dotsToDraw="8000" />
                   <GraphEnvironment showGrid="0"  showAxes="tnTN"  showGates="1"  showFreqOnPlots="1"  showGateNameOnPlots="0"  showMedians="0"  showUncomped="0"  addEventParam="0"  lastYAxisName="" >
                     <TextTraits font="SansSerif"  size="14"  name="Labels"  style="bold"  color="#000000"  background="#00ffffff"  just="left" />
                     <TextTraits font="SansSerif"  size="14"  name="LayoutGates"  style="bold"  color="#000000"  background="#00ffffff"  just="left" />
                     <TextTraits font="SansSerif"  size="14"  name="Numbers"  style="bold"  color="#000000"  background="#00ffffff"  just="left" />
                     <TextTraits font="SansSerif"  size="14"  name="Legend"  style="bold"  color="#000000"  background="#00ffffff"  just="left" />
                     <WindowPosition x="0"  y="0"  width="0"  height="0"  displayed="0"  panelState="" />
                   </GraphEnvironment>
                 </Graph>
                 <Gate gating:id="ID571811862"  gating:parent_id="ID426839428" >
                   <gating:RectangleGate eventsInside="1"  annoOffsetX="0"  annoOffsetY="-20"  tint="#222288"  isTinted="1"  lineWeight="Normal"  userDefined="0" >
                     <gating:dimension gating:min="-197.41613054630696"  gating:max="430.98825876491304"  yRatio="0.3" >
                       <data-type:fcs-dimension data-type:name="APC-A" />
                     </gating:dimension>
                   </gating:RectangleGate>
                 </Gate>
               </Population>
             </Subpopulations>
           </Population>
         </Subpopulations>
       </SampleNode>
     </Sample>
     <Sample>
       <DataSet uri="file:/Users/renm3/Desktop/Mouse%20Invivo/p73CD4CreIBD-Ping/Ping/FACS-/FITC_001.fcs"  sampleID="2" />
       <transforms:spilloverMatrix spectral="0"  prefix="Comp-"  name="Acquisition-defined"  editable="0"  color="#c0c0c0"  version="FlowJo-10.6.1"  status="FINALIZED"  transforms:id="830b6709-fd62-44ec-a968-e1612d5aab5a"  suffix="" >
         <data-type:parameters>
           <data-type:parameter data-type:name="FITC-A"  userProvidedCompInfix="Comp-FITC-A" />
           <data-type:parameter data-type:name="APC-A"  userProvidedCompInfix="Comp-APC-A" />
           <data-type:parameter data-type:name="PE-Cy5-A"  userProvidedCompInfix="Comp-PE-Cy5-A" />
           <data-type:parameter data-type:name="PE-A"  userProvidedCompInfix="Comp-PE-A" />
         </data-type:parameters>
         <transforms:spillover data-type:parameter="FITC-A"  userProvidedCompInfix="Comp-FITC-A" >
           <transforms:coefficient data-type:parameter="FITC-A"  transforms:value="1" />
           <transforms:coefficient data-type:parameter="APC-A"  transforms:value="0" />
           <transforms:coefficient data-type:parameter="PE-Cy5-A"  transforms:value="0" />
           <transforms:coefficient data-type:parameter="PE-A"  transforms:value="0" />
         </transforms:spillover>
         <transforms:spillover data-type:parameter="APC-A"  userProvidedCompInfix="Comp-APC-A" >
           <transforms:coefficient data-type:parameter="FITC-A"  transforms:value="0" />
           <transforms:coefficient data-type:parameter="APC-A"  transforms:value="1" />
           <transforms:coefficient data-type:parameter="PE-Cy5-A"  transforms:value="0.1860000044" />
           <transforms:coefficient data-type:parameter="PE-A"  transforms:value="0" />
         </transforms:spillover>
         <transforms:spillover data-type:parameter="PE-Cy5-A"  userProvidedCompInfix="Comp-PE-Cy5-A" >
           <transforms:coefficient data-type:parameter="FITC-A"  transforms:value="0" />
           <transforms:coefficient data-type:parameter="APC-A"  transforms:value="0.3930000067" />
           <transforms:coefficient data-type:parameter="PE-Cy5-A"  transforms:value="1" />
           <transforms:coefficient data-type:parameter="PE-A"  transforms:value="0.0599999987" />
         </transforms:spillover>
         <transforms:spillover data-type:parameter="PE-A"  userProvidedCompInfix="Comp-PE-A" >
           <transforms:coefficient data-type:parameter="FITC-A"  transforms:value="0.0060000001" />
           <transforms:coefficient data-type:parameter="APC-A"  transforms:value="0" />
           <transforms:coefficient data-type:parameter="PE-Cy5-A"  transforms:value="0.0579999983" />
           <transforms:coefficient data-type:parameter="PE-A"  transforms:value="1" />
         </transforms:spillover>
       </transforms:spilloverMatrix>
       <Transformations>
         <transforms:linear transforms:minRange="0"  transforms:maxRange="262144"  gain="1" >
           <data-type:parameter data-type:name="FSC-A" />
         </transforms:linear>
         <transforms:linear transforms:minRange="0"  transforms:maxRange="262144"  gain="1" >
           <data-type:parameter data-type:name="SSC-A" />
         </transforms:linear>
         <transforms:biex transforms:length="256"  transforms:maxRange="262144"  transforms:neg="0"  transforms:width="-100"  transforms:pos="4.418539922" >
           <data-type:parameter data-type:name="FITC-A" />
         </transforms:biex>
         <transforms:biex transforms:length="256"  transforms:maxRange="262144"  transforms:neg="0"  transforms:width="-100"  transforms:pos="4.418539922" >
           <data-type:parameter data-type:name="APC-A" />
         </transforms:biex>
         <transforms:biex transforms:length="256"  transforms:maxRange="262144"  transforms:neg="0"  transforms:width="-100"  transforms:pos="4.418539922" >
           <data-type:parameter data-type:name="PE-Cy5-A" />
         </transforms:biex>
         <transforms:biex transforms:length="256"  transforms:maxRange="262144"  transforms:neg="0"  transforms:width="-100"  transforms:pos="4.418539922" >
           <data-type:parameter data-type:name="PE-A" />
         </transforms:biex>
         <transforms:linear transforms:minRange="0.0084364454"  transforms:maxRange="10"  gain="0.9373828271" >
           <data-type:parameter data-type:name="Time" />
         </transforms:linear>
         <transforms:biex transforms:length="256"  transforms:maxRange="262144"  transforms:neg="0"  transforms:width="-100"  transforms:pos="4.418539922" >
           <data-type:parameter data-type:name="Comp-FITC-A" />
         </transforms:biex>
         <transforms:biex transforms:length="256"  transforms:maxRange="262144"  transforms:neg="0"  transforms:width="-100"  transforms:pos="4.418539922" >
           <data-type:parameter data-type:name="Comp-APC-A" />
         </transforms:biex>
         <transforms:biex transforms:length="256"  transforms:maxRange="262144"  transforms:neg="0"  transforms:width="-100"  transforms:pos="4.418539922" >
           <data-type:parameter data-type:name="Comp-PE-Cy5-A" />
         </transforms:biex>
         <transforms:biex transforms:length="256"  transforms:maxRange="262144"  transforms:neg="0"  transforms:width="-100"  transforms:pos="4.418539922" >
           <data-type:parameter data-type:name="Comp-PE-A" />
         </transforms:biex>
       </Transformations>
       <Keywords>
         <Keyword name="FJ_FCS_VERSION"  value="3" />
         <Keyword name="$BEGINANALYSIS"  value="0" />
         <Keyword name="$ENDANALYSIS"  value="0" />
         <Keyword name="$BEGINSTEXT"  value="0" />
         <Keyword name="$ENDSTEXT"  value="0" />
         <Keyword name="$BEGINDATA"  value="2240" />
         <Keyword name="$ENDDATA"  value="142239             " />
         <Keyword name="$FIL"  value="FITC_001.fcs" />
         <Keyword name="$SYS"  value="Windows 7 6.1" />
         <Keyword name="$TOT"  value="5000               " />
         <Keyword name="$PAR"  value="7" />
         <Keyword name="$MODE"  value="L" />
         <Keyword name="$BYTEORD"  value="4,3,2,1" />
         <Keyword name="$DATATYPE"  value="F" />
         <Keyword name="$NEXTDATA"  value="0" />
         <Keyword name="CREATOR"  value="BD FACSDiva Software Version 8.0.1" />
         <Keyword name="TUBE NAME"  value="FITC" />
         <Keyword name="$SRC"  value="comp" />
         <Keyword name="EXPERIMENT NAME"  value="20191127" />
         <Keyword name="GUID"  value="e321c20a-0805-497e-a914-88155608cc5a" />
         <Keyword name="$DATE"  value="27-NOV-2019" />
         <Keyword name="$BTIM"  value="12:09:09" />
         <Keyword name="$ETIM"  value="12:09:19" />
         <Keyword name="$CYT"  value="LSRFortessa" />
         <Keyword name="SETTINGS"  value="Cytometer" />
         <Keyword name="CYTNUM"  value="1" />
         <Keyword name="WINDOW EXTENSION"  value="10.00" />
         <Keyword name="EXPORT USER NAME"  value="Administrator" />
         <Keyword name="EXPORT TIME"  value="27-NOV-2019-16:10:40" />
         <Keyword name="$OP"  value="Administrator" />
         <Keyword name="FSC ASF"  value="0.79" />
         <Keyword name="AUTOBS"  value="TRUE" />
         <Keyword name="$INST"  value=" " />
         <Keyword name="LASER1NAME"  value="Violet" />
         <Keyword name="LASER1DELAY"  value="40.64" />
         <Keyword name="LASER1ASF"  value="0.72" />
         <Keyword name="LASER2NAME"  value="Blue" />
         <Keyword name="LASER2DELAY"  value="0.00" />
         <Keyword name="LASER2ASF"  value="0.93" />
         <Keyword name="LASER3NAME"  value="Red" />
         <Keyword name="LASER3DELAY"  value="115.40" />
         <Keyword name="LASER3ASF"  value="0.42" />
         <Keyword name="LASER4NAME"  value="UV" />
         <Keyword name="LASER4DELAY"  value="74.35" />
         <Keyword name="LASER4ASF"  value="0.88" />
         <Keyword name="LASER5NAME"  value="Yel Gr" />
         <Keyword name="LASER5DELAY"  value="155.06" />
         <Keyword name="LASER5ASF"  value="0.75" />
         <Keyword name="$TIMESTEP"  value="0.01" />
         <Keyword name="SPILL"  value="4,FITC-A,APC-A,PE-Cy5-A,PE-A,1,0,0,0,0,1,0.18600000000000003,0,0,0.39299999999999996,1,0.06,0.006,0,0.057999999999999996,1" />
         <Keyword name="APPLY COMPENSATION"  value="TRUE" />
         <Keyword name="THRESHOLD"  value="FSC,5000" />
         <Keyword name="$P1N"  value="FSC-A" />
         <Keyword name="$P1R"  value="262144" />
         <Keyword name="$P1B"  value="32" />
         <Keyword name="$P1E"  value="0,0" />
         <Keyword name="$P1V"  value="324" />
         <Keyword name="$P1G"  value="1.0" />
         <Keyword name="P1DISPLAY"  value="LIN" />
         <Keyword name="P1BS"  value="0" />
         <Keyword name="P1MS"  value="0" />
         <Keyword name="$P2N"  value="SSC-A" />
         <Keyword name="$P2R"  value="262144" />
         <Keyword name="$P2B"  value="32" />
         <Keyword name="$P2E"  value="0,0" />
         <Keyword name="$P2V"  value="212" />
         <Keyword name="$P2G"  value="1.0" />
         <Keyword name="P2DISPLAY"  value="LIN" />
         <Keyword name="P2BS"  value="0" />
         <Keyword name="P2MS"  value="0" />
         <Keyword name="$P3N"  value="FITC-A" />
         <Keyword name="$P3R"  value="262144" />
         <Keyword name="$P3B"  value="32" />
         <Keyword name="$P3E"  value="0,0" />
         <Keyword name="$P3V"  value="375" />
         <Keyword name="$P3G"  value="1.0" />
         <Keyword name="P3DISPLAY"  value="LOG" />
         <Keyword name="P3BS"  value="73" />
         <Keyword name="P3MS"  value="0" />
         <Keyword name="$P4N"  value="APC-A" />
         <Keyword name="$P4R"  value="262144" />
         <Keyword name="$P4B"  value="32" />
         <Keyword name="$P4E"  value="0,0" />
         <Keyword name="$P4V"  value="521" />
         <Keyword name="$P4G"  value="1.0" />
         <Keyword name="P4DISPLAY"  value="LOG" />
         <Keyword name="P4BS"  value="221" />
         <Keyword name="P4MS"  value="0" />
         <Keyword name="$P5N"  value="PE-Cy5-A" />
         <Keyword name="$P5R"  value="262144" />
         <Keyword name="$P5B"  value="32" />
         <Keyword name="$P5E"  value="0,0" />
         <Keyword name="$P5V"  value="421" />
         <Keyword name="$P5G"  value="1.0" />
         <Keyword name="P5DISPLAY"  value="LOG" />
         <Keyword name="P5BS"  value="477" />
         <Keyword name="P5MS"  value="0" />
         <Keyword name="$P6N"  value="PE-A" />
         <Keyword name="$P6R"  value="262144" />
         <Keyword name="$P6B"  value="32" />
         <Keyword name="$P6E"  value="0,0" />
         <Keyword name="$P6V"  value="511" />
         <Keyword name="$P6G"  value="1.0" />
         <Keyword name="P6DISPLAY"  value="LOG" />
         <Keyword name="P6BS"  value="152" />
         <Keyword name="P6MS"  value="0" />
         <Keyword name="$P7N"  value="Time" />
         <Keyword name="$P7R"  value="262144" />
         <Keyword name="$P7B"  value="32" />
         <Keyword name="$P7E"  value="0,0" />
         <Keyword name="$P7G"  value="0.01" />
         <Keyword name="P7BS"  value="0" />
         <Keyword name="P7MS"  value="0" />
         <Keyword name="CST SETUP STATUS"  value="SUCCESS" />
         <Keyword name="CST BEADS LOT ID"  value="80998" />
         <Keyword name="CYTOMETER CONFIG NAME"  value="CST NIH 2-Blue 3-Red 4-YG 6-Violet 3-UV" />
         <Keyword name="CYTOMETER CONFIG CREATE DATE"  value="2018-10-08T16:27:56-04:00" />
         <Keyword name="CST SETUP DATE"  value="2019-09-09T14:07:09-04:00" />
         <Keyword name="CST BASELINE DATE"  value="2019-06-11T11:56:36-04:00" />
         <Keyword name="CST BEADS EXPIRED"  value="False" />
         <Keyword name="CST PERFORMANCE EXPIRED"  value="2019-09-10T14:07:09-04:00" />
         <Keyword name="CST REGULATORY STATUS"  value="RUO Performance Check" />
         <Keyword name="$P1S"  value="" />
         <Keyword name="$P2S"  value="" />
         <Keyword name="$P3S"  value="" />
         <Keyword name="$P4S"  value="" />
         <Keyword name="$P5S"  value="" />
         <Keyword name="$P6S"  value="" />
         <Keyword name="$P7S"  value="" />
         <Keyword name="$P8N"  value="Comp-FITC-A" />
         <Keyword name="$P8S"  value="" />
         <Keyword name="$P8R"  value="262144" />
         <Keyword name="$P9N"  value="Comp-APC-A" />
         <Keyword name="$P9S"  value="" />
         <Keyword name="$P9R"  value="262144" />
         <Keyword name="$P10N"  value="Comp-PE-Cy5-A" />
         <Keyword name="$P10S"  value="" />
         <Keyword name="$P10R"  value="262144" />
         <Keyword name="$P11N"  value="Comp-PE-A" />
         <Keyword name="$P11S"  value="" />
         <Keyword name="$P11R"  value="262144" />
       </Keywords>
       <SampleNode name="FITC_001.fcs"  annotation=""  owningGroup=""  expanded="1"  sortPriority="10"  count="5000"  sampleID="2" >
         <Graph smoothing="0"  backColor="#ffffff"  foreColor="#000000"  type="Pseudocolor"  fast="1" >
           <Axis dimension="x"  name="FSC-A"  label=""  auto="auto" />
           <Axis dimension="y"  name="SSC-A"  label=""  auto="auto" />
           <GraphSettings level="5%"  smoothingHighResolution="1"  contourHighResolution="1"  histogramSmoothingCount="0"  graphResolution="256"  showOutliers="0"  drawLargeDots="0"  dotsToDraw="8000"  tint="le.chartfill.none"  lineWeight="le.lineweight.normal"  lineStyle="le.linestyle.solid" />
           <GraphEnvironment showGrid="0"  showAxes="tnTN"  showGates="1"  showFreqOnPlots="1"  showGateNameOnPlots="0"  showMedians="0"  showUncomped="0"  addEventParam="0"  lastYAxisName="" >
             <TextTraits font="SansSerif"  size="14"  name="Labels"  style="bold"  color="#000000"  background="#00ffffff"  just="left" />
             <TextTraits font="SansSerif"  size="14"  name="LayoutGates"  style="bold"  color="#000000"  background="#00ffffff"  just="left" />
             <TextTraits font="SansSerif"  size="14"  name="Numbers"  style="bold"  color="#000000"  background="#00ffffff"  just="left" />
             <TextTraits font="SansSerif"  size="14"  name="Legend"  style="bold"  color="#000000"  background="#00ffffff"  just="left" />
             <WindowPosition x="0"  y="0"  width="0"  height="0"  displayed="0"  panelState="" />
           </GraphEnvironment>
         </Graph>
         <Subpopulations>
           <Population name="Size"  annotation=""  owningGroup=""  expanded="1"  sortPriority="10"  count="4813" >
             <Graph smoothing="0"  backColor="#ffffff"  foreColor="#000000"  type="Pseudocolor"  fast="1" >
               <Axis dimension="x"  name="FSC-A"  label=""  auto="auto" />
               <Axis dimension="y"  name="SSC-A"  label=""  auto="auto" />
               <GraphSettings level="5%"  smoothingHighResolution="1"  contourHighResolution="1"  histogramSmoothingCount="0"  graphResolution="256"  showOutliers="0"  drawLargeDots="0"  dotsToDraw="8000" />
               <GraphEnvironment showGrid="0"  showAxes="tnTN"  showGates="1"  showFreqOnPlots="1"  showGateNameOnPlots="0"  showMedians="0"  showUncomped="0"  addEventParam="0"  lastYAxisName="" >
                 <TextTraits font="SansSerif"  size="14"  name="Labels"  style="bold"  color="#000000"  background="#00ffffff"  just="left" />
                 <TextTraits font="SansSerif"  size="14"  name="LayoutGates"  style="bold"  color="#000000"  background="#00ffffff"  just="left" />
                 <TextTraits font="SansSerif"  size="14"  name="Numbers"  style="bold"  color="#000000"  background="#00ffffff"  just="left" />
                 <TextTraits font="SansSerif"  size="14"  name="Legend"  style="bold"  color="#000000"  background="#00ffffff"  just="left" />
                 <WindowPosition x="0"  y="0"  width="0"  height="0"  displayed="0"  panelState="" />
               </GraphEnvironment>
             </Graph>
             <Gate gating:id="ID1349498119" >
               <gating:PolygonGate eventsInside="1"  annoOffsetX="20"  annoOffsetY="-20"  tint="#000000"  isTinted="1"  lineWeight="Normal"  userDefined="0"  quadId="-1"  gateResolution="256" >
                 <gating:dimension>
                   <data-type:fcs-dimension data-type:name="FSC-A" />
                 </gating:dimension>
                 <gating:dimension>
                   <data-type:fcs-dimension data-type:name="SSC-A" />
                 </gating:dimension>
                 <gating:vertex>
                   <gating:coordinate data-type:value="7168" />
                   <gating:coordinate data-type:value="3072" />
                 </gating:vertex>
                 <gating:vertex>
                   <gating:coordinate data-type:value="171008" />
                   <gating:coordinate data-type:value="3072" />
                 </gating:vertex>
                 <gating:vertex>
                   <gating:coordinate data-type:value="261120" />
                   <gating:coordinate data-type:value="76800" />
                 </gating:vertex>
                 <gating:vertex>
                   <gating:coordinate data-type:value="261120" />
                   <gating:coordinate data-type:value="240640" />
                 </gating:vertex>
                 <gating:vertex>
                   <gating:coordinate data-type:value="119808" />
                   <gating:coordinate data-type:value="264192" />
                 </gating:vertex>
                 <gating:vertex>
                   <gating:coordinate data-type:value="0" />
                   <gating:coordinate data-type:value="220160" />
                 </gating:vertex>
                 <gating:vertex>
                   <gating:coordinate data-type:value="0" />
                   <gating:coordinate data-type:value="56320" />
                 </gating:vertex>
               </gating:PolygonGate>
             </Gate>
             <Subpopulations>
               <Population name="FITC-A+"  annotation=""  owningGroup=""  expanded="1"  sortPriority="10"  count="762" >
                 <Graph smoothing="0"  backColor="#ffffff"  foreColor="#000000"  type="Histogram"  fast="1" >
                   <Axis dimension="x"  name="FITC-A"  label=""  auto="auto" />
                   <Axis dimension="y"  name=""  label=""  auto="auto" />
                   <GraphSettings level="5%"  smoothingHighResolution="1"  contourHighResolution="1"  histogramSmoothingCount="0"  graphResolution="256"  showOutliers="0"  drawLargeDots="0"  dotsToDraw="8000" />
                   <GraphEnvironment showGrid="0"  showAxes="tnTN"  showGates="1"  showFreqOnPlots="1"  showGateNameOnPlots="0"  showMedians="0"  showUncomped="0"  addEventParam="0"  lastYAxisName="" >
                     <TextTraits font="SansSerif"  size="14"  name="Labels"  style="bold"  color="#000000"  background="#00ffffff"  just="left" />
                     <TextTraits font="SansSerif"  size="14"  name="LayoutGates"  style="bold"  color="#000000"  background="#00ffffff"  just="left" />
                     <TextTraits font="SansSerif"  size="14"  name="Numbers"  style="bold"  color="#000000"  background="#00ffffff"  just="left" />
                     <TextTraits font="SansSerif"  size="14"  name="Legend"  style="bold"  color="#000000"  background="#00ffffff"  just="left" />
                     <WindowPosition x="0"  y="0"  width="0"  height="0"  displayed="0"  panelState="" />
                   </GraphEnvironment>
                 </Graph>
                 <Gate gating:id="ID1137611329"  gating:parent_id="ID1349498119" >
                   <gating:RectangleGate eventsInside="1"  annoOffsetX="0"  annoOffsetY="-20"  tint="#228822"  isTinted="1"  lineWeight="Normal"  userDefined="0" >
                     <gating:dimension gating:min="1589.1829303678464"  gating:max="2951.5121267358973"  yRatio="0.3" >
                       <data-type:fcs-dimension data-type:name="FITC-A" />
                     </gating:dimension>
                   </gating:RectangleGate>
                 </Gate>
               </Population>
               <Population name="FITC-A-"  annotation=""  owningGroup=""  expanded="1"  sortPriority="10"  count="3450" >
                 <Graph smoothing="0"  backColor="#ffffff"  foreColor="#000000"  type="Histogram"  fast="1" >
                   <Axis dimension="x"  name="FITC-A"  label=""  auto="auto" />
                   <Axis dimension="y"  name=""  label=""  auto="auto" />
                   <GraphSettings level="5%"  smoothingHighResolution="1"  contourHighResolution="1"  histogramSmoothingCount="0"  graphResolution="256"  showOutliers="0"  drawLargeDots="0"  dotsToDraw="8000" />
                   <GraphEnvironment showGrid="0"  showAxes="tnTN"  showGates="1"  showFreqOnPlots="1"  showGateNameOnPlots="0"  showMedians="0"  showUncomped="0"  addEventParam="0"  lastYAxisName="" >
                     <TextTraits font="SansSerif"  size="14"  name="Labels"  style="bold"  color="#000000"  background="#00ffffff"  just="left" />
                     <TextTraits font="SansSerif"  size="14"  name="LayoutGates"  style="bold"  color="#000000"  background="#00ffffff"  just="left" />
                     <TextTraits font="SansSerif"  size="14"  name="Numbers"  style="bold"  color="#000000"  background="#00ffffff"  just="left" />
                     <TextTraits font="SansSerif"  size="14"  name="Legend"  style="bold"  color="#000000"  background="#00ffffff"  just="left" />
                     <WindowPosition x="0"  y="0"  width="0"  height="0"  displayed="0"  panelState="" />
                   </GraphEnvironment>
                 </Graph>
                 <Gate gating:id="ID1208909735"  gating:parent_id="ID1349498119" >
                   <gating:RectangleGate eventsInside="1"  annoOffsetX="0"  annoOffsetY="-20"  tint="#222288"  isTinted="1"  lineWeight="Normal"  userDefined="0" >
                     <gating:dimension gating:min="-172.80031001936482"  gating:max="816.7058344194432"  yRatio="0.3" >
                       <data-type:fcs-dimension data-type:name="FITC-A" />
                     </gating:dimension>
                   </gating:RectangleGate>
                 </Gate>
               </Population>
             </Subpopulations>
           </Population>
         </Subpopulations>
       </SampleNode>
     </Sample>
     <Sample>
       <DataSet uri="file:/Users/renm3/Desktop/Mouse%20Invivo/p73CD4CreIBD-Ping/Ping/FACS-/PE_002.fcs"  sampleID="3" />
       <transforms:spilloverMatrix spectral="0"  prefix="Comp-"  name="Acquisition-defined"  editable="0"  color="#c0c0c0"  version="FlowJo-10.6.1"  status="FINALIZED"  transforms:id="830b6709-fd62-44ec-a968-e1612d5aab5a"  suffix="" >
         <data-type:parameters>
           <data-type:parameter data-type:name="FITC-A"  userProvidedCompInfix="Comp-FITC-A" />
           <data-type:parameter data-type:name="APC-A"  userProvidedCompInfix="Comp-APC-A" />
           <data-type:parameter data-type:name="PE-Cy5-A"  userProvidedCompInfix="Comp-PE-Cy5-A" />
           <data-type:parameter data-type:name="PE-A"  userProvidedCompInfix="Comp-PE-A" />
         </data-type:parameters>
         <transforms:spillover data-type:parameter="FITC-A"  userProvidedCompInfix="Comp-FITC-A" >
           <transforms:coefficient data-type:parameter="FITC-A"  transforms:value="1" />
           <transforms:coefficient data-type:parameter="APC-A"  transforms:value="0" />
           <transforms:coefficient data-type:parameter="PE-Cy5-A"  transforms:value="0" />
           <transforms:coefficient data-type:parameter="PE-A"  transforms:value="0" />
         </transforms:spillover>
         <transforms:spillover data-type:parameter="APC-A"  userProvidedCompInfix="Comp-APC-A" >
           <transforms:coefficient data-type:parameter="FITC-A"  transforms:value="0" />
           <transforms:coefficient data-type:parameter="APC-A"  transforms:value="1" />
           <transforms:coefficient data-type:parameter="PE-Cy5-A"  transforms:value="0.1860000044" />
           <transforms:coefficient data-type:parameter="PE-A"  transforms:value="0" />
         </transforms:spillover>
         <transforms:spillover data-type:parameter="PE-Cy5-A"  userProvidedCompInfix="Comp-PE-Cy5-A" >
           <transforms:coefficient data-type:parameter="FITC-A"  transforms:value="0" />
           <transforms:coefficient data-type:parameter="APC-A"  transforms:value="0.3930000067" />
           <transforms:coefficient data-type:parameter="PE-Cy5-A"  transforms:value="1" />
           <transforms:coefficient data-type:parameter="PE-A"  transforms:value="0.0599999987" />
         </transforms:spillover>
         <transforms:spillover data-type:parameter="PE-A"  userProvidedCompInfix="Comp-PE-A" >
           <transforms:coefficient data-type:parameter="FITC-A"  transforms:value="0.0060000001" />
           <transforms:coefficient data-type:parameter="APC-A"  transforms:value="0" />
           <transforms:coefficient data-type:parameter="PE-Cy5-A"  transforms:value="0.0579999983" />
           <transforms:coefficient data-type:parameter="PE-A"  transforms:value="1" />
         </transforms:spillover>
       </transforms:spilloverMatrix>
       <Transformations>
         <transforms:linear transforms:minRange="0"  transforms:maxRange="262144"  gain="1" >
           <data-type:parameter data-type:name="FSC-A" />
         </transforms:linear>
         <transforms:linear transforms:minRange="0"  transforms:maxRange="262144"  gain="1" >
           <data-type:parameter data-type:name="SSC-A" />
         </transforms:linear>
         <transforms:biex transforms:length="256"  transforms:maxRange="262144"  transforms:neg="0"  transforms:width="-100"  transforms:pos="4.418539922" >
           <data-type:parameter data-type:name="FITC-A" />
         </transforms:biex>
         <transforms:biex transforms:length="256"  transforms:maxRange="262144"  transforms:neg="0"  transforms:width="-100"  transforms:pos="4.418539922" >
           <data-type:parameter data-type:name="APC-A" />
         </transforms:biex>
         <transforms:biex transforms:length="256"  transforms:maxRange="262144"  transforms:neg="0"  transforms:width="-100"  transforms:pos="4.418539922" >
           <data-type:parameter data-type:name="PE-Cy5-A" />
         </transforms:biex>
         <transforms:biex transforms:length="256"  transforms:maxRange="262144"  transforms:neg="0"  transforms:width="-100"  transforms:pos="4.418539922" >
           <data-type:parameter data-type:name="PE-A" />
         </transforms:biex>
         <transforms:linear transforms:minRange="0.0066050198"  transforms:maxRange="10"  gain="0.9435742593" >
           <data-type:parameter data-type:name="Time" />
         </transforms:linear>
         <transforms:biex transforms:length="256"  transforms:maxRange="262144"  transforms:neg="0"  transforms:width="-100"  transforms:pos="4.418539922" >
           <data-type:parameter data-type:name="Comp-FITC-A" />
         </transforms:biex>
         <transforms:biex transforms:length="256"  transforms:maxRange="262144"  transforms:neg="0"  transforms:width="-100"  transforms:pos="4.418539922" >
           <data-type:parameter data-type:name="Comp-APC-A" />
         </transforms:biex>
         <transforms:biex transforms:length="256"  transforms:maxRange="262144"  transforms:neg="0"  transforms:width="-100"  transforms:pos="4.418539922" >
           <data-type:parameter data-type:name="Comp-PE-Cy5-A" />
         </transforms:biex>
         <transforms:biex transforms:length="256"  transforms:maxRange="262144"  transforms:neg="0"  transforms:width="-100"  transforms:pos="4.418539922" >
           <data-type:parameter data-type:name="Comp-PE-A" />
         </transforms:biex>
       </Transformations>
       <Keywords>
         <Keyword name="FJ_FCS_VERSION"  value="3" />
         <Keyword name="$BEGINANALYSIS"  value="0" />
         <Keyword name="$ENDANALYSIS"  value="0" />
         <Keyword name="$BEGINSTEXT"  value="0" />
         <Keyword name="$ENDSTEXT"  value="0" />
         <Keyword name="$BEGINDATA"  value="2236" />
         <Keyword name="$ENDDATA"  value="142235             " />
         <Keyword name="$FIL"  value="PE_002.fcs" />
         <Keyword name="$SYS"  value="Windows 7 6.1" />
         <Keyword name="$TOT"  value="5000               " />
         <Keyword name="$PAR"  value="7" />
         <Keyword name="$MODE"  value="L" />
         <Keyword name="$BYTEORD"  value="4,3,2,1" />
         <Keyword name="$DATATYPE"  value="F" />
         <Keyword name="$NEXTDATA"  value="0" />
         <Keyword name="CREATOR"  value="BD FACSDiva Software Version 8.0.1" />
         <Keyword name="TUBE NAME"  value="PE" />
         <Keyword name="$SRC"  value="comp" />
         <Keyword name="EXPERIMENT NAME"  value="20191127" />
         <Keyword name="GUID"  value="ce4a3fae-fc06-4d08-ab9b-ac811f4a16d2" />
         <Keyword name="$DATE"  value="27-NOV-2019" />
         <Keyword name="$BTIM"  value="12:09:34" />
         <Keyword name="$ETIM"  value="12:09:44" />
         <Keyword name="$CYT"  value="LSRFortessa" />
         <Keyword name="SETTINGS"  value="Cytometer" />
         <Keyword name="CYTNUM"  value="1" />
         <Keyword name="WINDOW EXTENSION"  value="10.00" />
         <Keyword name="EXPORT USER NAME"  value="Administrator" />
         <Keyword name="EXPORT TIME"  value="27-NOV-2019-16:10:41" />
         <Keyword name="$OP"  value="Administrator" />
         <Keyword name="FSC ASF"  value="0.79" />
         <Keyword name="AUTOBS"  value="TRUE" />
         <Keyword name="$INST"  value=" " />
         <Keyword name="LASER1NAME"  value="Violet" />
         <Keyword name="LASER1DELAY"  value="40.64" />
         <Keyword name="LASER1ASF"  value="0.72" />
         <Keyword name="LASER2NAME"  value="Blue" />
         <Keyword name="LASER2DELAY"  value="0.00" />
         <Keyword name="LASER2ASF"  value="0.93" />
         <Keyword name="LASER3NAME"  value="Red" />
         <Keyword name="LASER3DELAY"  value="115.40" />
         <Keyword name="LASER3ASF"  value="0.42" />
         <Keyword name="LASER4NAME"  value="UV" />
         <Keyword name="LASER4DELAY"  value="74.35" />
         <Keyword name="LASER4ASF"  value="0.88" />
         <Keyword name="LASER5NAME"  value="Yel Gr" />
         <Keyword name="LASER5DELAY"  value="155.06" />
         <Keyword name="LASER5ASF"  value="0.75" />
         <Keyword name="$TIMESTEP"  value="0.01" />
         <Keyword name="SPILL"  value="4,FITC-A,APC-A,PE-Cy5-A,PE-A,1,0,0,0,0,1,0.18600000000000003,0,0,0.39299999999999996,1,0.06,0.006,0,0.057999999999999996,1" />
         <Keyword name="APPLY COMPENSATION"  value="TRUE" />
         <Keyword name="THRESHOLD"  value="FSC,5000" />
         <Keyword name="$P1N"  value="FSC-A" />
         <Keyword name="$P1R"  value="262144" />
         <Keyword name="$P1B"  value="32" />
         <Keyword name="$P1E"  value="0,0" />
         <Keyword name="$P1V"  value="324" />
         <Keyword name="$P1G"  value="1.0" />
         <Keyword name="P1DISPLAY"  value="LIN" />
         <Keyword name="P1BS"  value="0" />
         <Keyword name="P1MS"  value="0" />
         <Keyword name="$P2N"  value="SSC-A" />
         <Keyword name="$P2R"  value="262144" />
         <Keyword name="$P2B"  value="32" />
         <Keyword name="$P2E"  value="0,0" />
         <Keyword name="$P2V"  value="212" />
         <Keyword name="$P2G"  value="1.0" />
         <Keyword name="P2DISPLAY"  value="LIN" />
         <Keyword name="P2BS"  value="0" />
         <Keyword name="P2MS"  value="0" />
         <Keyword name="$P3N"  value="FITC-A" />
         <Keyword name="$P3R"  value="262144" />
         <Keyword name="$P3B"  value="32" />
         <Keyword name="$P3E"  value="0,0" />
         <Keyword name="$P3V"  value="375" />
         <Keyword name="$P3G"  value="1.0" />
         <Keyword name="P3DISPLAY"  value="LOG" />
         <Keyword name="P3BS"  value="72" />
         <Keyword name="P3MS"  value="0" />
         <Keyword name="$P4N"  value="APC-A" />
         <Keyword name="$P4R"  value="262144" />
         <Keyword name="$P4B"  value="32" />
         <Keyword name="$P4E"  value="0,0" />
         <Keyword name="$P4V"  value="521" />
         <Keyword name="$P4G"  value="1.0" />
         <Keyword name="P4DISPLAY"  value="LOG" />
         <Keyword name="P4BS"  value="976" />
         <Keyword name="P4MS"  value="0" />
         <Keyword name="$P5N"  value="PE-Cy5-A" />
         <Keyword name="$P5R"  value="262144" />
         <Keyword name="$P5B"  value="32" />
         <Keyword name="$P5E"  value="0,0" />
         <Keyword name="$P5V"  value="421" />
         <Keyword name="$P5G"  value="1.0" />
         <Keyword name="P5DISPLAY"  value="LOG" />
         <Keyword name="P5BS"  value="443" />
         <Keyword name="P5MS"  value="0" />
         <Keyword name="$P6N"  value="PE-A" />
         <Keyword name="$P6R"  value="262144" />
         <Keyword name="$P6B"  value="32" />
         <Keyword name="$P6E"  value="0,0" />
         <Keyword name="$P6V"  value="511" />
         <Keyword name="$P6G"  value="1.0" />
         <Keyword name="P6DISPLAY"  value="LOG" />
         <Keyword name="P6BS"  value="250" />
         <Keyword name="P6MS"  value="0" />
         <Keyword name="$P7N"  value="Time" />
         <Keyword name="$P7R"  value="262144" />
         <Keyword name="$P7B"  value="32" />
         <Keyword name="$P7E"  value="0,0" />
         <Keyword name="$P7G"  value="0.01" />
         <Keyword name="P7BS"  value="0" />
         <Keyword name="P7MS"  value="0" />
         <Keyword name="CST SETUP STATUS"  value="SUCCESS" />
         <Keyword name="CST BEADS LOT ID"  value="80998" />
         <Keyword name="CYTOMETER CONFIG NAME"  value="CST NIH 2-Blue 3-Red 4-YG 6-Violet 3-UV" />
         <Keyword name="CYTOMETER CONFIG CREATE DATE"  value="2018-10-08T16:27:56-04:00" />
         <Keyword name="CST SETUP DATE"  value="2019-09-09T14:07:09-04:00" />
         <Keyword name="CST BASELINE DATE"  value="2019-06-11T11:56:36-04:00" />
         <Keyword name="CST BEADS EXPIRED"  value="False" />
         <Keyword name="CST PERFORMANCE EXPIRED"  value="2019-09-10T14:07:09-04:00" />
         <Keyword name="CST REGULATORY STATUS"  value="RUO Performance Check" />
         <Keyword name="$P1S"  value="" />
         <Keyword name="$P2S"  value="" />
         <Keyword name="$P3S"  value="" />
         <Keyword name="$P4S"  value="" />
         <Keyword name="$P5S"  value="" />
         <Keyword name="$P6S"  value="" />
         <Keyword name="$P7S"  value="" />
         <Keyword name="$P8N"  value="Comp-FITC-A" />
         <Keyword name="$P8S"  value="" />
         <Keyword name="$P8R"  value="262144" />
         <Keyword name="$P9N"  value="Comp-APC-A" />
         <Keyword name="$P9S"  value="" />
         <Keyword name="$P9R"  value="262144" />
         <Keyword name="$P10N"  value="Comp-PE-Cy5-A" />
         <Keyword name="$P10S"  value="" />
         <Keyword name="$P10R"  value="262144" />
         <Keyword name="$P11N"  value="Comp-PE-A" />
         <Keyword name="$P11S"  value="" />
         <Keyword name="$P11R"  value="262144" />
       </Keywords>
       <SampleNode name="PE_002.fcs"  annotation=""  owningGroup=""  expanded="1"  sortPriority="10"  count="5000"  sampleID="3" >
         <Graph smoothing="0"  backColor="#ffffff"  foreColor="#000000"  type="Pseudocolor"  fast="1" >
           <Axis dimension="x"  name="FSC-A"  label=""  auto="auto" />
           <Axis dimension="y"  name="SSC-A"  label=""  auto="auto" />
           <GraphSettings level="5%"  smoothingHighResolution="1"  contourHighResolution="1"  histogramSmoothingCount="0"  graphResolution="256"  showOutliers="0"  drawLargeDots="0"  dotsToDraw="8000"  tint="le.chartfill.none"  lineWeight="le.lineweight.normal"  lineStyle="le.linestyle.solid" />
           <GraphEnvironment showGrid="0"  showAxes="tnTN"  showGates="1"  showFreqOnPlots="1"  showGateNameOnPlots="0"  showMedians="0"  showUncomped="0"  addEventParam="0"  lastYAxisName="" >
             <TextTraits font="SansSerif"  size="14"  name="Labels"  style="bold"  color="#000000"  background="#00ffffff"  just="left" />
             <TextTraits font="SansSerif"  size="14"  name="LayoutGates"  style="bold"  color="#000000"  background="#00ffffff"  just="left" />
             <TextTraits font="SansSerif"  size="14"  name="Numbers"  style="bold"  color="#000000"  background="#00ffffff"  just="left" />
             <TextTraits font="SansSerif"  size="14"  name="Legend"  style="bold"  color="#000000"  background="#00ffffff"  just="left" />
             <WindowPosition x="0"  y="0"  width="0"  height="0"  displayed="0"  panelState="" />
           </GraphEnvironment>
         </Graph>
         <Subpopulations>
           <Population name="Size"  annotation=""  owningGroup=""  expanded="1"  sortPriority="10"  count="2031" >
             <Graph smoothing="0"  backColor="#ffffff"  foreColor="#000000"  type="Pseudocolor"  fast="1" >
               <Axis dimension="x"  name="FSC-A"  label=""  auto="auto" />
               <Axis dimension="y"  name="SSC-A"  label=""  auto="auto" />
               <GraphSettings level="5%"  smoothingHighResolution="1"  contourHighResolution="1"  histogramSmoothingCount="0"  graphResolution="256"  showOutliers="0"  drawLargeDots="0"  dotsToDraw="8000" />
               <GraphEnvironment showGrid="0"  showAxes="tnTN"  showGates="1"  showFreqOnPlots="1"  showGateNameOnPlots="0"  showMedians="0"  showUncomped="0"  addEventParam="0"  lastYAxisName="" >
                 <TextTraits font="SansSerif"  size="14"  name="Labels"  style="bold"  color="#000000"  background="#00ffffff"  just="left" />
                 <TextTraits font="SansSerif"  size="14"  name="LayoutGates"  style="bold"  color="#000000"  background="#00ffffff"  just="left" />
                 <TextTraits font="SansSerif"  size="14"  name="Numbers"  style="bold"  color="#000000"  background="#00ffffff"  just="left" />
                 <TextTraits font="SansSerif"  size="14"  name="Legend"  style="bold"  color="#000000"  background="#00ffffff"  just="left" />
                 <WindowPosition x="0"  y="0"  width="0"  height="0"  displayed="0"  panelState="" />
               </GraphEnvironment>
             </Graph>
             <Gate gating:id="ID63700984" >
               <gating:PolygonGate eventsInside="1"  annoOffsetX="20"  annoOffsetY="-20"  tint="#000000"  isTinted="1"  lineWeight="Normal"  userDefined="0"  quadId="-1"  gateResolution="256" >
                 <gating:dimension>
                   <data-type:fcs-dimension data-type:name="FSC-A" />
                 </gating:dimension>
                 <gating:dimension>
                   <data-type:fcs-dimension data-type:name="SSC-A" />
                 </gating:dimension>
                 <gating:vertex>
                   <gating:coordinate data-type:value="98304" />
                   <gating:coordinate data-type:value="120832" />
                 </gating:vertex>
                 <gating:vertex>
                   <gating:coordinate data-type:value="112640" />
                   <gating:coordinate data-type:value="122880" />
                 </gating:vertex>
                 <gating:vertex>
                   <gating:coordinate data-type:value="118784" />
                   <gating:coordinate data-type:value="132096" />
                 </gating:vertex>
                 <gating:vertex>
                   <gating:coordinate data-type:value="111616" />
                   <gating:coordinate data-type:value="141312" />
                 </gating:vertex>
                 <gating:vertex>
                   <gating:coordinate data-type:value="96256" />
                   <gating:coordinate data-type:value="141312" />
                 </gating:vertex>
                 <gating:vertex>
                   <gating:coordinate data-type:value="87040" />
                   <gating:coordinate data-type:value="135168" />
                 </gating:vertex>
                 <gating:vertex>
                   <gating:coordinate data-type:value="98304" />
                   <gating:coordinate data-type:value="120832" />
                 </gating:vertex>
               </gating:PolygonGate>
             </Gate>
             <Subpopulations>
               <Population name="PE-A+"  annotation=""  owningGroup=""  expanded="1"  sortPriority="10"  count="822" >
                 <Graph smoothing="0"  backColor="#ffffff"  foreColor="#000000"  type="Histogram"  fast="1" >
                   <Axis dimension="x"  name="PE-A"  label=""  auto="auto" />
                   <Axis dimension="y"  name=""  label=""  auto="auto" />
                   <GraphSettings level="5%"  smoothingHighResolution="1"  contourHighResolution="1"  histogramSmoothingCount="0"  graphResolution="256"  showOutliers="0"  drawLargeDots="0"  dotsToDraw="8000" />
                   <GraphEnvironment showGrid="0"  showAxes="tnTN"  showGates="1"  showFreqOnPlots="1"  showGateNameOnPlots="0"  showMedians="0"  showUncomped="0"  addEventParam="0"  lastYAxisName="" >
                     <TextTraits font="SansSerif"  size="14"  name="Labels"  style="bold"  color="#000000"  background="#00ffffff"  just="left" />
                     <TextTraits font="SansSerif"  size="14"  name="LayoutGates"  style="bold"  color="#000000"  background="#00ffffff"  just="left" />
                     <TextTraits font="SansSerif"  size="14"  name="Numbers"  style="bold"  color="#000000"  background="#00ffffff"  just="left" />
                     <TextTraits font="SansSerif"  size="14"  name="Legend"  style="bold"  color="#000000"  background="#00ffffff"  just="left" />
                     <WindowPosition x="0"  y="0"  width="0"  height="0"  displayed="0"  panelState="" />
                   </GraphEnvironment>
                 </Graph>
                 <Gate gating:id="ID17142133"  gating:parent_id="ID63700984" >
                   <gating:RectangleGate eventsInside="1"  annoOffsetX="0"  annoOffsetY="-20"  tint="#228822"  isTinted="1"  lineWeight="Normal"  userDefined="0" >
                     <gating:dimension gating:min="60091.22871388658"  gating:max="87141.08491468057"  yRatio="0.3" >
                       <data-type:fcs-dimension data-type:name="PE-A" />
                     </gating:dimension>
                   </gating:RectangleGate>
                 </Gate>
               </Population>
               <Population name="PE-A-"  annotation=""  owningGroup=""  expanded="1"  sortPriority="10"  count="1137" >
                 <Graph smoothing="0"  backColor="#ffffff"  foreColor="#000000"  type="Histogram"  fast="1" >
                   <Axis dimension="x"  name="PE-A"  label=""  auto="auto" />
                   <Axis dimension="y"  name=""  label=""  auto="auto" />
                   <GraphSettings level="5%"  smoothingHighResolution="1"  contourHighResolution="1"  histogramSmoothingCount="0"  graphResolution="256"  showOutliers="0"  drawLargeDots="0"  dotsToDraw="8000" />
                   <GraphEnvironment showGrid="0"  showAxes="tnTN"  showGates="1"  showFreqOnPlots="1"  showGateNameOnPlots="0"  showMedians="0"  showUncomped="0"  addEventParam="0"  lastYAxisName="" >
                     <TextTraits font="SansSerif"  size="14"  name="Labels"  style="bold"  color="#000000"  background="#00ffffff"  just="left" />
                     <TextTraits font="SansSerif"  size="14"  name="LayoutGates"  style="bold"  color="#000000"  background="#00ffffff"  just="left" />
                     <TextTraits font="SansSerif"  size="14"  name="Numbers"  style="bold"  color="#000000"  background="#00ffffff"  just="left" />
                     <TextTraits font="SansSerif"  size="14"  name="Legend"  style="bold"  color="#000000"  background="#00ffffff"  just="left" />
                     <WindowPosition x="0"  y="0"  width="0"  height="0"  displayed="0"  panelState="" />
                   </GraphEnvironment>
                 </Graph>
                 <Gate gating:id="ID75256603"  gating:parent_id="ID63700984" >
                   <gating:RectangleGate eventsInside="1"  annoOffsetX="0"  annoOffsetY="-20"  tint="#222288"  isTinted="1"  lineWeight="Normal"  userDefined="0" >
                     <gating:dimension gating:min="-283.9918921999789"  gating:max="359.2020878439997"  yRatio="0.3" >
                       <data-type:fcs-dimension data-type:name="PE-A" />
                     </gating:dimension>
                   </gating:RectangleGate>
                 </Gate>
               </Population>
             </Subpopulations>
           </Population>
         </Subpopulations>
       </SampleNode>
     </Sample>
     <Sample>
       <DataSet uri="file:/Users/renm3/Desktop/Mouse%20Invivo/p73CD4CreIBD-Ping/Ping/FACS-/PECY5_003.fcs"  sampleID="4" />
       <transforms:spilloverMatrix spectral="0"  prefix="Comp-"  name="Acquisition-defined"  editable="0"  color="#c0c0c0"  version="FlowJo-10.6.1"  status="FINALIZED"  transforms:id="8d8877dd-5485-4556-b304-42c536b4a697"  suffix="" >
         <data-type:parameters>
           <data-type:parameter data-type:name="FITC-A"  userProvidedCompInfix="Comp-FITC-A" />
           <data-type:parameter data-type:name="APC-A"  userProvidedCompInfix="Comp-APC-A" />
           <data-type:parameter data-type:name="PE-Cy5-A"  userProvidedCompInfix="Comp-PE-Cy5-A" />
           <data-type:parameter data-type:name="PE-A"  userProvidedCompInfix="Comp-PE-A" />
         </data-type:parameters>
         <transforms:spillover data-type:parameter="FITC-A"  userProvidedCompInfix="Comp-FITC-A" >
           <transforms:coefficient data-type:parameter="FITC-A"  transforms:value="1" />
           <transforms:coefficient data-type:parameter="APC-A"  transforms:value="0" />
           <transforms:coefficient data-type:parameter="PE-Cy5-A"  transforms:value="0" />
           <transforms:coefficient data-type:parameter="PE-A"  transforms:value="0" />
         </transforms:spillover>
         <transforms:spillover data-type:parameter="APC-A"  userProvidedCompInfix="Comp-APC-A" >
           <transforms:coefficient data-type:parameter="FITC-A"  transforms:value="0" />
           <transforms:coefficient data-type:parameter="APC-A"  transforms:value="1" />
           <transforms:coefficient data-type:parameter="PE-Cy5-A"  transforms:value="0.1860000044" />
           <transforms:coefficient data-type:parameter="PE-A"  transforms:value="0" />
         </transforms:spillover>
         <transforms:spillover data-type:parameter="PE-Cy5-A"  userProvidedCompInfix="Comp-PE-Cy5-A" >
           <transforms:coefficient data-type:parameter="FITC-A"  transforms:value="0" />
           <transforms:coefficient data-type:parameter="APC-A"  transforms:value="0.400000006" />
           <transforms:coefficient data-type:parameter="PE-Cy5-A"  transforms:value="1" />
           <transforms:coefficient data-type:parameter="PE-A"  transforms:value="0.0599999987" />
         </transforms:spillover>
         <transforms:spillover data-type:parameter="PE-A"  userProvidedCompInfix="Comp-PE-A" >
           <transforms:coefficient data-type:parameter="FITC-A"  transforms:value="0.0060000001" />
           <transforms:coefficient data-type:parameter="APC-A"  transforms:value="0" />
           <transforms:coefficient data-type:parameter="PE-Cy5-A"  transforms:value="0.0579999983" />
           <transforms:coefficient data-type:parameter="PE-A"  transforms:value="1" />
         </transforms:spillover>
       </transforms:spilloverMatrix>
       <Transformations>
         <transforms:linear transforms:minRange="0"  transforms:maxRange="262144"  gain="1" >
           <data-type:parameter data-type:name="FSC-A" />
         </transforms:linear>
         <transforms:linear transforms:minRange="0"  transforms:maxRange="262144"  gain="1" >
           <data-type:parameter data-type:name="SSC-A" />
         </transforms:linear>
         <transforms:biex transforms:length="256"  transforms:maxRange="262144"  transforms:neg="0"  transforms:width="-100"  transforms:pos="4.418539922" >
           <data-type:parameter data-type:name="FITC-A" />
         </transforms:biex>
         <transforms:biex transforms:length="256"  transforms:maxRange="262144"  transforms:neg="0"  transforms:width="-100"  transforms:pos="4.418539922" >
           <data-type:parameter data-type:name="APC-A" />
         </transforms:biex>
         <transforms:biex transforms:length="256"  transforms:maxRange="262144"  transforms:neg="0"  transforms:width="-100"  transforms:pos="4.418539922" >
           <data-type:parameter data-type:name="PE-Cy5-A" />
         </transforms:biex>
         <transforms:biex transforms:length="256"  transforms:maxRange="262144"  transforms:neg="0"  transforms:width="-100"  transforms:pos="4.418539922" >
           <data-type:parameter data-type:name="PE-A" />
         </transforms:biex>
         <transforms:linear transforms:minRange="0.0081977879"  transforms:maxRange="7"  gain="0.9108653221" >
           <data-type:parameter data-type:name="Time" />
         </transforms:linear>
         <transforms:biex transforms:length="256"  transforms:maxRange="262144"  transforms:neg="0"  transforms:width="-100"  transforms:pos="4.418539922" >
           <data-type:parameter data-type:name="Comp-FITC-A" />
         </transforms:biex>
         <transforms:biex transforms:length="256"  transforms:maxRange="262144"  transforms:neg="0"  transforms:width="-100"  transforms:pos="4.418539922" >
           <data-type:parameter data-type:name="Comp-APC-A" />
         </transforms:biex>
         <transforms:biex transforms:length="256"  transforms:maxRange="262144"  transforms:neg="0"  transforms:width="-100"  transforms:pos="4.418539922" >
           <data-type:parameter data-type:name="Comp-PE-Cy5-A" />
         </transforms:biex>
         <transforms:biex transforms:length="256"  transforms:maxRange="262144"  transforms:neg="0"  transforms:width="-100"  transforms:pos="4.418539922" >
           <data-type:parameter data-type:name="Comp-PE-A" />
         </transforms:biex>
       </Transformations>
       <Keywords>
         <Keyword name="FJ_FCS_VERSION"  value="3" />
         <Keyword name="$BEGINANALYSIS"  value="0" />
         <Keyword name="$ENDANALYSIS"  value="0" />
         <Keyword name="$BEGINSTEXT"  value="0" />
         <Keyword name="$ENDSTEXT"  value="0" />
         <Keyword name="$BEGINDATA"  value="2227" />
         <Keyword name="$ENDDATA"  value="142226             " />
         <Keyword name="$FIL"  value="PECY5_003.fcs" />
         <Keyword name="$SYS"  value="Windows 7 6.1" />
         <Keyword name="$TOT"  value="5000               " />
         <Keyword name="$PAR"  value="7" />
         <Keyword name="$MODE"  value="L" />
         <Keyword name="$BYTEORD"  value="4,3,2,1" />
         <Keyword name="$DATATYPE"  value="F" />
         <Keyword name="$NEXTDATA"  value="0" />
         <Keyword name="CREATOR"  value="BD FACSDiva Software Version 8.0.1" />
         <Keyword name="TUBE NAME"  value="PECY5" />
         <Keyword name="$SRC"  value="comp" />
         <Keyword name="EXPERIMENT NAME"  value="20191127" />
         <Keyword name="GUID"  value="a2ba6ab8-3a75-454e-b930-93a6d16d4715" />
         <Keyword name="$DATE"  value="27-NOV-2019" />
         <Keyword name="$BTIM"  value="12:10:26" />
         <Keyword name="$ETIM"  value="12:10:33" />
         <Keyword name="$CYT"  value="LSRFortessa" />
         <Keyword name="SETTINGS"  value="Cytometer" />
         <Keyword name="CYTNUM"  value="1" />
         <Keyword name="WINDOW EXTENSION"  value="10.00" />
         <Keyword name="EXPORT USER NAME"  value="Administrator" />
         <Keyword name="EXPORT TIME"  value="27-NOV-2019-16:10:41" />
         <Keyword name="$OP"  value="Administrator" />
         <Keyword name="FSC ASF"  value="0.79" />
         <Keyword name="AUTOBS"  value="TRUE" />
         <Keyword name="$INST"  value=" " />
         <Keyword name="LASER1NAME"  value="Violet" />
         <Keyword name="LASER1DELAY"  value="40.64" />
         <Keyword name="LASER1ASF"  value="0.72" />
         <Keyword name="LASER2NAME"  value="Blue" />
         <Keyword name="LASER2DELAY"  value="0.00" />
         <Keyword name="LASER2ASF"  value="0.93" />
         <Keyword name="LASER3NAME"  value="Red" />
         <Keyword name="LASER3DELAY"  value="115.40" />
         <Keyword name="LASER3ASF"  value="0.42" />
         <Keyword name="LASER4NAME"  value="UV" />
         <Keyword name="LASER4DELAY"  value="74.35" />
         <Keyword name="LASER4ASF"  value="0.88" />
         <Keyword name="LASER5NAME"  value="Yel Gr" />
         <Keyword name="LASER5DELAY"  value="155.06" />
         <Keyword name="LASER5ASF"  value="0.75" />
         <Keyword name="$TIMESTEP"  value="0.01" />
         <Keyword name="SPILL"  value="4,FITC-A,APC-A,PE-Cy5-A,PE-A,1,0,0,0,0,1,0.18600000000000003,0,0,0.4,1,0.06,0.006,0,0.057999999999999996,1" />
         <Keyword name="APPLY COMPENSATION"  value="TRUE" />
         <Keyword name="THRESHOLD"  value="FSC,5000" />
         <Keyword name="$P1N"  value="FSC-A" />
         <Keyword name="$P1R"  value="262144" />
         <Keyword name="$P1B"  value="32" />
         <Keyword name="$P1E"  value="0,0" />
         <Keyword name="$P1V"  value="324" />
         <Keyword name="$P1G"  value="1.0" />
         <Keyword name="P1DISPLAY"  value="LIN" />
         <Keyword name="P1BS"  value="0" />
         <Keyword name="P1MS"  value="0" />
         <Keyword name="$P2N"  value="SSC-A" />
         <Keyword name="$P2R"  value="262144" />
         <Keyword name="$P2B"  value="32" />
         <Keyword name="$P2E"  value="0,0" />
         <Keyword name="$P2V"  value="212" />
         <Keyword name="$P2G"  value="1.0" />
         <Keyword name="P2DISPLAY"  value="LIN" />
         <Keyword name="P2BS"  value="0" />
         <Keyword name="P2MS"  value="0" />
         <Keyword name="$P3N"  value="FITC-A" />
         <Keyword name="$P3R"  value="262144" />
         <Keyword name="$P3B"  value="32" />
         <Keyword name="$P3E"  value="0,0" />
         <Keyword name="$P3V"  value="375" />
         <Keyword name="$P3G"  value="1.0" />
         <Keyword name="P3DISPLAY"  value="LOG" />
         <Keyword name="P3BS"  value="63" />
         <Keyword name="P3MS"  value="0" />
         <Keyword name="$P4N"  value="APC-A" />
         <Keyword name="$P4R"  value="262144" />
         <Keyword name="$P4B"  value="32" />
         <Keyword name="$P4E"  value="0,0" />
         <Keyword name="$P4V"  value="521" />
         <Keyword name="$P4G"  value="1.0" />
         <Keyword name="P4DISPLAY"  value="LOG" />
         <Keyword name="P4BS"  value="3596" />
         <Keyword name="P4MS"  value="0" />
         <Keyword name="$P5N"  value="PE-Cy5-A" />
         <Keyword name="$P5R"  value="262144" />
         <Keyword name="$P5B"  value="32" />
         <Keyword name="$P5E"  value="0,0" />
         <Keyword name="$P5V"  value="421" />
         <Keyword name="$P5G"  value="1.0" />
         <Keyword name="P5DISPLAY"  value="LOG" />
         <Keyword name="P5BS"  value="195" />
         <Keyword name="P5MS"  value="0" />
         <Keyword name="$P6N"  value="PE-A" />
         <Keyword name="$P6R"  value="262144" />
         <Keyword name="$P6B"  value="32" />
         <Keyword name="$P6E"  value="0,0" />
         <Keyword name="$P6V"  value="511" />
         <Keyword name="$P6G"  value="1.0" />
         <Keyword name="P6DISPLAY"  value="LOG" />
         <Keyword name="P6BS"  value="576" />
         <Keyword name="P6MS"  value="0" />
         <Keyword name="$P7N"  value="Time" />
         <Keyword name="$P7R"  value="262144" />
         <Keyword name="$P7B"  value="32" />
         <Keyword name="$P7E"  value="0,0" />
         <Keyword name="$P7G"  value="0.01" />
         <Keyword name="P7BS"  value="0" />
         <Keyword name="P7MS"  value="0" />
         <Keyword name="CST SETUP STATUS"  value="SUCCESS" />
         <Keyword name="CST BEADS LOT ID"  value="80998" />
         <Keyword name="CYTOMETER CONFIG NAME"  value="CST NIH 2-Blue 3-Red 4-YG 6-Violet 3-UV" />
         <Keyword name="CYTOMETER CONFIG CREATE DATE"  value="2018-10-08T16:27:56-04:00" />
         <Keyword name="CST SETUP DATE"  value="2019-09-09T14:07:09-04:00" />
         <Keyword name="CST BASELINE DATE"  value="2019-06-11T11:56:36-04:00" />
         <Keyword name="CST BEADS EXPIRED"  value="False" />
         <Keyword name="CST PERFORMANCE EXPIRED"  value="2019-09-10T14:07:09-04:00" />
         <Keyword name="CST REGULATORY STATUS"  value="RUO Performance Check" />
         <Keyword name="$P1S"  value="" />
         <Keyword name="$P2S"  value="" />
         <Keyword name="$P3S"  value="" />
         <Keyword name="$P4S"  value="" />
         <Keyword name="$P5S"  value="" />
         <Keyword name="$P6S"  value="" />
         <Keyword name="$P7S"  value="" />
         <Keyword name="$P8N"  value="Comp-FITC-A" />
         <Keyword name="$P8S"  value="" />
         <Keyword name="$P8R"  value="262144" />
         <Keyword name="$P9N"  value="Comp-APC-A" />
         <Keyword name="$P9S"  value="" />
         <Keyword name="$P9R"  value="262144" />
         <Keyword name="$P10N"  value="Comp-PE-Cy5-A" />
         <Keyword name="$P10S"  value="" />
         <Keyword name="$P10R"  value="262144" />
         <Keyword name="$P11N"  value="Comp-PE-A" />
         <Keyword name="$P11S"  value="" />
         <Keyword name="$P11R"  value="262144" />
       </Keywords>
       <SampleNode name="PECY5_003.fcs"  annotation=""  owningGroup=""  expanded="1"  sortPriority="10"  count="5000"  sampleID="4" >
         <Graph smoothing="0"  backColor="#ffffff"  foreColor="#000000"  type="Pseudocolor"  fast="1" >
           <Axis dimension="x"  name="FSC-A"  label=""  auto="auto" />
           <Axis dimension="y"  name="SSC-A"  label=""  auto="auto" />
           <GraphSettings level="5%"  smoothingHighResolution="1"  contourHighResolution="1"  histogramSmoothingCount="0"  graphResolution="256"  showOutliers="0"  drawLargeDots="0"  dotsToDraw="8000"  tint="le.chartfill.none"  lineWeight="le.lineweight.normal"  lineStyle="le.linestyle.solid" />
           <GraphEnvironment showGrid="0"  showAxes="tnTN"  showGates="1"  showFreqOnPlots="1"  showGateNameOnPlots="0"  showMedians="0"  showUncomped="0"  addEventParam="0"  lastYAxisName="" >
             <TextTraits font="SansSerif"  size="14"  name="Labels"  style="bold"  color="#000000"  background="#00ffffff"  just="left" />
             <TextTraits font="SansSerif"  size="14"  name="LayoutGates"  style="bold"  color="#000000"  background="#00ffffff"  just="left" />
             <TextTraits font="SansSerif"  size="14"  name="Numbers"  style="bold"  color="#000000"  background="#00ffffff"  just="left" />
             <TextTraits font="SansSerif"  size="14"  name="Legend"  style="bold"  color="#000000"  background="#00ffffff"  just="left" />
             <WindowPosition x="0"  y="0"  width="0"  height="0"  displayed="0"  panelState="" />
           </GraphEnvironment>
         </Graph>
         <Subpopulations>
           <Population name="Size"  annotation=""  owningGroup=""  expanded="1"  sortPriority="10"  count="3019" >
             <Graph smoothing="0"  backColor="#ffffff"  foreColor="#000000"  type="Pseudocolor"  fast="1" >
               <Axis dimension="x"  name="FSC-A"  label=""  auto="auto" />
               <Axis dimension="y"  name="SSC-A"  label=""  auto="auto" />
               <GraphSettings level="5%"  smoothingHighResolution="1"  contourHighResolution="1"  histogramSmoothingCount="0"  graphResolution="256"  showOutliers="0"  drawLargeDots="0"  dotsToDraw="8000" />
               <GraphEnvironment showGrid="0"  showAxes="tnTN"  showGates="1"  showFreqOnPlots="1"  showGateNameOnPlots="0"  showMedians="0"  showUncomped="0"  addEventParam="0"  lastYAxisName="" >
                 <TextTraits font="SansSerif"  size="14"  name="Labels"  style="bold"  color="#000000"  background="#00ffffff"  just="left" />
                 <TextTraits font="SansSerif"  size="14"  name="LayoutGates"  style="bold"  color="#000000"  background="#00ffffff"  just="left" />
                 <TextTraits font="SansSerif"  size="14"  name="Numbers"  style="bold"  color="#000000"  background="#00ffffff"  just="left" />
                 <TextTraits font="SansSerif"  size="14"  name="Legend"  style="bold"  color="#000000"  background="#00ffffff"  just="left" />
                 <WindowPosition x="0"  y="0"  width="0"  height="0"  displayed="0"  panelState="" />
               </GraphEnvironment>
             </Graph>
             <Gate gating:id="ID1286318957" >
               <gating:PolygonGate eventsInside="1"  annoOffsetX="20"  annoOffsetY="-20"  tint="#000000"  isTinted="1"  lineWeight="Normal"  userDefined="0"  quadId="-1"  gateResolution="256" >
                 <gating:dimension>
                   <data-type:fcs-dimension data-type:name="FSC-A" />
                 </gating:dimension>
                 <gating:dimension>
                   <data-type:fcs-dimension data-type:name="SSC-A" />
                 </gating:dimension>
                 <gating:vertex>
                   <gating:coordinate data-type:value="97280" />
                   <gating:coordinate data-type:value="117760" />
                 </gating:vertex>
                 <gating:vertex>
                   <gating:coordinate data-type:value="110592" />
                   <gating:coordinate data-type:value="120832" />
                 </gating:vertex>
                 <gating:vertex>
                   <gating:coordinate data-type:value="116736" />
                   <gating:coordinate data-type:value="130048" />
                 </gating:vertex>
                 <gating:vertex>
                   <gating:coordinate data-type:value="111616" />
                   <gating:coordinate data-type:value="140288" />
                 </gating:vertex>
                 <gating:vertex>
                   <gating:coordinate data-type:value="96256" />
                   <gating:coordinate data-type:value="141312" />
                 </gating:vertex>
                 <gating:vertex>
                   <gating:coordinate data-type:value="84992" />
                   <gating:coordinate data-type:value="137216" />
                 </gating:vertex>
                 <gating:vertex>
                   <gating:coordinate data-type:value="80896" />
                   <gating:coordinate data-type:value="125952" />
                 </gating:vertex>
                 <gating:vertex>
                   <gating:coordinate data-type:value="97280" />
                   <gating:coordinate data-type:value="117760" />
                 </gating:vertex>
               </gating:PolygonGate>
             </Gate>
             <Subpopulations>
               <Population name="PE-Cy5-A+"  annotation=""  owningGroup=""  expanded="1"  sortPriority="10"  count="1372" >
                 <Graph smoothing="0"  backColor="#ffffff"  foreColor="#000000"  type="Histogram"  fast="1" >
                   <Axis dimension="x"  name="PE-Cy5-A"  label=""  auto="auto" />
                   <Axis dimension="y"  name=""  label=""  auto="auto" />
                   <GraphSettings level="5%"  smoothingHighResolution="1"  contourHighResolution="1"  histogramSmoothingCount="0"  graphResolution="256"  showOutliers="0"  drawLargeDots="0"  dotsToDraw="8000" />
                   <GraphEnvironment showGrid="0"  showAxes="tnTN"  showGates="1"  showFreqOnPlots="1"  showGateNameOnPlots="0"  showMedians="0"  showUncomped="0"  addEventParam="0"  lastYAxisName="" >
                     <TextTraits font="SansSerif"  size="14"  name="Labels"  style="bold"  color="#000000"  background="#00ffffff"  just="left" />
                     <TextTraits font="SansSerif"  size="14"  name="LayoutGates"  style="bold"  color="#000000"  background="#00ffffff"  just="left" />
                     <TextTraits font="SansSerif"  size="14"  name="Numbers"  style="bold"  color="#000000"  background="#00ffffff"  just="left" />
                     <TextTraits font="SansSerif"  size="14"  name="Legend"  style="bold"  color="#000000"  background="#00ffffff"  just="left" />
                     <WindowPosition x="0"  y="0"  width="0"  height="0"  displayed="0"  panelState="" />
                   </GraphEnvironment>
                 </Graph>
                 <Gate gating:id="ID1620367420"  gating:parent_id="ID1286318957" >
                   <gating:RectangleGate eventsInside="1"  annoOffsetX="0"  annoOffsetY="-20"  tint="#228822"  isTinted="1"  lineWeight="Normal"  userDefined="0" >
                     <gating:dimension gating:min="37441.49617947104"  gating:max="59363.27057951512"  yRatio="0.3" >
                       <data-type:fcs-dimension data-type:name="PE-Cy5-A" />
                     </gating:dimension>
                   </gating:RectangleGate>
                 </Gate>
               </Population>
               <Population name="PE-Cy5-A-"  annotation=""  owningGroup=""  expanded="1"  sortPriority="10"  count="1582" >
                 <Graph smoothing="0"  backColor="#ffffff"  foreColor="#000000"  type="Histogram"  fast="1" >
                   <Axis dimension="x"  name="PE-Cy5-A"  label=""  auto="auto" />
                   <Axis dimension="y"  name=""  label=""  auto="auto" />
                   <GraphSettings level="5%"  smoothingHighResolution="1"  contourHighResolution="1"  histogramSmoothingCount="0"  graphResolution="256"  showOutliers="0"  drawLargeDots="0"  dotsToDraw="8000" />
                   <GraphEnvironment showGrid="0"  showAxes="tnTN"  showGates="1"  showFreqOnPlots="1"  showGateNameOnPlots="0"  showMedians="0"  showUncomped="0"  addEventParam="0"  lastYAxisName="" >
                     <TextTraits font="SansSerif"  size="14"  name="Labels"  style="bold"  color="#000000"  background="#00ffffff"  just="left" />
                     <TextTraits font="SansSerif"  size="14"  name="LayoutGates"  style="bold"  color="#000000"  background="#00ffffff"  just="left" />
                     <TextTraits font="SansSerif"  size="14"  name="Numbers"  style="bold"  color="#000000"  background="#00ffffff"  just="left" />
                     <TextTraits font="SansSerif"  size="14"  name="Legend"  style="bold"  color="#000000"  background="#00ffffff"  just="left" />
                     <WindowPosition x="0"  y="0"  width="0"  height="0"  displayed="0"  panelState="" />
                   </GraphEnvironment>
                 </Graph>
                 <Gate gating:id="ID251936645"  gating:parent_id="ID1286318957" >
                   <gating:RectangleGate eventsInside="1"  annoOffsetX="0"  annoOffsetY="-20"  tint="#222288"  isTinted="1"  lineWeight="Normal"  userDefined="0" >
                     <gating:dimension gating:min="-256.23796452540233"  gating:max="299.9526637301764"  yRatio="0.3" >
                       <data-type:fcs-dimension data-type:name="PE-Cy5-A" />
                     </gating:dimension>
                   </gating:RectangleGate>
                 </Gate>
               </Population>
             </Subpopulations>
           </Population>
         </Subpopulations>
       </SampleNode>
     </Sample>
     <Sample>
       <DataSet uri="file:/Users/renm3/Desktop/Mouse%20Invivo/p73CD4CreIBD-Ping/Ping/FACS-/Tube_002_006.fcs"  sampleID="5" />
       <transforms:spilloverMatrix spectral="1"  prefix="Comp-"  name="Compensation"  editable="0"  color="#bc1900"  version="FlowJo-10.6.1"  status="FINALIZED"  transforms:id="b75435d5-cfff-4ff3-bdd4-e8116a331a49"  suffix="" >
         <data-type:parameters>
           <data-type:parameter data-type:name="APC-A"  userProvidedCompInfix="Comp-APC-A" />
           <data-type:parameter data-type:name="FITC-A"  userProvidedCompInfix="Comp-FITC-A" />
           <data-type:parameter data-type:name="PE-A"  userProvidedCompInfix="Comp-PE-A" />
           <data-type:parameter data-type:name="PE-Cy5-A"  userProvidedCompInfix="Comp-PE-Cy5-A" />
         </data-type:parameters>
         <transforms:spillover data-type:parameter="APC-A"  userProvidedCompInfix="Comp-APC-A" >
           <transforms:coefficient data-type:parameter="APC-A"  transforms:value="1" />
           <transforms:coefficient data-type:parameter="FITC-A"  transforms:value="-0.0005383818" />
           <transforms:coefficient data-type:parameter="PE-A"  transforms:value="0.0002447233" />
           <transforms:coefficient data-type:parameter="PE-Cy5-A"  transforms:value="0.168392523" />
         </transforms:spillover>
         <transforms:spillover data-type:parameter="FITC-A"  userProvidedCompInfix="Comp-FITC-A" >
           <transforms:coefficient data-type:parameter="APC-A"  transforms:value="0.0031726731" />
           <transforms:coefficient data-type:parameter="FITC-A"  transforms:value="1" />
           <transforms:coefficient data-type:parameter="PE-A"  transforms:value="0.0019036414" />
           <transforms:coefficient data-type:parameter="PE-Cy5-A"  transforms:value="-0.0012689224" />
         </transforms:spillover>
         <transforms:spillover data-type:parameter="PE-A"  userProvidedCompInfix="Comp-PE-A" >
           <transforms:coefficient data-type:parameter="APC-A"  transforms:value="0.0001063293" />
           <transforms:coefficient data-type:parameter="FITC-A"  transforms:value="0.0068156734" />
           <transforms:coefficient data-type:parameter="PE-A"  transforms:value="1" />
           <transforms:coefficient data-type:parameter="PE-Cy5-A"  transforms:value="0.0564402685" />
         </transforms:spillover>
         <transforms:spillover data-type:parameter="PE-Cy5-A"  userProvidedCompInfix="Comp-PE-Cy5-A" >
           <transforms:coefficient data-type:parameter="APC-A"  transforms:value="0.3836909109" />
           <transforms:coefficient data-type:parameter="FITC-A"  transforms:value="0.0016249949" />
           <transforms:coefficient data-type:parameter="PE-A"  transforms:value="0.0562742147" />
           <transforms:coefficient data-type:parameter="PE-Cy5-A"  transforms:value="1" />
         </transforms:spillover>
       </transforms:spilloverMatrix>
       <Transformations>
         <transforms:linear transforms:minRange="0"  transforms:maxRange="262144"  gain="1" >
           <data-type:parameter data-type:name="FSC-A" />
         </transforms:linear>
         <transforms:linear transforms:minRange="0"  transforms:maxRange="262144"  gain="1" >
           <data-type:parameter data-type:name="SSC-A" />
         </transforms:linear>
         <transforms:log transforms:offset="3"  transforms:decades="4.9414186672" >
           <data-type:parameter data-type:name="FITC-A" />
         </transforms:log>
         <transforms:biex transforms:length="256"  transforms:maxRange="262144"  transforms:neg="0"  transforms:width="-50.1187233627"  transforms:pos="4.418539922" >
           <data-type:parameter data-type:name="APC-A" />
         </transforms:biex>
         <transforms:log transforms:offset="3"  transforms:decades="4.9414186672" >
           <data-type:parameter data-type:name="PE-Cy5-A" />
         </transforms:log>
         <transforms:biex transforms:length="256"  transforms:maxRange="262144"  transforms:neg="0"  transforms:width="-50.1187233627"  transforms:pos="4.418539922" >
           <data-type:parameter data-type:name="PE-A" />
         </transforms:biex>
         <transforms:linear transforms:minRange="0.0069082815"  transforms:maxRange="47"  gain="0.9868973627" >
           <data-type:parameter data-type:name="Time" />
         </transforms:linear>
         <transforms:biex transforms:length="256"  transforms:maxRange="262144"  transforms:neg="0"  transforms:width="-50.1187233627"  transforms:pos="4.418539922" >
           <data-type:parameter data-type:name="Comp-APC-A" />
         </transforms:biex>
         <transforms:log transforms:offset="3"  transforms:decades="4.9414186672" >
           <data-type:parameter data-type:name="Comp-FITC-A" />
         </transforms:log>
         <transforms:biex transforms:length="256"  transforms:maxRange="262144"  transforms:neg="0"  transforms:width="-50.1187233627"  transforms:pos="4.418539922" >
           <data-type:parameter data-type:name="Comp-PE-A" />
         </transforms:biex>
         <transforms:log transforms:offset="3"  transforms:decades="4.9414186672" >
           <data-type:parameter data-type:name="Comp-PE-Cy5-A" />
         </transforms:log>
       </Transformations>
       <Keywords>
         <Keyword name="FJ_FCS_VERSION"  value="3" />
         <Keyword name="$BEGINANALYSIS"  value="0" />
         <Keyword name="$ENDANALYSIS"  value="0" />
         <Keyword name="$BEGINSTEXT"  value="0" />
         <Keyword name="$ENDSTEXT"  value="0" />
         <Keyword name="$BEGINDATA"  value="2242" />
         <Keyword name="$ENDDATA"  value="5602241            " />
         <Keyword name="$FIL"  value="Tube_002_006.fcs" />
         <Keyword name="$SYS"  value="Windows 7 6.1" />
         <Keyword name="$TOT"  value="200000             " />
         <Keyword name="$PAR"  value="7" />
         <Keyword name="$MODE"  value="L" />
         <Keyword name="$BYTEORD"  value="4,3,2,1" />
         <Keyword name="$DATATYPE"  value="F" />
         <Keyword name="$NEXTDATA"  value="0" />
         <Keyword name="CREATOR"  value="BD FACSDiva Software Version 8.0.1" />
         <Keyword name="TUBE NAME"  value="Tube_002" />
         <Keyword name="$SRC"  value="Specimen_001" />
         <Keyword name="EXPERIMENT NAME"  value="20191127" />
         <Keyword name="GUID"  value="56e62526-53b7-4c64-907f-d63b4b951224" />
         <Keyword name="$DATE"  value="27-NOV-2019" />
         <Keyword name="$BTIM"  value="12:36:43" />
         <Keyword name="$ETIM"  value="12:37:30" />
         <Keyword name="$CYT"  value="LSRFortessa" />
         <Keyword name="SETTINGS"  value="Cytometer" />
         <Keyword name="CYTNUM"  value="1" />
         <Keyword name="WINDOW EXTENSION"  value="10.00" />
         <Keyword name="EXPORT USER NAME"  value="Administrator" />
         <Keyword name="EXPORT TIME"  value="27-NOV-2019-16:10:43" />
         <Keyword name="$OP"  value="Administrator" />
         <Keyword name="FSC ASF"  value="0.79" />
         <Keyword name="AUTOBS"  value="TRUE" />
         <Keyword name="$INST"  value=" " />
         <Keyword name="LASER1NAME"  value="Violet" />
         <Keyword name="LASER1DELAY"  value="40.64" />
         <Keyword name="LASER1ASF"  value="0.72" />
         <Keyword name="LASER2NAME"  value="Blue" />
         <Keyword name="LASER2DELAY"  value="0.00" />
         <Keyword name="LASER2ASF"  value="0.93" />
         <Keyword name="LASER3NAME"  value="Red" />
         <Keyword name="LASER3DELAY"  value="115.40" />
         <Keyword name="LASER3ASF"  value="0.42" />
         <Keyword name="LASER4NAME"  value="UV" />
         <Keyword name="LASER4DELAY"  value="74.35" />
         <Keyword name="LASER4ASF"  value="0.88" />
         <Keyword name="LASER5NAME"  value="Yel Gr" />
         <Keyword name="LASER5DELAY"  value="155.06" />
         <Keyword name="LASER5ASF"  value="0.75" />
         <Keyword name="$TIMESTEP"  value="0.01" />
         <Keyword name="SPILL"  value="4,FITC-A,APC-A,PE-Cy5-A,PE-A,1,0,0,0,0,1,0.18600000000000003,0,0,0.4,1,0.06,0.006,0,0.057999999999999996,1" />
         <Keyword name="APPLY COMPENSATION"  value="TRUE" />
         <Keyword name="THRESHOLD"  value="FSC,5000" />
         <Keyword name="$P1N"  value="FSC-A" />
         <Keyword name="$P1R"  value="262144" />
         <Keyword name="$P1B"  value="32" />
         <Keyword name="$P1E"  value="0,0" />
         <Keyword name="$P1V"  value="280" />
         <Keyword name="$P1G"  value="1.0" />
         <Keyword name="P1DISPLAY"  value="LIN" />
         <Keyword name="P1BS"  value="0" />
         <Keyword name="P1MS"  value="0" />
         <Keyword name="$P2N"  value="SSC-A" />
         <Keyword name="$P2R"  value="262144" />
         <Keyword name="$P2B"  value="32" />
         <Keyword name="$P2E"  value="0,0" />
         <Keyword name="$P2V"  value="231" />
         <Keyword name="$P2G"  value="1.0" />
         <Keyword name="P2DISPLAY"  value="LIN" />
         <Keyword name="P2BS"  value="0" />
         <Keyword name="P2MS"  value="0" />
         <Keyword name="$P3N"  value="FITC-A" />
         <Keyword name="$P3R"  value="262144" />
         <Keyword name="$P3B"  value="32" />
         <Keyword name="$P3E"  value="0,0" />
         <Keyword name="$P3V"  value="375" />
         <Keyword name="$P3G"  value="1.0" />
         <Keyword name="P3DISPLAY"  value="LOG" />
         <Keyword name="P3BS"  value="157" />
         <Keyword name="P3MS"  value="0" />
         <Keyword name="$P4N"  value="APC-A" />
         <Keyword name="$P4R"  value="262144" />
         <Keyword name="$P4B"  value="32" />
         <Keyword name="$P4E"  value="0,0" />
         <Keyword name="$P4V"  value="530" />
         <Keyword name="$P4G"  value="1.0" />
         <Keyword name="P4DISPLAY"  value="LOG" />
         <Keyword name="P4BS"  value="2130" />
         <Keyword name="P4MS"  value="0" />
         <Keyword name="$P5N"  value="PE-Cy5-A" />
         <Keyword name="$P5R"  value="262144" />
         <Keyword name="$P5B"  value="32" />
         <Keyword name="$P5E"  value="0,0" />
         <Keyword name="$P5V"  value="421" />
         <Keyword name="$P5G"  value="1.0" />
         <Keyword name="P5DISPLAY"  value="LOG" />
         <Keyword name="P5BS"  value="757" />
         <Keyword name="P5MS"  value="0" />
         <Keyword name="$P6N"  value="PE-A" />
         <Keyword name="$P6R"  value="262144" />
         <Keyword name="$P6B"  value="32" />
         <Keyword name="$P6E"  value="0,0" />
         <Keyword name="$P6V"  value="511" />
         <Keyword name="$P6G"  value="1.0" />
         <Keyword name="P6DISPLAY"  value="LOG" />
         <Keyword name="P6BS"  value="953" />
         <Keyword name="P6MS"  value="0" />
         <Keyword name="$P7N"  value="Time" />
         <Keyword name="$P7R"  value="262144" />
         <Keyword name="$P7B"  value="32" />
         <Keyword name="$P7E"  value="0,0" />
         <Keyword name="$P7G"  value="0.01" />
         <Keyword name="P7BS"  value="0" />
         <Keyword name="P7MS"  value="0" />
         <Keyword name="CST SETUP STATUS"  value="SUCCESS" />
         <Keyword name="CST BEADS LOT ID"  value="80998" />
         <Keyword name="CYTOMETER CONFIG NAME"  value="CST NIH 2-Blue 3-Red 4-YG 6-Violet 3-UV" />
         <Keyword name="CYTOMETER CONFIG CREATE DATE"  value="2018-10-08T16:27:56-04:00" />
         <Keyword name="CST SETUP DATE"  value="2019-09-09T14:07:09-04:00" />
         <Keyword name="CST BASELINE DATE"  value="2019-06-11T11:56:36-04:00" />
         <Keyword name="CST BEADS EXPIRED"  value="False" />
         <Keyword name="CST PERFORMANCE EXPIRED"  value="2019-09-10T14:07:09-04:00" />
         <Keyword name="CST REGULATORY STATUS"  value="RUO Performance Check" />
         <Keyword name="$P1S"  value="" />
         <Keyword name="$P2S"  value="" />
         <Keyword name="$P3S"  value="" />
         <Keyword name="$P4S"  value="" />
         <Keyword name="$P5S"  value="" />
         <Keyword name="$P6S"  value="" />
         <Keyword name="$P7S"  value="" />
         <Keyword name="$P8N"  value="Comp-APC-A" />
         <Keyword name="$P8S"  value="" />
         <Keyword name="$P8R"  value="262144" />
         <Keyword name="$P9N"  value="Comp-FITC-A" />
         <Keyword name="$P9S"  value="" />
         <Keyword name="$P9R"  value="262143" />
         <Keyword name="$P10N"  value="Comp-PE-A" />
         <Keyword name="$P10S"  value="" />
         <Keyword name="$P10R"  value="262144" />
         <Keyword name="$P11N"  value="Comp-PE-Cy5-A" />
         <Keyword name="$P11S"  value="" />
         <Keyword name="$P11R"  value="262143" />
       </Keywords>
       <SampleNode name="Tube_002_006.fcs"  annotation=""  owningGroup=""  expanded="1"  sortPriority="10"  count="200000"  sampleID="5" >
         <Graph smoothing="0"  backColor="#ffffff"  foreColor="#000000"  heatMapStatParameter="Comp-FITC-A"  type="Histogram"  fast="1" >
           <Axis dimension="x"  name="Comp-APC-A"  label=""  auto="auto" />
           <Axis dimension="y"  name=""  label=""  auto="auto" />
           <GraphSettings level="5%"  smoothingHighResolution="1"  contourHighResolution="1"  histogramSmoothingCount="0"  graphResolution="256"  showOutliers="0"  drawLargeDots="0"  dotsToDraw="8000"  tint="le.chartfill.none"  lineWeight="le.lineweight.normal"  lineStyle="le.linestyle.solid" />
           <GraphEnvironment showGrid="0"  showAxes="H"  showGates="1"  showFreqOnPlots="1"  showGateNameOnPlots="0"  showMedians="0"  showUncomped="0"  addEventParam="0"  lastYAxisName="" >
             <TextTraits font="SansSerif"  size="14"  name="Labels"  style="bold"  color="#000000"  background="#00ffffff"  just="left" />
             <TextTraits font="SansSerif"  size="14"  name="LayoutGates"  style="bold"  color="#000000"  background="#00ffffff"  just="left" />
             <TextTraits font="SansSerif"  size="14"  name="Numbers"  style="bold"  color="#000000"  background="#00ffffff"  just="left" />
             <TextTraits font="SansSerif"  size="14"  name="Legend"  style="bold"  color="#000000"  background="#00ffffff"  just="left" />
             <WindowPosition x="0"  y="23"  width="732"  height="703"  displayed="1"  panelState="++" />
           </GraphEnvironment>
         </Graph>
         <Subpopulations>
           <Population name="Lymphocytes"  annotation=""  owningGroup="LP"  expanded="1"  sortPriority="10"  count="25308" >
             <Graph smoothing="0"  backColor="#ffffff"  foreColor="#000000"  heatMapStatParameter="Comp-FITC-A"  type="Pseudocolor"  fast="1" >
               <Axis dimension="x"  name="Comp-PE-Cy5-A"  label=""  auto="auto" />
               <Axis dimension="y"  name="Comp-FITC-A"  label=""  auto="auto" />
               <GraphSettings level="5%"  smoothingHighResolution="1"  contourHighResolution="1"  histogramSmoothingCount="0"  graphResolution="256"  showOutliers="0"  drawLargeDots="0"  dotsToDraw="8000"  tint="le.chartfill.none"  lineWeight="le.lineweight.normal"  lineStyle="le.linestyle.solid" />
               <GraphEnvironment showGrid="0"  showAxes="tnTN"  showGates="1"  showFreqOnPlots="1"  showGateNameOnPlots="0"  showMedians="0"  showUncomped="0"  addEventParam="0"  lastYAxisName="" >
                 <TextTraits font="SansSerif"  size="14"  name="Labels"  style="bold"  color="#000000"  background="#00ffffff"  just="left" />
                 <TextTraits font="SansSerif"  size="14"  name="LayoutGates"  style="bold"  color="#000000"  background="#00ffffff"  just="left" />
                 <TextTraits font="SansSerif"  size="14"  name="Numbers"  style="bold"  color="#000000"  background="#00ffffff"  just="left" />
                 <TextTraits font="SansSerif"  size="14"  name="Legend"  style="bold"  color="#000000"  background="#00ffffff"  just="left" />
                 <WindowPosition x="803"  y="200"  width="390"  height="582"  displayed="0"  panelState="---" />
               </GraphEnvironment>
             </Graph>
             <Gate gating:id="ID115149889" >
               <gating:PolygonGate eventsInside="1"  annoOffsetX="0"  annoOffsetY="0"  tint="#000000"  isTinted="0"  lineWeight="Normal"  userDefined="1"  quadId="-1"  gateResolution="256" >
                 <gating:dimension>
                   <data-type:fcs-dimension data-type:name="FSC-A" />
                 </gating:dimension>
                 <gating:dimension>
                   <data-type:fcs-dimension data-type:name="SSC-A" />
                 </gating:dimension>
                 <gating:vertex>
                   <gating:coordinate data-type:value="25801.5748031496" />
                   <gating:coordinate data-type:value="11308.1725490196" />
                 </gating:vertex>
                 <gating:vertex>
                   <gating:coordinate data-type:value="26833.6377952756" />
                   <gating:coordinate data-type:value="38036.5803921569" />
                 </gating:vertex>
                 <gating:vertex>
                   <gating:coordinate data-type:value="99078.0472440945" />
                   <gating:coordinate data-type:value="65793.0039215686" />
                 </gating:vertex>
                 <gating:vertex>
                   <gating:coordinate data-type:value="150681.1968503937" />
                   <gating:coordinate data-type:value="64764.9882352941" />
                 </gating:vertex>
                 <gating:vertex>
                   <gating:coordinate data-type:value="165130.0787401575" />
                   <gating:coordinate data-type:value="39064.5960784314" />
                 </gating:vertex>
                 <gating:vertex>
                   <gating:coordinate data-type:value="139328.5039370079" />
                   <gating:coordinate data-type:value="25700.3921568627" />
                 </gating:vertex>
                 <gating:vertex>
                   <gating:coordinate data-type:value="60891.7165354331" />
                   <gating:coordinate data-type:value="5140.0784313725" />
                 </gating:vertex>
               </gating:PolygonGate>
             </Gate>
             <Subpopulations>
               <Population name="Comp-PE-Cy5-A, Comp-FITC-A subset"  annotation=""  owningGroup="LP"  expanded="1"  sortPriority="10"  count="5375" >
                 <Graph smoothing="0"  backColor="#ffffff"  foreColor="#000000"  heatMapStatParameter="Comp-FITC-A"  type="Pseudocolor"  fast="1" >
                   <Axis dimension="x"  name="Comp-PE-A"  label=""  auto="auto" />
                   <Axis dimension="y"  name="Comp-APC-A"  label=""  auto="auto" />
                   <GraphSettings level="5%"  smoothingHighResolution="1"  contourHighResolution="1"  histogramSmoothingCount="0"  graphResolution="256"  showOutliers="0"  drawLargeDots="0"  dotsToDraw="8000"  tint="le.chartfill.none"  lineWeight="le.lineweight.normal"  lineStyle="le.linestyle.solid" />
                   <GraphEnvironment showGrid="0"  showAxes="tnTN"  showGates="1"  showFreqOnPlots="1"  showGateNameOnPlots="0"  showMedians="0"  showUncomped="0"  addEventParam="0"  lastYAxisName="" >
                     <TextTraits font="SansSerif"  size="14"  name="Labels"  style="bold"  color="#000000"  background="#00ffffff"  just="left" />
                     <TextTraits font="SansSerif"  size="14"  name="LayoutGates"  style="bold"  color="#000000"  background="#00ffffff"  just="left" />
                     <TextTraits font="SansSerif"  size="14"  name="Numbers"  style="bold"  color="#000000"  background="#00ffffff"  just="left" />
                     <TextTraits font="SansSerif"  size="14"  name="Legend"  style="bold"  color="#000000"  background="#00ffffff"  just="left" />
                     <WindowPosition x="909"  y="116"  width="451"  height="727"  displayed="1"  panelState="---" />
                   </GraphEnvironment>
                 </Graph>
                 <Gate gating:id="ID1481847538"  gating:parent_id="ID115149889" >
                   <gating:RectangleGate eventsInside="1"  annoOffsetX="4"  annoOffsetY="-60"  tint="#000000"  isTinted="0"  lineWeight="Normal"  userDefined="1"  percentX="0"  percentY="0" >
                     <gating:dimension gating:min="648.1115467720169"  gating:max="14256.195712755498" >
                       <data-type:fcs-dimension data-type:name="Comp-PE-Cy5-A" />
                     </gating:dimension>
                     <gating:dimension gating:min="259.97554467587827"  gating:max="6458.87070819224" >
                       <data-type:fcs-dimension data-type:name="Comp-FITC-A" />
                     </gating:dimension>
                   </gating:RectangleGate>
                 </Gate>
                 <Subpopulations>
                   <Population name="Q1: Comp-PE-A- , Comp-APC-A+"  annotation=""  owningGroup="LP"  expanded="1"  sortPriority="10"  count="206" >
                     <Graph smoothing="0"  backColor="#ffffff"  foreColor="#000000"  heatMapStatParameter="Comp-FITC-A"  type="Pseudocolor"  fast="1" >
                       <Axis dimension="x"  name="Comp-PE-A"  label=""  auto="auto" />
                       <Axis dimension="y"  name="Comp-APC-A"  label=""  auto="auto" />
                       <GraphSettings level="5%"  smoothingHighResolution="1"  contourHighResolution="1"  histogramSmoothingCount="0"  graphResolution="256"  showOutliers="0"  drawLargeDots="0"  dotsToDraw="8000"  tint="le.chartfill.none"  lineWeight="le.lineweight.normal"  lineStyle="le.linestyle.solid" />
                       <GraphEnvironment showGrid="0"  showAxes="tnTN"  showGates="1"  showFreqOnPlots="1"  showGateNameOnPlots="0"  showMedians="0"  showUncomped="0"  addEventParam="0"  lastYAxisName="" >
                         <TextTraits font="SansSerif"  size="14"  name="Labels"  style="bold"  color="#000000"  background="#00ffffff"  just="left" />
                         <TextTraits font="SansSerif"  size="14"  name="LayoutGates"  style="bold"  color="#000000"  background="#00ffffff"  just="left" />
                         <TextTraits font="SansSerif"  size="14"  name="Numbers"  style="bold"  color="#000000"  background="#00ffffff"  just="left" />
                         <TextTraits font="SansSerif"  size="14"  name="Legend"  style="bold"  color="#000000"  background="#00ffffff"  just="left" />
                         <WindowPosition x="1374"  y="23"  width="390"  height="582"  displayed="1"  panelState="---" />
                       </GraphEnvironment>
                     </Graph>
                     <Gate gating:id="ID1486547290"  gating:parent_id="ID1481847538" >
                       <gating:RectangleGate eventsInside="1"  annoOffsetX="0"  annoOffsetY="0"  tint="#000000"  isTinted="0"  lineWeight="Normal"  userDefined="1"  percentX="0"  percentY="0" >
                         <gating:dimension gating:max="505.45701712357913" >
                           <data-type:fcs-dimension data-type:name="Comp-PE-A" />
                         </gating:dimension>
                         <gating:dimension gating:min="429.4386679850717" >
                           <data-type:fcs-dimension data-type:name="Comp-APC-A" />
                         </gating:dimension>
                       </gating:RectangleGate>
                     </Gate>
                   </Population>
                   <Population name="Q2: Comp-PE-A+ , Comp-APC-A+"  annotation=""  owningGroup="LP"  expanded="1"  sortPriority="10"  count="194" >
                     <Graph smoothing="0"  backColor="#ffffff"  foreColor="#000000"  heatMapStatParameter="Comp-FITC-A"  type="Pseudocolor"  fast="1" >
                       <Axis dimension="x"  name="Comp-PE-A"  label=""  auto="auto" />
                       <Axis dimension="y"  name="Comp-APC-A"  label=""  auto="auto" />
                       <GraphSettings level="5%"  smoothingHighResolution="1"  contourHighResolution="1"  histogramSmoothingCount="0"  graphResolution="256"  showOutliers="0"  drawLargeDots="0"  dotsToDraw="8000"  tint="le.chartfill.none"  lineWeight="le.lineweight.normal"  lineStyle="le.linestyle.solid" />
                       <GraphEnvironment showGrid="0"  showAxes="tnTN"  showGates="1"  showFreqOnPlots="1"  showGateNameOnPlots="0"  showMedians="0"  showUncomped="0"  addEventParam="0"  lastYAxisName="" >
                         <TextTraits font="SansSerif"  size="14"  name="Labels"  style="bold"  color="#000000"  background="#00ffffff"  just="left" />
                         <TextTraits font="SansSerif"  size="14"  name="LayoutGates"  style="bold"  color="#000000"  background="#00ffffff"  just="left" />
                         <TextTraits font="SansSerif"  size="14"  name="Numbers"  style="bold"  color="#000000"  background="#00ffffff"  just="left" />
                         <TextTraits font="SansSerif"  size="14"  name="Legend"  style="bold"  color="#000000"  background="#00ffffff"  just="left" />
                         <WindowPosition x="1374"  y="23"  width="390"  height="582"  displayed="1"  panelState="---" />
                       </GraphEnvironment>
                     </Graph>
                     <Gate gating:id="ID1439821757"  gating:parent_id="ID1481847538" >
                       <gating:RectangleGate eventsInside="1"  annoOffsetX="0"  annoOffsetY="0"  tint="#000000"  isTinted="0"  lineWeight="Normal"  userDefined="1"  percentX="0"  percentY="0" >
                         <gating:dimension gating:min="505.45701712357913" >
                           <data-type:fcs-dimension data-type:name="Comp-PE-A" />
                         </gating:dimension>
                         <gating:dimension gating:min="429.4386679850717" >
                           <data-type:fcs-dimension data-type:name="Comp-APC-A" />
                         </gating:dimension>
                       </gating:RectangleGate>
                     </Gate>
                   </Population>
                   <Population name="Q3: Comp-PE-A+ , Comp-APC-A-"  annotation=""  owningGroup="LP"  expanded="1"  sortPriority="10"  count="2067" >
                     <Graph smoothing="0"  backColor="#ffffff"  foreColor="#000000"  heatMapStatParameter="Comp-FITC-A"  type="Pseudocolor"  fast="1" >
                       <Axis dimension="x"  name="Comp-PE-A"  label=""  auto="auto" />
                       <Axis dimension="y"  name="Comp-APC-A"  label=""  auto="auto" />
                       <GraphSettings level="5%"  smoothingHighResolution="1"  contourHighResolution="1"  histogramSmoothingCount="0"  graphResolution="256"  showOutliers="0"  drawLargeDots="0"  dotsToDraw="8000"  tint="le.chartfill.none"  lineWeight="le.lineweight.normal"  lineStyle="le.linestyle.solid" />
                       <GraphEnvironment showGrid="0"  showAxes="tnTN"  showGates="1"  showFreqOnPlots="1"  showGateNameOnPlots="0"  showMedians="0"  showUncomped="0"  addEventParam="0"  lastYAxisName="" >
                         <TextTraits font="SansSerif"  size="14"  name="Labels"  style="bold"  color="#000000"  background="#00ffffff"  just="left" />
                         <TextTraits font="SansSerif"  size="14"  name="LayoutGates"  style="bold"  color="#000000"  background="#00ffffff"  just="left" />
                         <TextTraits font="SansSerif"  size="14"  name="Numbers"  style="bold"  color="#000000"  background="#00ffffff"  just="left" />
                         <TextTraits font="SansSerif"  size="14"  name="Legend"  style="bold"  color="#000000"  background="#00ffffff"  just="left" />
                         <WindowPosition x="1374"  y="23"  width="390"  height="582"  displayed="1"  panelState="---" />
                       </GraphEnvironment>
                     </Graph>
                     <Gate gating:id="ID1701067820"  gating:parent_id="ID1481847538" >
                       <gating:RectangleGate eventsInside="1"  annoOffsetX="0"  annoOffsetY="0"  tint="#000000"  isTinted="0"  lineWeight="Normal"  userDefined="1"  percentX="0"  percentY="0" >
                         <gating:dimension gating:min="505.45701712357913" >
                           <data-type:fcs-dimension data-type:name="Comp-PE-A" />
                         </gating:dimension>
                         <gating:dimension gating:max="429.4386679850717" >
                           <data-type:fcs-dimension data-type:name="Comp-APC-A" />
                         </gating:dimension>
                       </gating:RectangleGate>
                     </Gate>
                   </Population>
                   <Population name="Q4: Comp-PE-A- , Comp-APC-A-"  annotation=""  owningGroup="LP"  expanded="1"  sortPriority="10"  count="2908" >
                     <Graph smoothing="0"  backColor="#ffffff"  foreColor="#000000"  heatMapStatParameter="Comp-FITC-A"  type="Pseudocolor"  fast="1" >
                       <Axis dimension="x"  name="Comp-PE-A"  label=""  auto="auto" />
                       <Axis dimension="y"  name="Comp-APC-A"  label=""  auto="auto" />
                       <GraphSettings level="5%"  smoothingHighResolution="1"  contourHighResolution="1"  histogramSmoothingCount="0"  graphResolution="256"  showOutliers="0"  drawLargeDots="0"  dotsToDraw="8000"  tint="le.chartfill.none"  lineWeight="le.lineweight.normal"  lineStyle="le.linestyle.solid" />
                       <GraphEnvironment showGrid="0"  showAxes="tnTN"  showGates="1"  showFreqOnPlots="1"  showGateNameOnPlots="0"  showMedians="0"  showUncomped="0"  addEventParam="0"  lastYAxisName="" >
                         <TextTraits font="SansSerif"  size="14"  name="Labels"  style="bold"  color="#000000"  background="#00ffffff"  just="left" />
                         <TextTraits font="SansSerif"  size="14"  name="LayoutGates"  style="bold"  color="#000000"  background="#00ffffff"  just="left" />
                         <TextTraits font="SansSerif"  size="14"  name="Numbers"  style="bold"  color="#000000"  background="#00ffffff"  just="left" />
                         <TextTraits font="SansSerif"  size="14"  name="Legend"  style="bold"  color="#000000"  background="#00ffffff"  just="left" />
                         <WindowPosition x="1374"  y="23"  width="390"  height="582"  displayed="1"  panelState="---" />
                       </GraphEnvironment>
                     </Graph>
                     <Gate gating:id="ID809073195"  gating:parent_id="ID1481847538" >
                       <gating:RectangleGate eventsInside="1"  annoOffsetX="0"  annoOffsetY="0"  tint="#000000"  isTinted="0"  lineWeight="Normal"  userDefined="1"  percentX="0"  percentY="0" >
                         <gating:dimension gating:max="505.45701712357913" >
                           <data-type:fcs-dimension data-type:name="Comp-PE-A" />
                         </gating:dimension>
                         <gating:dimension gating:max="429.4386679850717" >
                           <data-type:fcs-dimension data-type:name="Comp-APC-A" />
                         </gating:dimension>
                       </gating:RectangleGate>
                     </Gate>
                   </Population>
                 </Subpopulations>
               </Population>
             </Subpopulations>
           </Population>
         </Subpopulations>
       </SampleNode>
     </Sample>
     <Sample>
       <DataSet uri="file:/Users/renm3/Desktop/Mouse%20Invivo/p73CD4CreIBD-Ping/Ping/FACS-/Tube_006_010.fcs"  sampleID="6" />
       <transforms:spilloverMatrix spectral="1"  prefix="Comp-"  name="Compensation"  editable="0"  color="#bc1900"  version="FlowJo-10.6.1"  status="FINALIZED"  transforms:id="b75435d5-cfff-4ff3-bdd4-e8116a331a49"  suffix="" >
         <data-type:parameters>
           <data-type:parameter data-type:name="APC-A"  userProvidedCompInfix="Comp-APC-A" />
           <data-type:parameter data-type:name="FITC-A"  userProvidedCompInfix="Comp-FITC-A" />
           <data-type:parameter data-type:name="PE-A"  userProvidedCompInfix="Comp-PE-A" />
           <data-type:parameter data-type:name="PE-Cy5-A"  userProvidedCompInfix="Comp-PE-Cy5-A" />
         </data-type:parameters>
         <transforms:spillover data-type:parameter="APC-A"  userProvidedCompInfix="Comp-APC-A" >
           <transforms:coefficient data-type:parameter="APC-A"  transforms:value="1" />
           <transforms:coefficient data-type:parameter="FITC-A"  transforms:value="-0.0005383818" />
           <transforms:coefficient data-type:parameter="PE-A"  transforms:value="0.0002447233" />
           <transforms:coefficient data-type:parameter="PE-Cy5-A"  transforms:value="0.168392523" />
         </transforms:spillover>
         <transforms:spillover data-type:parameter="FITC-A"  userProvidedCompInfix="Comp-FITC-A" >
           <transforms:coefficient data-type:parameter="APC-A"  transforms:value="0.0031726731" />
           <transforms:coefficient data-type:parameter="FITC-A"  transforms:value="1" />
           <transforms:coefficient data-type:parameter="PE-A"  transforms:value="0.0019036414" />
           <transforms:coefficient data-type:parameter="PE-Cy5-A"  transforms:value="-0.0012689224" />
         </transforms:spillover>
         <transforms:spillover data-type:parameter="PE-A"  userProvidedCompInfix="Comp-PE-A" >
           <transforms:coefficient data-type:parameter="APC-A"  transforms:value="0.0001063293" />
           <transforms:coefficient data-type:parameter="FITC-A"  transforms:value="0.0068156734" />
           <transforms:coefficient data-type:parameter="PE-A"  transforms:value="1" />
           <transforms:coefficient data-type:parameter="PE-Cy5-A"  transforms:value="0.0564402685" />
         </transforms:spillover>
         <transforms:spillover data-type:parameter="PE-Cy5-A"  userProvidedCompInfix="Comp-PE-Cy5-A" >
           <transforms:coefficient data-type:parameter="APC-A"  transforms:value="0.3836909109" />
           <transforms:coefficient data-type:parameter="FITC-A"  transforms:value="0.0016249949" />
           <transforms:coefficient data-type:parameter="PE-A"  transforms:value="0.0562742147" />
           <transforms:coefficient data-type:parameter="PE-Cy5-A"  transforms:value="1" />
         </transforms:spillover>
       </transforms:spilloverMatrix>
       <Transformations>
         <transforms:linear transforms:minRange="0"  transforms:maxRange="262144"  gain="1" >
           <data-type:parameter data-type:name="FSC-A" />
         </transforms:linear>
         <transforms:linear transforms:minRange="0"  transforms:maxRange="262144"  gain="1" >
           <data-type:parameter data-type:name="SSC-A" />
         </transforms:linear>
         <transforms:log transforms:offset="3"  transforms:decades="4.9414186672" >
           <data-type:parameter data-type:name="FITC-A" />
         </transforms:log>
         <transforms:biex transforms:length="256"  transforms:maxRange="262144"  transforms:neg="0"  transforms:width="-50.1187233627"  transforms:pos="4.418539922" >
           <data-type:parameter data-type:name="APC-A" />
         </transforms:biex>
         <transforms:log transforms:offset="3"  transforms:decades="4.9414186672" >
           <data-type:parameter data-type:name="PE-Cy5-A" />
         </transforms:log>
         <transforms:biex transforms:length="256"  transforms:maxRange="262144"  transforms:neg="0"  transforms:width="-50.1187233627"  transforms:pos="4.418539922" >
           <data-type:parameter data-type:name="PE-A" />
         </transforms:biex>
         <transforms:linear transforms:minRange="0.0049799661"  transforms:maxRange="131"  gain="0.9959932181" >
           <data-type:parameter data-type:name="Time" />
         </transforms:linear>
         <transforms:biex transforms:length="256"  transforms:maxRange="262144"  transforms:neg="0"  transforms:width="-50.1187233627"  transforms:pos="4.418539922" >
           <data-type:parameter data-type:name="Comp-APC-A" />
         </transforms:biex>
         <transforms:log transforms:offset="3"  transforms:decades="4.9414186672" >
           <data-type:parameter data-type:name="Comp-FITC-A" />
         </transforms:log>
         <transforms:biex transforms:length="256"  transforms:maxRange="262144"  transforms:neg="0"  transforms:width="-50.1187233627"  transforms:pos="4.418539922" >
           <data-type:parameter data-type:name="Comp-PE-A" />
         </transforms:biex>
         <transforms:log transforms:offset="3"  transforms:decades="4.9414186672" >
           <data-type:parameter data-type:name="Comp-PE-Cy5-A" />
         </transforms:log>
       </Transformations>
       <Keywords>
         <Keyword name="FJ_FCS_VERSION"  value="3" />
         <Keyword name="$BEGINANALYSIS"  value="0" />
         <Keyword name="$ENDANALYSIS"  value="0" />
         <Keyword name="$BEGINSTEXT"  value="0" />
         <Keyword name="$ENDSTEXT"  value="0" />
         <Keyword name="$BEGINDATA"  value="2241" />
         <Keyword name="$ENDDATA"  value="5602240            " />
         <Keyword name="$FIL"  value="Tube_006_010.fcs" />
         <Keyword name="$SYS"  value="Windows 7 6.1" />
         <Keyword name="$TOT"  value="200000             " />
         <Keyword name="$PAR"  value="7" />
         <Keyword name="$MODE"  value="L" />
         <Keyword name="$BYTEORD"  value="4,3,2,1" />
         <Keyword name="$DATATYPE"  value="F" />
         <Keyword name="$NEXTDATA"  value="0" />
         <Keyword name="CREATOR"  value="BD FACSDiva Software Version 8.0.1" />
         <Keyword name="TUBE NAME"  value="Tube_006" />
         <Keyword name="$SRC"  value="Specimen_001" />
         <Keyword name="EXPERIMENT NAME"  value="20191127" />
         <Keyword name="GUID"  value="cb65c1ab-2eca-4545-8a24-5e1de6fa99f1" />
         <Keyword name="$DATE"  value="27-NOV-2019" />
         <Keyword name="$BTIM"  value="12:46:57" />
         <Keyword name="$ETIM"  value="12:49:08" />
         <Keyword name="$CYT"  value="LSRFortessa" />
         <Keyword name="SETTINGS"  value="Cytometer" />
         <Keyword name="CYTNUM"  value="1" />
         <Keyword name="WINDOW EXTENSION"  value="10.00" />
         <Keyword name="EXPORT USER NAME"  value="Administrator" />
         <Keyword name="EXPORT TIME"  value="27-NOV-2019-16:10:52" />
         <Keyword name="$OP"  value="Administrator" />
         <Keyword name="FSC ASF"  value="0.79" />
         <Keyword name="AUTOBS"  value="TRUE" />
         <Keyword name="$INST"  value=" " />
         <Keyword name="LASER1NAME"  value="Violet" />
         <Keyword name="LASER1DELAY"  value="40.64" />
         <Keyword name="LASER1ASF"  value="0.72" />
         <Keyword name="LASER2NAME"  value="Blue" />
         <Keyword name="LASER2DELAY"  value="0.00" />
         <Keyword name="LASER2ASF"  value="0.93" />
         <Keyword name="LASER3NAME"  value="Red" />
         <Keyword name="LASER3DELAY"  value="115.40" />
         <Keyword name="LASER3ASF"  value="0.42" />
         <Keyword name="LASER4NAME"  value="UV" />
         <Keyword name="LASER4DELAY"  value="74.35" />
         <Keyword name="LASER4ASF"  value="0.88" />
         <Keyword name="LASER5NAME"  value="Yel Gr" />
         <Keyword name="LASER5DELAY"  value="155.06" />
         <Keyword name="LASER5ASF"  value="0.75" />
         <Keyword name="$TIMESTEP"  value="0.01" />
         <Keyword name="SPILL"  value="4,FITC-A,APC-A,PE-Cy5-A,PE-A,1,0,0,0,0,1,0.18600000000000003,0,0,0.4,1,0.06,0.006,0,0.057999999999999996,1" />
         <Keyword name="APPLY COMPENSATION"  value="TRUE" />
         <Keyword name="THRESHOLD"  value="FSC,5000" />
         <Keyword name="$P1N"  value="FSC-A" />
         <Keyword name="$P1R"  value="262144" />
         <Keyword name="$P1B"  value="32" />
         <Keyword name="$P1E"  value="0,0" />
         <Keyword name="$P1V"  value="280" />
         <Keyword name="$P1G"  value="1.0" />
         <Keyword name="P1DISPLAY"  value="LIN" />
         <Keyword name="P1BS"  value="0" />
         <Keyword name="P1MS"  value="0" />
         <Keyword name="$P2N"  value="SSC-A" />
         <Keyword name="$P2R"  value="262144" />
         <Keyword name="$P2B"  value="32" />
         <Keyword name="$P2E"  value="0,0" />
         <Keyword name="$P2V"  value="231" />
         <Keyword name="$P2G"  value="1.0" />
         <Keyword name="P2DISPLAY"  value="LIN" />
         <Keyword name="P2BS"  value="0" />
         <Keyword name="P2MS"  value="0" />
         <Keyword name="$P3N"  value="FITC-A" />
         <Keyword name="$P3R"  value="262144" />
         <Keyword name="$P3B"  value="32" />
         <Keyword name="$P3E"  value="0,0" />
         <Keyword name="$P3V"  value="375" />
         <Keyword name="$P3G"  value="1.0" />
         <Keyword name="P3DISPLAY"  value="LOG" />
         <Keyword name="P3BS"  value="94" />
         <Keyword name="P3MS"  value="0" />
         <Keyword name="$P4N"  value="APC-A" />
         <Keyword name="$P4R"  value="262144" />
         <Keyword name="$P4B"  value="32" />
         <Keyword name="$P4E"  value="0,0" />
         <Keyword name="$P4V"  value="530" />
         <Keyword name="$P4G"  value="1.0" />
         <Keyword name="P4DISPLAY"  value="LOG" />
         <Keyword name="P4BS"  value="8925" />
         <Keyword name="P4MS"  value="0" />
         <Keyword name="$P5N"  value="PE-Cy5-A" />
         <Keyword name="$P5R"  value="262144" />
         <Keyword name="$P5B"  value="32" />
         <Keyword name="$P5E"  value="0,0" />
         <Keyword name="$P5V"  value="421" />
         <Keyword name="$P5G"  value="1.0" />
         <Keyword name="P5DISPLAY"  value="LOG" />
         <Keyword name="P5BS"  value="142" />
         <Keyword name="P5MS"  value="0" />
         <Keyword name="$P6N"  value="PE-A" />
         <Keyword name="$P6R"  value="262144" />
         <Keyword name="$P6B"  value="32" />
         <Keyword name="$P6E"  value="0,0" />
         <Keyword name="$P6V"  value="511" />
         <Keyword name="$P6G"  value="1.0" />
         <Keyword name="P6DISPLAY"  value="LOG" />
         <Keyword name="P6BS"  value="889" />
         <Keyword name="P6MS"  value="0" />
         <Keyword name="$P7N"  value="Time" />
         <Keyword name="$P7R"  value="262144" />
         <Keyword name="$P7B"  value="32" />
         <Keyword name="$P7E"  value="0,0" />
         <Keyword name="$P7G"  value="0.01" />
         <Keyword name="P7BS"  value="0" />
         <Keyword name="P7MS"  value="0" />
         <Keyword name="CST SETUP STATUS"  value="SUCCESS" />
         <Keyword name="CST BEADS LOT ID"  value="80998" />
         <Keyword name="CYTOMETER CONFIG NAME"  value="CST NIH 2-Blue 3-Red 4-YG 6-Violet 3-UV" />
         <Keyword name="CYTOMETER CONFIG CREATE DATE"  value="2018-10-08T16:27:56-04:00" />
         <Keyword name="CST SETUP DATE"  value="2019-09-09T14:07:09-04:00" />
         <Keyword name="CST BASELINE DATE"  value="2019-06-11T11:56:36-04:00" />
         <Keyword name="CST BEADS EXPIRED"  value="False" />
         <Keyword name="CST PERFORMANCE EXPIRED"  value="2019-09-10T14:07:09-04:00" />
         <Keyword name="CST REGULATORY STATUS"  value="RUO Performance Check" />
         <Keyword name="$P1S"  value="" />
         <Keyword name="$P2S"  value="" />
         <Keyword name="$P3S"  value="" />
         <Keyword name="$P4S"  value="" />
         <Keyword name="$P5S"  value="" />
         <Keyword name="$P6S"  value="" />
         <Keyword name="$P7S"  value="" />
         <Keyword name="$P8N"  value="Comp-APC-A" />
         <Keyword name="$P8S"  value="" />
         <Keyword name="$P8R"  value="262144" />
         <Keyword name="$P9N"  value="Comp-FITC-A" />
         <Keyword name="$P9S"  value="" />
         <Keyword name="$P9R"  value="262143" />
         <Keyword name="$P10N"  value="Comp-PE-A" />
         <Keyword name="$P10S"  value="" />
         <Keyword name="$P10R"  value="262144" />
         <Keyword name="$P11N"  value="Comp-PE-Cy5-A" />
         <Keyword name="$P11S"  value="" />
         <Keyword name="$P11R"  value="262143" />
       </Keywords>
       <SampleNode name="Tube_006_010.fcs"  annotation=""  owningGroup=""  expanded="1"  sortPriority="10"  count="200000"  sampleID="6" >
         <Graph smoothing="0"  backColor="#ffffff"  foreColor="#000000"  heatMapStatParameter="Comp-FITC-A"  type="Histogram"  fast="1" >
           <Axis dimension="x"  name="Comp-APC-A"  label=""  auto="auto" />
           <Axis dimension="y"  name=""  label=""  auto="auto" />
           <GraphSettings level="5%"  smoothingHighResolution="1"  contourHighResolution="1"  histogramSmoothingCount="0"  graphResolution="256"  showOutliers="0"  drawLargeDots="0"  dotsToDraw="8000"  tint="le.chartfill.none"  lineWeight="le.lineweight.normal"  lineStyle="le.linestyle.solid" />
           <GraphEnvironment showGrid="0"  showAxes="H"  showGates="1"  showFreqOnPlots="1"  showGateNameOnPlots="0"  showMedians="0"  showUncomped="0"  addEventParam="0"  lastYAxisName="" >
             <TextTraits font="SansSerif"  size="14"  name="Labels"  style="bold"  color="#000000"  background="#00ffffff"  just="left" />
             <TextTraits font="SansSerif"  size="14"  name="LayoutGates"  style="bold"  color="#000000"  background="#00ffffff"  just="left" />
             <TextTraits font="SansSerif"  size="14"  name="Numbers"  style="bold"  color="#000000"  background="#00ffffff"  just="left" />
             <TextTraits font="SansSerif"  size="14"  name="Legend"  style="bold"  color="#000000"  background="#00ffffff"  just="left" />
             <WindowPosition x="0"  y="23"  width="732"  height="703"  displayed="0"  panelState="++" />
           </GraphEnvironment>
         </Graph>
         <Subpopulations>
           <Population name="Lymphocytes"  annotation=""  owningGroup="LP"  expanded="1"  sortPriority="10"  count="26742" >
             <Graph smoothing="0"  backColor="#ffffff"  foreColor="#000000"  heatMapStatParameter="Comp-FITC-A"  type="Pseudocolor"  fast="1" >
               <Axis dimension="x"  name="Comp-PE-Cy5-A"  label=""  auto="auto" />
               <Axis dimension="y"  name="Comp-FITC-A"  label=""  auto="auto" />
               <GraphSettings level="5%"  smoothingHighResolution="1"  contourHighResolution="1"  histogramSmoothingCount="0"  graphResolution="256"  showOutliers="0"  drawLargeDots="0"  dotsToDraw="8000"  tint="le.chartfill.none"  lineWeight="le.lineweight.normal"  lineStyle="le.linestyle.solid" />
               <GraphEnvironment showGrid="0"  showAxes="tnTN"  showGates="1"  showFreqOnPlots="1"  showGateNameOnPlots="0"  showMedians="0"  showUncomped="0"  addEventParam="0"  lastYAxisName="" >
                 <TextTraits font="SansSerif"  size="14"  name="Labels"  style="bold"  color="#000000"  background="#00ffffff"  just="left" />
                 <TextTraits font="SansSerif"  size="14"  name="LayoutGates"  style="bold"  color="#000000"  background="#00ffffff"  just="left" />
                 <TextTraits font="SansSerif"  size="14"  name="Numbers"  style="bold"  color="#000000"  background="#00ffffff"  just="left" />
                 <TextTraits font="SansSerif"  size="14"  name="Legend"  style="bold"  color="#000000"  background="#00ffffff"  just="left" />
                 <WindowPosition x="1073"  y="144"  width="538"  height="764"  displayed="1"  panelState="---" />
               </GraphEnvironment>
             </Graph>
             <Gate gating:id="ID743557714" >
               <gating:PolygonGate eventsInside="1"  annoOffsetX="0"  annoOffsetY="0"  tint="#000000"  isTinted="0"  lineWeight="Normal"  userDefined="1"  quadId="-1"  gateResolution="256" >
                 <gating:dimension>
                   <data-type:fcs-dimension data-type:name="FSC-A" />
                 </gating:dimension>
                 <gating:dimension>
                   <data-type:fcs-dimension data-type:name="SSC-A" />
                 </gating:dimension>
                 <gating:vertex>
                   <gating:coordinate data-type:value="25801.5748031496" />
                   <gating:coordinate data-type:value="11308.1725490196" />
                 </gating:vertex>
                 <gating:vertex>
                   <gating:coordinate data-type:value="26833.6377952756" />
                   <gating:coordinate data-type:value="38036.5803921569" />
                 </gating:vertex>
                 <gating:vertex>
                   <gating:coordinate data-type:value="99078.0472440945" />
                   <gating:coordinate data-type:value="65793.0039215686" />
                 </gating:vertex>
                 <gating:vertex>
                   <gating:coordinate data-type:value="150681.1968503937" />
                   <gating:coordinate data-type:value="64764.9882352941" />
                 </gating:vertex>
                 <gating:vertex>
                   <gating:coordinate data-type:value="165130.0787401575" />
                   <gating:coordinate data-type:value="39064.5960784314" />
                 </gating:vertex>
                 <gating:vertex>
                   <gating:coordinate data-type:value="139328.5039370079" />
                   <gating:coordinate data-type:value="25700.3921568627" />
                 </gating:vertex>
                 <gating:vertex>
                   <gating:coordinate data-type:value="60891.7165354331" />
                   <gating:coordinate data-type:value="5140.0784313725" />
                 </gating:vertex>
               </gating:PolygonGate>
             </Gate>
             <Subpopulations>
               <Population name="Comp-PE-Cy5-A, Comp-FITC-A subset"  annotation=""  owningGroup="LP"  expanded="1"  sortPriority="10"  count="7819" >
                 <Graph smoothing="0"  backColor="#ffffff"  foreColor="#000000"  heatMapStatParameter="Comp-FITC-A"  type="Pseudocolor"  fast="1" >
                   <Axis dimension="x"  name="Comp-PE-A"  label=""  auto="auto" />
                   <Axis dimension="y"  name="Comp-APC-A"  label=""  auto="auto" />
                   <GraphSettings level="5%"  smoothingHighResolution="1"  contourHighResolution="1"  histogramSmoothingCount="0"  graphResolution="256"  showOutliers="0"  drawLargeDots="0"  dotsToDraw="8000"  tint="le.chartfill.none"  lineWeight="le.lineweight.normal"  lineStyle="le.linestyle.solid" />
                   <GraphEnvironment showGrid="0"  showAxes="tnTN"  showGates="1"  showFreqOnPlots="1"  showGateNameOnPlots="0"  showMedians="0"  showUncomped="0"  addEventParam="0"  lastYAxisName="" >
                     <TextTraits font="SansSerif"  size="14"  name="Labels"  style="bold"  color="#000000"  background="#00ffffff"  just="left" />
                     <TextTraits font="SansSerif"  size="14"  name="LayoutGates"  style="bold"  color="#000000"  background="#00ffffff"  just="left" />
                     <TextTraits font="SansSerif"  size="14"  name="Numbers"  style="bold"  color="#000000"  background="#00ffffff"  just="left" />
                     <TextTraits font="SansSerif"  size="14"  name="Legend"  style="bold"  color="#000000"  background="#00ffffff"  just="left" />
                     <WindowPosition x="840"  y="187"  width="543"  height="745"  displayed="1"  panelState="---" />
                   </GraphEnvironment>
                 </Graph>
                 <Gate gating:id="ID1801068095"  gating:parent_id="ID743557714" >
                   <gating:RectangleGate eventsInside="1"  annoOffsetX="2"  annoOffsetY="-60"  tint="#000000"  isTinted="0"  lineWeight="Normal"  userDefined="1"  percentX="0"  percentY="0" >
                     <gating:dimension gating:min="648.1115467720169"  gating:max="14256.195712755498" >
                       <data-type:fcs-dimension data-type:name="Comp-PE-Cy5-A" />
                     </gating:dimension>
                     <gating:dimension gating:min="259.97554467587827"  gating:max="6458.87070819224" >
                       <data-type:fcs-dimension data-type:name="Comp-FITC-A" />
                     </gating:dimension>
                   </gating:RectangleGate>
                 </Gate>
                 <Subpopulations>
                   <Population name="Q1: Comp-PE-A- , Comp-APC-A+"  annotation=""  owningGroup="LP"  expanded="1"  sortPriority="10"  count="142" >
                     <Graph smoothing="0"  backColor="#ffffff"  foreColor="#000000"  heatMapStatParameter="Comp-FITC-A"  type="Pseudocolor"  fast="1" >
                       <Axis dimension="x"  name="Comp-PE-A"  label=""  auto="auto" />
                       <Axis dimension="y"  name="Comp-APC-A"  label=""  auto="auto" />
                       <GraphSettings level="5%"  smoothingHighResolution="1"  contourHighResolution="1"  histogramSmoothingCount="0"  graphResolution="256"  showOutliers="0"  drawLargeDots="0"  dotsToDraw="8000"  tint="le.chartfill.none"  lineWeight="le.lineweight.normal"  lineStyle="le.linestyle.solid" />
                       <GraphEnvironment showGrid="0"  showAxes="tnTN"  showGates="1"  showFreqOnPlots="1"  showGateNameOnPlots="0"  showMedians="0"  showUncomped="0"  addEventParam="0"  lastYAxisName="" >
                         <TextTraits font="SansSerif"  size="14"  name="Labels"  style="bold"  color="#000000"  background="#00ffffff"  just="left" />
                         <TextTraits font="SansSerif"  size="14"  name="LayoutGates"  style="bold"  color="#000000"  background="#00ffffff"  just="left" />
                         <TextTraits font="SansSerif"  size="14"  name="Numbers"  style="bold"  color="#000000"  background="#00ffffff"  just="left" />
                         <TextTraits font="SansSerif"  size="14"  name="Legend"  style="bold"  color="#000000"  background="#00ffffff"  just="left" />
                         <WindowPosition x="1374"  y="23"  width="390"  height="582"  displayed="1"  panelState="---" />
                       </GraphEnvironment>
                     </Graph>
                     <Gate gating:id="ID1676799520"  gating:parent_id="ID1801068095" >
                       <gating:RectangleGate eventsInside="1"  annoOffsetX="0"  annoOffsetY="0"  tint="#000000"  isTinted="0"  lineWeight="Normal"  userDefined="1"  percentX="0"  percentY="0" >
                         <gating:dimension gating:max="505.45701712357913" >
                           <data-type:fcs-dimension data-type:name="Comp-PE-A" />
                         </gating:dimension>
                         <gating:dimension gating:min="429.4386679850717" >
                           <data-type:fcs-dimension data-type:name="Comp-APC-A" />
                         </gating:dimension>
                       </gating:RectangleGate>
                     </Gate>
                   </Population>
                   <Population name="Q2: Comp-PE-A+ , Comp-APC-A+"  annotation=""  owningGroup="LP"  expanded="1"  sortPriority="10"  count="339" >
                     <Graph smoothing="0"  backColor="#ffffff"  foreColor="#000000"  heatMapStatParameter="Comp-FITC-A"  type="Pseudocolor"  fast="1" >
                       <Axis dimension="x"  name="Comp-PE-A"  label=""  auto="auto" />
                       <Axis dimension="y"  name="Comp-APC-A"  label=""  auto="auto" />
                       <GraphSettings level="5%"  smoothingHighResolution="1"  contourHighResolution="1"  histogramSmoothingCount="0"  graphResolution="256"  showOutliers="0"  drawLargeDots="0"  dotsToDraw="8000"  tint="le.chartfill.none"  lineWeight="le.lineweight.normal"  lineStyle="le.linestyle.solid" />
                       <GraphEnvironment showGrid="0"  showAxes="tnTN"  showGates="1"  showFreqOnPlots="1"  showGateNameOnPlots="0"  showMedians="0"  showUncomped="0"  addEventParam="0"  lastYAxisName="" >
                         <TextTraits font="SansSerif"  size="14"  name="Labels"  style="bold"  color="#000000"  background="#00ffffff"  just="left" />
                         <TextTraits font="SansSerif"  size="14"  name="LayoutGates"  style="bold"  color="#000000"  background="#00ffffff"  just="left" />
                         <TextTraits font="SansSerif"  size="14"  name="Numbers"  style="bold"  color="#000000"  background="#00ffffff"  just="left" />
                         <TextTraits font="SansSerif"  size="14"  name="Legend"  style="bold"  color="#000000"  background="#00ffffff"  just="left" />
                         <WindowPosition x="1374"  y="23"  width="390"  height="582"  displayed="1"  panelState="---" />
                       </GraphEnvironment>
                     </Graph>
                     <Gate gating:id="ID354246714"  gating:parent_id="ID1801068095" >
                       <gating:RectangleGate eventsInside="1"  annoOffsetX="0"  annoOffsetY="0"  tint="#000000"  isTinted="0"  lineWeight="Normal"  userDefined="1"  percentX="0"  percentY="0" >
                         <gating:dimension gating:min="505.45701712357913" >
                           <data-type:fcs-dimension data-type:name="Comp-PE-A" />
                         </gating:dimension>
                         <gating:dimension gating:min="429.4386679850717" >
                           <data-type:fcs-dimension data-type:name="Comp-APC-A" />
                         </gating:dimension>
                       </gating:RectangleGate>
                     </Gate>
                   </Population>
                   <Population name="Q3: Comp-PE-A+ , Comp-APC-A-"  annotation=""  owningGroup="LP"  expanded="1"  sortPriority="10"  count="3833" >
                     <Graph smoothing="0"  backColor="#ffffff"  foreColor="#000000"  heatMapStatParameter="Comp-FITC-A"  type="Pseudocolor"  fast="1" >
                       <Axis dimension="x"  name="Comp-PE-A"  label=""  auto="auto" />
                       <Axis dimension="y"  name="Comp-APC-A"  label=""  auto="auto" />
                       <GraphSettings level="5%"  smoothingHighResolution="1"  contourHighResolution="1"  histogramSmoothingCount="0"  graphResolution="256"  showOutliers="0"  drawLargeDots="0"  dotsToDraw="8000"  tint="le.chartfill.none"  lineWeight="le.lineweight.normal"  lineStyle="le.linestyle.solid" />
                       <GraphEnvironment showGrid="0"  showAxes="tnTN"  showGates="1"  showFreqOnPlots="1"  showGateNameOnPlots="0"  showMedians="0"  showUncomped="0"  addEventParam="0"  lastYAxisName="" >
                         <TextTraits font="SansSerif"  size="14"  name="Labels"  style="bold"  color="#000000"  background="#00ffffff"  just="left" />
                         <TextTraits font="SansSerif"  size="14"  name="LayoutGates"  style="bold"  color="#000000"  background="#00ffffff"  just="left" />
                         <TextTraits font="SansSerif"  size="14"  name="Numbers"  style="bold"  color="#000000"  background="#00ffffff"  just="left" />
                         <TextTraits font="SansSerif"  size="14"  name="Legend"  style="bold"  color="#000000"  background="#00ffffff"  just="left" />
                         <WindowPosition x="1374"  y="23"  width="390"  height="582"  displayed="1"  panelState="---" />
                       </GraphEnvironment>
                     </Graph>
                     <Gate gating:id="ID926690193"  gating:parent_id="ID1801068095" >
                       <gating:RectangleGate eventsInside="1"  annoOffsetX="0"  annoOffsetY="0"  tint="#000000"  isTinted="0"  lineWeight="Normal"  userDefined="1"  percentX="0"  percentY="0" >
                         <gating:dimension gating:min="505.45701712357913" >
                           <data-type:fcs-dimension data-type:name="Comp-PE-A" />
                         </gating:dimension>
                         <gating:dimension gating:max="429.4386679850717" >
                           <data-type:fcs-dimension data-type:name="Comp-APC-A" />
                         </gating:dimension>
                       </gating:RectangleGate>
                     </Gate>
                   </Population>
                   <Population name="Q4: Comp-PE-A- , Comp-APC-A-"  annotation=""  owningGroup="LP"  expanded="1"  sortPriority="10"  count="3505" >
                     <Graph smoothing="0"  backColor="#ffffff"  foreColor="#000000"  heatMapStatParameter="Comp-FITC-A"  type="Pseudocolor"  fast="1" >
                       <Axis dimension="x"  name="Comp-PE-A"  label=""  auto="auto" />
                       <Axis dimension="y"  name="Comp-APC-A"  label=""  auto="auto" />
                       <GraphSettings level="5%"  smoothingHighResolution="1"  contourHighResolution="1"  histogramSmoothingCount="0"  graphResolution="256"  showOutliers="0"  drawLargeDots="0"  dotsToDraw="8000"  tint="le.chartfill.none"  lineWeight="le.lineweight.normal"  lineStyle="le.linestyle.solid" />
                       <GraphEnvironment showGrid="0"  showAxes="tnTN"  showGates="1"  showFreqOnPlots="1"  showGateNameOnPlots="0"  showMedians="0"  showUncomped="0"  addEventParam="0"  lastYAxisName="" >
                         <TextTraits font="SansSerif"  size="14"  name="Labels"  style="bold"  color="#000000"  background="#00ffffff"  just="left" />
                         <TextTraits font="SansSerif"  size="14"  name="LayoutGates"  style="bold"  color="#000000"  background="#00ffffff"  just="left" />
                         <TextTraits font="SansSerif"  size="14"  name="Numbers"  style="bold"  color="#000000"  background="#00ffffff"  just="left" />
                         <TextTraits font="SansSerif"  size="14"  name="Legend"  style="bold"  color="#000000"  background="#00ffffff"  just="left" />
                         <WindowPosition x="1374"  y="23"  width="390"  height="582"  displayed="1"  panelState="---" />
                       </GraphEnvironment>
                     </Graph>
                     <Gate gating:id="ID1234621152"  gating:parent_id="ID1801068095" >
                       <gating:RectangleGate eventsInside="1"  annoOffsetX="0"  annoOffsetY="0"  tint="#000000"  isTinted="0"  lineWeight="Normal"  userDefined="1"  percentX="0"  percentY="0" >
                         <gating:dimension gating:max="505.45701712357913" >
                           <data-type:fcs-dimension data-type:name="Comp-PE-A" />
                         </gating:dimension>
                         <gating:dimension gating:max="429.4386679850717" >
                           <data-type:fcs-dimension data-type:name="Comp-APC-A" />
                         </gating:dimension>
                       </gating:RectangleGate>
                     </Gate>
                   </Population>
                 </Subpopulations>
               </Population>
             </Subpopulations>
           </Population>
         </Subpopulations>
       </SampleNode>
     </Sample>
   </SampleList>
   <TableEditor title="FlowJo Tables: 20-Dec-2019.wsp"  current="Table" >
     <Table name="Table"  outputFile="file:/Users/jphe/Table"  color="#00ffffff"  isBatch="0"  quickclose="0"  destination="toDisplay"  outputFormat="fj.document.type.table"  autoColumnName="" >
       <PrintLayout flipPattern0="0"  rows="1"  columns="1"  padding="36"  header=""  footer=""  headerActive="0"  footerActive="0"  scalingMode="fj.print.scale.none"  scaling="1"  orientation="1"  width="612"  height="792"  imageableX="72"  imageableY="72"  imageableWidth="468"  imageableHeight="648" />
       <PageSection sectionName="header" >&lt;table width=&quot;100%&quot;&gt;&lt;tr&gt;&lt;td align=&quot;left&quot; valign=&quot;top&quot;&gt;&amp;NBSP&amp;NBSP&amp;NBSP&amp;NBSP&lt;IMG SRC=&quot;file:/Applications/FlowJo.app/Contents/Resources/Java/images/fj_icon.png&quot;&gt;&lt;/IMG&gt;&lt;br/&gt;FlowJo, LLC&lt;/td&gt;&lt;td align=&quot;right&quot; valign=&quot;top&quot;&gt;Page &lt;PageNumber/&gt;&lt;/td&gt;&lt;/tr&gt;&lt;/table&gt;</PageSection>
       <PageSection sectionName="footer" >&lt;table width=&quot;100%&quot;&gt;&lt;tr&gt;&lt;td align=&quot;left&quot;  valign=&quot;bottom&quot;&gt;&lt;LongDate/&gt;&lt;/td&gt;&lt;td align=&quot;right&quot; valign=&quot;bottom&quot;&gt;&lt;Version/&gt;&lt;/td&gt;&lt;/tr&gt;&lt;/table&gt;</PageSection>
       <Iteration iterationType="SAMPLE"  iterationValue="5"  iterationKeyword=""  discriminator=""  panelSize="1"  groupName="workspaceSelection" />
     </Table>
   </TableEditor>
   <LayoutEditor title="FlowJo Layouts: 20-Dec-2019.wsp"  current="Layout"  showGrid="0"  showPageBreaks="0"  showGuides="0"  showDebugOutput="0" >
     <Layout name="Layout"  outputFile="file:/Users/jphe/Layout"  color="#00ffffff"  isBatch="0"  showGrid="0"  showRulers="1"  showDebugOutput="0"  showGuides="0"  showPageBreaks="1"  scale="1.5" >
       <PrintLayout flipPattern0="0"  rows="1"  columns="1"  padding="36"  header=""  footer=""  headerActive="0"  footerActive="0"  scalingMode="fj.print.scale.none"  scaling="1"  orientation="1"  width="612"  height="792"  imageableX="72"  imageableY="72"  imageableWidth="468"  imageableHeight="648" />
       <PageSection sectionName="header" >&lt;table width=&quot;100%&quot;&gt;&lt;tr&gt;&lt;td align=&quot;left&quot; valign=&quot;top&quot;&gt;&amp;NBSP&amp;NBSP&amp;NBSP&amp;NBSP&lt;IMG SRC=&quot;file:/Applications/FlowJo.app/Contents/Resources/Java/images/fj_icon.png&quot;&gt;&lt;/IMG&gt;&lt;br/&gt;FlowJo, LLC&lt;/td&gt;&lt;td align=&quot;right&quot; valign=&quot;top&quot;&gt;Page &lt;PageNumber/&gt;&lt;/td&gt;&lt;/tr&gt;&lt;/table&gt;</PageSection>
       <PageSection sectionName="footer" >&lt;table width=&quot;100%&quot;&gt;&lt;tr&gt;&lt;td align=&quot;left&quot;  valign=&quot;bottom&quot;&gt;&lt;LongDate/&gt;&lt;/td&gt;&lt;td align=&quot;right&quot; valign=&quot;bottom&quot;&gt;&lt;Version/&gt;&lt;/td&gt;&lt;/tr&gt;&lt;/table&gt;</PageSection>
       <Iteration iterationType="OFF"  iterationValue="1"  iterationKeyword=""  discriminator=""  panelSize="1"  groupName="All Samples" />
       <BatchSettings useCurrentGroup="1"  length="4"  name=""  order="ACROSS"  direction="COLUMNS"  append="0"  destination="toLayout"  separatePages="0"  launchApp="1"  header="0"  footer="0"  commandLineBatch="0" />
       <FigList>
         <ChartData x="104"  y="49"  width="153"  height="153"  lineWeight="Normal"  fill="#ffffff"  stroke="#000000"  lineStyle="Solid"  gradientColor="#808080"  gradientStyle="le.gradientstyle.none"  enabled="1"  xScale="0.6"  yScale="0.6"  aspectRatioLock="0"  alpha="1"  figID="com.treestar.flowjo.charting.FigChartBox@388f4c30#1577114822546"  rotation="0"  lock="0"  sizeLock="0"  contentLock="0"  wantsDrops="0"  dependents="1"  showSampleName="1"  showFullPath="1"  showFreq="0"  showCount="1"  showPopulationName="1"  showGraphTitle="0"  showMedians="0"  useShortName="1"  showKeyword="0"  keyword=""  showStatistic="0"  statistic=""  offsetHistograms="0"  offsetX="0"  offsetY="0"  flipH="0"  flipV="0"  showAdjunctHistograms="0"  scaleH="0.59765625"  scaleV="0.59765625"  panelIndex="-1"  z="0" >
           <Graph smoothing="0"  backColor="#ffffff"  foreColor="#000000"  heatMapStatistic="Median"  heatMapStatParameter="Comp-FITC-A"  type="Pseudocolor"  fast="1" >
             <Axis dimension="x"  name="Comp-PE-Cy5-A"  label=""  auto="auto" />
             <Axis dimension="y"  name="Comp-FITC-A"  label=""  auto="auto" />
             <GraphSettings level="5%"  smoothingHighResolution="1"  contourHighResolution="1"  histogramSmoothingCount="0"  graphResolution="256"  showOutliers="0"  drawLargeDots="0"  dotsToDraw="8000"  tint="le.chartfill.none"  lineWeight="le.lineweight.normal"  lineStyle="le.linestyle.solid" />
             <GraphEnvironment showGrid="0"  showAxes="tnTN"  showGates="1"  showFreqOnPlots="1"  showGateNameOnPlots="0"  showMedians="0"  showUncomped="0"  addEventParam="0"  lastYAxisName="" >
               <TextTraits font="SansSerif"  size="11"  name="Labels"  style="bold"  color="#000000"  background="#00ffffff"  just="left" />
               <TextTraits font="SansSerif"  size="24"  name="LayoutGates"  style="bold"  color="#000000"  background="#00ffffff"  just="left" />
               <TextTraits font="SansSerif"  size="10"  name="Numbers"  style="bold"  color="#000000"  background="#00ffffff"  just="left" />
               <TextTraits font="SansSerif"  size="9"  name="Legend"  style="bold"  color="#000000"  background="#00ffffff"  just="left" />
               <WindowPosition x="913"  y="23"  width="390"  height="582"  displayed="0"  panelState="---" />
             </GraphEnvironment>
           </Graph>
           <Annotation lineWeight="NoLine"  fill="#ffffff"  stroke="#808080"  lineStyle="Solid"  gradientColor="#808080"  gradientStyle="le.gradientstyle.none"  enabled="1"  xScale="1"  yScale="1"  aspectRatioLock="0"  alpha="1"  figID="com.treestar.flowjo.charting.FigChartAnnotation@49eeba48#1577114822547"  rotation="0"  lock="0"  sizeLock="0"  contentLock="0"  wantsDrops="0"  autoFitContents="0"  autoMinimumSize="1"  padding="5,5,5,5" >
             <Content>&amp;#xA;&amp;#xA;    &amp;lt;p style=&amp;quot;margin-top:0; text-align:left;&amp;quot;&amp;gt;&amp;#xA;      &amp;lt;font face=&amp;quot;SansSerif&amp;quot; color=&amp;quot;#000000&amp;quot; style=&amp;quot;font-size:11pt;&amp;quot;&amp;gt;&amp;lt;input type=&amp;quot;fjml&amp;quot; value=&amp;quot;%3CAnno+name%3D%22fj.anno.samplename%22+%2F%3E&amp;quot; style=&amp;quot;font-family:SansSerif; color:#000000; font-weight:normal;&amp;quot;&amp;gt;&amp;#xA;      &amp;lt;/font&amp;gt;&amp;#xA;    &amp;lt;/p&amp;gt;&amp;#xA;    &amp;lt;p style=&amp;quot;margin-top:0; text-align:left;&amp;quot;&amp;gt;&amp;#xA;      &amp;lt;font face=&amp;quot;SansSerif&amp;quot; color=&amp;quot;#000000&amp;quot; style=&amp;quot;font-size:11pt;&amp;quot;&amp;gt;&amp;lt;input type=&amp;quot;fjml&amp;quot; value=&amp;quot;%3CAnno+name%3D%22fj.anno.popname%22+%2F%3E&amp;quot; style=&amp;quot;font-family:SansSerif; color:#000000; font-weight:normal;&amp;quot;&amp;gt;&amp;#xA;      &amp;lt;/font&amp;gt;&amp;#xA;    &amp;lt;/p&amp;gt;&amp;#xA;    &amp;lt;p style=&amp;quot;margin-top:0; text-align:left;&amp;quot;&amp;gt;&amp;#xA;      &amp;lt;font face=&amp;quot;SansSerif&amp;quot; color=&amp;quot;#000000&amp;quot; style=&amp;quot;font-size:11pt;&amp;quot;&amp;gt;&amp;lt;input type=&amp;quot;fjml&amp;quot; value=&amp;quot;%3CStatistic+name%3D%22Count%22++id%3D%22%22++ancestor%3D%22%22+%2F%3E&amp;quot; style=&amp;quot;font-family:SansSerif; color:#000000; font-weight:normal;&amp;quot;&amp;gt;&amp;#xA;&amp;lt;/font&amp;gt;    &amp;lt;/p&amp;gt;&amp;#xA;</Content>
             <WindowPosition x="0"  y="340"  width="110"  height="52"  displayed="0"  panelState="" />
           </Annotation>
           <Legend lineWeight="Hairline"  fill="#ffffff"  stroke="#000000"  lineStyle="Solid"  gradientColor="#808080"  gradientStyle="le.gradientstyle.none"  enabled="1"  xScale="1"  yScale="1"  aspectRatioLock="0"  alpha="1"  figID="com.treestar.flowjo.charting.legend.FigLegend@651da6f9#1577114822547"  rotation="0"  lock="0"  sizeLock="0"  contentLock="0"  wantsDrops="0"  rows="3"  columns="4"  drawGrid="1"  autoFitContents="0"  showHeader="1" >
             <RowSizes>
               <Size index="0"  value="15" />
               <Size index="1"  value="15" />
               <Size index="2"  value="15" />
             </RowSizes>
             <ColSizes>
               <Size index="0"  value="15" />
               <Size index="1"  value="15" />
               <Size index="2"  value="15" />
               <Size index="3"  value="15" />
             </ColSizes>
             <WindowPosition x="280"  y="0"  width="60"  height="45"  displayed="0"  panelState="" />
             <Columns>
               <Anno name="fj.anno.samplename" />
               <Anno name="fj.anno.popname" />
               <Statistic name="Count"  ancestor=""  correlate="" />
             </Columns>
           </Legend>
           <Ancestry lineWeight="Hairline"  fill="#ffffff"  stroke="#000000"  lineStyle="Solid"  gradientColor="#808080"  gradientStyle="le.gradientstyle.none"  enabled="1"  xScale="1"  yScale="1"  aspectRatioLock="0"  alpha="1"  figID="com.treestar.flowjo.charting.FigChartRow@432034ec#1577114822547"  rotation="0"  lock="0"  sizeLock="0"  contentLock="0"  wantsDrops="0"  backgating="0"  horizontal="0"  backgatingLargeDots="0"  backgatingContours="0" >
             <WindowPosition x="0"  y="0"  width="0"  height="1"  displayed="0"  panelState="" />
           </Ancestry>
           <Multigraph lineWeight="NoLine"  fill="#00ffffff"  stroke="#000000"  lineStyle="Solid"  gradientColor="#808080"  gradientStyle="le.gradientstyle.none"  enabled="1"  xScale="1"  yScale="1"  aspectRatioLock="1"  alpha="1"  figID="com.treestar.flowjo.charting.FigChartGrid@4c4c3bb5#1577114822547"  rotation="0"  lock="0"  sizeLock="0"  contentLock="0"  wantsDrops="0"  annoOffsetX="0"  annoOffsetY="0"  type="NONE"  rows="0"  columns="0" >
             <WindowPosition x="0"  y="0"  width="0"  height="1"  displayed="0"  panelState="" />
             <Parameters/>
           </Multigraph>
           <PopModelList>
             <DataLayer path="Lymphocytes"  panelValue="1"  discriminatorValue=""  sampleGMID="4"  sampleID="5" >
               <LegendSpec color="#000000"  text=""  chartFill="le.chartfill.tinted.40"  lineWeight="Normal"  lineStyle="Solid"  control="0" />
             </DataLayer>
           </PopModelList>
           <WindowPosition x="104"  y="49"  width="153"  height="153"  displayed="1"  panelState="" />
         </ChartData>
         <FigColorLegend x="74"  y="212"  width="70"  height="12"  lineWeight="Hairline"  fill="#ffffff"  stroke="#000000"  lineStyle="Solid"  gradientColor="#808080"  gradientStyle="le.gradientstyle.none"  enabled="1"  xScale="1"  yScale="1"  aspectRatioLock="0"  alpha="1"  figID="com.treestar.layout.presentation.FigHeatmapStatAxis@20b8c5b8#1577115516873"  rotation="0"  lock="0"  sizeLock="0"  contentLock="0"  wantsDrops="0"  colorMapName="Default (blue,green,yellow,red)"  z="5" />
         <ChartData x="100"  y="270"  width="153"  height="153"  lineWeight="Normal"  fill="#ffffff"  stroke="#000000"  lineStyle="Solid"  gradientColor="#808080"  gradientStyle="le.gradientstyle.none"  enabled="1"  xScale="0.6"  yScale="0.6"  aspectRatioLock="0"  alpha="1"  figID="com.treestar.flowjo.charting.FigChartBox@5968e2e8#1577114828934"  rotation="0"  lock="0"  sizeLock="0"  contentLock="0"  wantsDrops="0"  dependents="1"  showSampleName="1"  showFullPath="1"  showFreq="0"  showCount="1"  showPopulationName="1"  showGraphTitle="0"  showMedians="0"  useShortName="1"  showKeyword="0"  keyword=""  showStatistic="0"  statistic=""  offsetHistograms="0"  offsetX="0"  offsetY="0"  flipH="0"  flipV="0"  showAdjunctHistograms="0"  scaleH="0.59765625"  scaleV="0.59765625"  panelIndex="-1"  z="10" >
           <Graph smoothing="0"  backColor="#ffffff"  foreColor="#000000"  heatMapStatistic="Median"  heatMapStatParameter="Comp-FITC-A"  type="Pseudocolor"  fast="1" >
             <Axis dimension="x"  name="Comp-PE-Cy5-A"  label=""  auto="auto" />
             <Axis dimension="y"  name="Comp-FITC-A"  label=""  auto="auto" />
             <GraphSettings level="5%"  smoothingHighResolution="1"  contourHighResolution="1"  histogramSmoothingCount="0"  graphResolution="256"  showOutliers="0"  drawLargeDots="0"  dotsToDraw="8000"  tint="le.chartfill.none"  lineWeight="le.lineweight.normal"  lineStyle="le.linestyle.solid" />
             <GraphEnvironment showGrid="0"  showAxes="tnTN"  showGates="1"  showFreqOnPlots="1"  showGateNameOnPlots="0"  showMedians="0"  showUncomped="0"  addEventParam="0"  lastYAxisName="" >
               <TextTraits font="SansSerif"  size="11"  name="Labels"  style="bold"  color="#000000"  background="#00ffffff"  just="left" />
               <TextTraits font="SansSerif"  size="24"  name="LayoutGates"  style="bold"  color="#000000"  background="#00ffffff"  just="left" />
               <TextTraits font="SansSerif"  size="10"  name="Numbers"  style="bold"  color="#000000"  background="#00ffffff"  just="left" />
               <TextTraits font="SansSerif"  size="9"  name="Legend"  style="bold"  color="#000000"  background="#00ffffff"  just="left" />
               <WindowPosition x="913"  y="23"  width="390"  height="582"  displayed="1"  panelState="---" />
             </GraphEnvironment>
           </Graph>
           <Annotation lineWeight="NoLine"  fill="#ffffff"  stroke="#808080"  lineStyle="Solid"  gradientColor="#808080"  gradientStyle="le.gradientstyle.none"  enabled="1"  xScale="1"  yScale="1"  aspectRatioLock="0"  alpha="1"  figID="com.treestar.flowjo.charting.FigChartAnnotation@2f0db97c#1577114828934"  rotation="0"  lock="0"  sizeLock="0"  contentLock="0"  wantsDrops="0"  autoFitContents="0"  autoMinimumSize="1"  padding="5,5,5,5" >
             <Content>&amp;#xA;&amp;#xA;    &amp;lt;p style=&amp;quot;margin-top:0; text-align:left;&amp;quot;&amp;gt;&amp;#xA;      &amp;lt;font face=&amp;quot;SansSerif&amp;quot; color=&amp;quot;#000000&amp;quot; style=&amp;quot;font-size:11pt;&amp;quot;&amp;gt;&amp;lt;input type=&amp;quot;fjml&amp;quot; value=&amp;quot;%3CAnno+name%3D%22fj.anno.samplename%22+%2F%3E&amp;quot; style=&amp;quot;font-family:SansSerif; color:#000000; font-weight:normal;&amp;quot;&amp;gt;&amp;#xA;      &amp;lt;/font&amp;gt;&amp;#xA;    &amp;lt;/p&amp;gt;&amp;#xA;    &amp;lt;p style=&amp;quot;margin-top:0; text-align:left;&amp;quot;&amp;gt;&amp;#xA;      &amp;lt;font face=&amp;quot;SansSerif&amp;quot; color=&amp;quot;#000000&amp;quot; style=&amp;quot;font-size:11pt;&amp;quot;&amp;gt;&amp;lt;input type=&amp;quot;fjml&amp;quot; value=&amp;quot;%3CAnno+name%3D%22fj.anno.popname%22+%2F%3E&amp;quot; style=&amp;quot;font-family:SansSerif; color:#000000; font-weight:normal;&amp;quot;&amp;gt;&amp;#xA;      &amp;lt;/font&amp;gt;&amp;#xA;    &amp;lt;/p&amp;gt;&amp;#xA;    &amp;lt;p style=&amp;quot;margin-top:0; text-align:left;&amp;quot;&amp;gt;&amp;#xA;      &amp;lt;font face=&amp;quot;SansSerif&amp;quot; color=&amp;quot;#000000&amp;quot; style=&amp;quot;font-size:11pt;&amp;quot;&amp;gt;&amp;lt;input type=&amp;quot;fjml&amp;quot; value=&amp;quot;%3CStatistic+name%3D%22Count%22++id%3D%22%22++ancestor%3D%22%22+%2F%3E&amp;quot; style=&amp;quot;font-family:SansSerif; color:#000000; font-weight:normal;&amp;quot;&amp;gt;&amp;#xA;&amp;lt;/font&amp;gt;    &amp;lt;/p&amp;gt;&amp;#xA;</Content>
             <WindowPosition x="0"  y="340"  width="110"  height="52"  displayed="0"  panelState="" />
           </Annotation>
           <Legend lineWeight="Hairline"  fill="#ffffff"  stroke="#000000"  lineStyle="Solid"  gradientColor="#808080"  gradientStyle="le.gradientstyle.none"  enabled="1"  xScale="1"  yScale="1"  aspectRatioLock="0"  alpha="1"  figID="com.treestar.flowjo.charting.legend.FigLegend@480902c6#1577114828934"  rotation="0"  lock="0"  sizeLock="0"  contentLock="0"  wantsDrops="0"  rows="3"  columns="4"  drawGrid="1"  autoFitContents="0"  showHeader="1" >
             <RowSizes>
               <Size index="0"  value="15" />
               <Size index="1"  value="15" />
               <Size index="2"  value="15" />
             </RowSizes>
             <ColSizes>
               <Size index="0"  value="15" />
               <Size index="1"  value="15" />
               <Size index="2"  value="15" />
               <Size index="3"  value="15" />
             </ColSizes>
             <WindowPosition x="280"  y="0"  width="60"  height="45"  displayed="0"  panelState="" />
             <Columns>
               <Anno name="fj.anno.samplename" />
               <Anno name="fj.anno.popname" />
               <Statistic name="Count"  ancestor=""  correlate="" />
             </Columns>
           </Legend>
           <Ancestry lineWeight="Hairline"  fill="#ffffff"  stroke="#000000"  lineStyle="Solid"  gradientColor="#808080"  gradientStyle="le.gradientstyle.none"  enabled="1"  xScale="1"  yScale="1"  aspectRatioLock="0"  alpha="1"  figID="com.treestar.flowjo.charting.FigChartRow@5a9a5bcb#1577114828934"  rotation="0"  lock="0"  sizeLock="0"  contentLock="0"  wantsDrops="0"  backgating="0"  horizontal="0"  backgatingLargeDots="0"  backgatingContours="0" >
             <WindowPosition x="0"  y="0"  width="0"  height="1"  displayed="0"  panelState="" />
           </Ancestry>
           <Multigraph lineWeight="NoLine"  fill="#00ffffff"  stroke="#000000"  lineStyle="Solid"  gradientColor="#808080"  gradientStyle="le.gradientstyle.none"  enabled="1"  xScale="1"  yScale="1"  aspectRatioLock="1"  alpha="1"  figID="com.treestar.flowjo.charting.FigChartGrid@40986593#1577114828934"  rotation="0"  lock="0"  sizeLock="0"  contentLock="0"  wantsDrops="0"  annoOffsetX="0"  annoOffsetY="0"  type="NONE"  rows="0"  columns="0" >
             <WindowPosition x="0"  y="0"  width="0"  height="1"  displayed="0"  panelState="" />
             <Parameters/>
           </Multigraph>
           <PopModelList>
             <DataLayer path="Lymphocytes"  panelValue="1"  discriminatorValue=""  sampleGMID="5"  sampleID="6" >
               <LegendSpec color="#000000"  text=""  chartFill="le.chartfill.tinted.40"  lineWeight="Normal"  lineStyle="Solid"  control="0" />
             </DataLayer>
           </PopModelList>
           <WindowPosition x="100"  y="270"  width="153"  height="153"  displayed="1"  panelState="" />
         </ChartData>
         <FigColorLegend x="70"  y="433"  width="70"  height="12"  lineWeight="Hairline"  fill="#ffffff"  stroke="#000000"  lineStyle="Solid"  gradientColor="#808080"  gradientStyle="le.gradientstyle.none"  enabled="1"  xScale="1"  yScale="1"  aspectRatioLock="0"  alpha="1"  figID="com.treestar.layout.presentation.FigHeatmapStatAxis@4582a6c0#1577115516873"  rotation="0"  lock="0"  sizeLock="0"  contentLock="0"  wantsDrops="0"  colorMapName="Default (blue,green,yellow,red)"  z="15" />
         <ChartData x="309"  y="22"  width="153"  height="153"  lineWeight="Normal"  fill="#ffffff"  stroke="#000000"  lineStyle="Solid"  gradientColor="#808080"  gradientStyle="le.gradientstyle.none"  enabled="1"  xScale="0.6"  yScale="0.6"  aspectRatioLock="0"  alpha="1"  figID="com.treestar.flowjo.charting.FigChartBox@44971a27#1577115334054"  rotation="0"  lock="0"  sizeLock="0"  contentLock="0"  wantsDrops="0"  dependents="1"  showSampleName="1"  showFullPath="1"  showFreq="0"  showCount="1"  showPopulationName="1"  showGraphTitle="0"  showMedians="0"  useShortName="1"  showKeyword="0"  keyword=""  showStatistic="0"  statistic=""  offsetHistograms="0"  offsetX="0"  offsetY="0"  flipH="0"  flipV="0"  showAdjunctHistograms="0"  scaleH="0.59765625"  scaleV="0.59765625"  panelIndex="-1"  z="20" >
           <Graph smoothing="0"  backColor="#ffffff"  foreColor="#000000"  heatMapStatistic="Median"  heatMapStatParameter="Comp-FITC-A"  type="Pseudocolor"  fast="1" >
             <Axis dimension="x"  name="Comp-PE-A"  label=""  auto="auto" />
             <Axis dimension="y"  name="Comp-APC-A"  label=""  auto="auto" />
             <GraphSettings level="5%"  smoothingHighResolution="1"  contourHighResolution="1"  histogramSmoothingCount="0"  graphResolution="256"  showOutliers="0"  drawLargeDots="0"  dotsToDraw="8000"  tint="le.chartfill.none"  lineWeight="le.lineweight.normal"  lineStyle="le.linestyle.solid" />
             <GraphEnvironment showGrid="0"  showAxes="tnTN"  showGates="1"  showFreqOnPlots="1"  showGateNameOnPlots="0"  showMedians="0"  showUncomped="0"  addEventParam="0"  lastYAxisName="" >
               <TextTraits font="SansSerif"  size="11"  name="Labels"  style="bold"  color="#000000"  background="#00ffffff"  just="left" />
               <TextTraits font="SansSerif"  size="24"  name="LayoutGates"  style="bold"  color="#000000"  background="#00ffffff"  just="left" />
               <TextTraits font="SansSerif"  size="10"  name="Numbers"  style="bold"  color="#000000"  background="#00ffffff"  just="left" />
               <TextTraits font="SansSerif"  size="14"  name="Legend"  style="bold"  color="#000000"  background="#00ffffff"  just="left" />
               <WindowPosition x="909"  y="116"  width="451"  height="727"  displayed="1"  panelState="---" />
             </GraphEnvironment>
           </Graph>
           <Annotation lineWeight="NoLine"  fill="#ffffff"  stroke="#808080"  lineStyle="Solid"  gradientColor="#808080"  gradientStyle="le.gradientstyle.none"  enabled="1"  xScale="1"  yScale="1"  aspectRatioLock="0"  alpha="1"  figID="com.treestar.flowjo.charting.FigChartAnnotation@3e98eb2c#1577115334054"  rotation="0"  lock="0"  sizeLock="0"  contentLock="0"  wantsDrops="0"  autoFitContents="0"  autoMinimumSize="1"  padding="5,5,5,5" >
             <Content>&amp;#xA;&amp;#xA;    &amp;lt;p style=&amp;quot;margin-top:0; text-align:left;&amp;quot;&amp;gt;&amp;#xA;      &amp;lt;font face=&amp;quot;SansSerif&amp;quot; color=&amp;quot;#000000&amp;quot; style=&amp;quot;font-size:11pt;&amp;quot;&amp;gt;&amp;lt;input type=&amp;quot;fjml&amp;quot; value=&amp;quot;%3CAnno+name%3D%22fj.anno.samplename%22+%2F%3E&amp;quot; style=&amp;quot;font-family:SansSerif; color:#000000; font-weight:normal;&amp;quot;&amp;gt;&amp;#xA;      &amp;lt;/font&amp;gt;&amp;#xA;    &amp;lt;/p&amp;gt;&amp;#xA;    &amp;lt;p style=&amp;quot;margin-top:0; text-align:left;&amp;quot;&amp;gt;&amp;#xA;      &amp;lt;font face=&amp;quot;SansSerif&amp;quot; color=&amp;quot;#000000&amp;quot; style=&amp;quot;font-size:11pt;&amp;quot;&amp;gt;&amp;lt;input type=&amp;quot;fjml&amp;quot; value=&amp;quot;%3CAnno+name%3D%22fj.anno.popname%22+%2F%3E&amp;quot; style=&amp;quot;font-family:SansSerif; color:#000000; font-weight:normal;&amp;quot;&amp;gt;&amp;#xA;      &amp;lt;/font&amp;gt;&amp;#xA;    &amp;lt;/p&amp;gt;&amp;#xA;    &amp;lt;p style=&amp;quot;margin-top:0; text-align:left;&amp;quot;&amp;gt;&amp;#xA;      &amp;lt;font face=&amp;quot;SansSerif&amp;quot; color=&amp;quot;#000000&amp;quot; style=&amp;quot;font-size:11pt;&amp;quot;&amp;gt;&amp;lt;input type=&amp;quot;fjml&amp;quot; value=&amp;quot;%3CStatistic+name%3D%22Count%22++id%3D%22%22++ancestor%3D%22%22+%2F%3E&amp;quot; style=&amp;quot;font-family:SansSerif; color:#000000; font-weight:normal;&amp;quot;&amp;gt;&amp;#xA;&amp;lt;/font&amp;gt;    &amp;lt;/p&amp;gt;&amp;#xA;</Content>
             <WindowPosition x="0"  y="340"  width="222"  height="52"  displayed="0"  panelState="" />
           </Annotation>
           <Legend lineWeight="Hairline"  fill="#ffffff"  stroke="#000000"  lineStyle="Solid"  gradientColor="#808080"  gradientStyle="le.gradientstyle.none"  enabled="1"  xScale="1"  yScale="1"  aspectRatioLock="0"  alpha="1"  figID="com.treestar.flowjo.charting.legend.FigLegend@4bdaab17#1577115334054"  rotation="0"  lock="0"  sizeLock="0"  contentLock="0"  wantsDrops="0"  rows="3"  columns="4"  drawGrid="1"  autoFitContents="0"  showHeader="1" >
             <RowSizes>
               <Size index="0"  value="15" />
               <Size index="1"  value="15" />
               <Size index="2"  value="15" />
             </RowSizes>
             <ColSizes>
               <Size index="0"  value="15" />
               <Size index="1"  value="15" />
               <Size index="2"  value="15" />
               <Size index="3"  value="15" />
             </ColSizes>
             <WindowPosition x="280"  y="0"  width="60"  height="45"  displayed="0"  panelState="" />
             <Columns>
               <Anno name="fj.anno.samplename" />
               <Anno name="fj.anno.popname" />
               <Statistic name="Count"  ancestor=""  correlate="" />
             </Columns>
           </Legend>
           <Ancestry lineWeight="Hairline"  fill="#ffffff"  stroke="#000000"  lineStyle="Solid"  gradientColor="#808080"  gradientStyle="le.gradientstyle.none"  enabled="1"  xScale="1"  yScale="1"  aspectRatioLock="0"  alpha="1"  figID="com.treestar.flowjo.charting.FigChartRow@3671ebf5#1577115334054"  rotation="0"  lock="0"  sizeLock="0"  contentLock="0"  wantsDrops="0"  backgating="0"  horizontal="0"  backgatingLargeDots="0"  backgatingContours="0" >
             <WindowPosition x="0"  y="0"  width="0"  height="1"  displayed="0"  panelState="" />
           </Ancestry>
           <Multigraph lineWeight="NoLine"  fill="#00ffffff"  stroke="#000000"  lineStyle="Solid"  gradientColor="#808080"  gradientStyle="le.gradientstyle.none"  enabled="1"  xScale="1"  yScale="1"  aspectRatioLock="1"  alpha="1"  figID="com.treestar.flowjo.charting.FigChartGrid@404721aa#1577115334054"  rotation="0"  lock="0"  sizeLock="0"  contentLock="0"  wantsDrops="0"  annoOffsetX="0"  annoOffsetY="0"  type="NONE"  rows="0"  columns="0" >
             <WindowPosition x="0"  y="0"  width="0"  height="1"  displayed="0"  panelState="" />
             <Parameters/>
           </Multigraph>
           <PopModelList>
             <DataLayer path="Lymphocytes/Comp-PE-Cy5-A, Comp-FITC-A subset"  panelValue="1"  discriminatorValue=""  sampleGMID="4"  sampleID="5" >
               <LegendSpec color="#000000"  text=""  chartFill="le.chartfill.tinted.40"  lineWeight="Normal"  lineStyle="Solid"  control="0" />
             </DataLayer>
           </PopModelList>
           <WindowPosition x="309"  y="22"  width="153"  height="153"  displayed="1"  panelState="" />
         </ChartData>
         <FigColorLegend x="279"  y="185"  width="70"  height="12"  lineWeight="Hairline"  fill="#ffffff"  stroke="#000000"  lineStyle="Solid"  gradientColor="#808080"  gradientStyle="le.gradientstyle.none"  enabled="1"  xScale="1"  yScale="1"  aspectRatioLock="0"  alpha="1"  figID="com.treestar.layout.presentation.FigHeatmapStatAxis@20fc8f64#1577115516873"  rotation="0"  lock="0"  sizeLock="0"  contentLock="0"  wantsDrops="0"  colorMapName="Default (blue,green,yellow,red)"  z="25" />
         <ChartData x="344"  y="244"  width="153"  height="153"  lineWeight="Normal"  fill="#ffffff"  stroke="#000000"  lineStyle="Solid"  gradientColor="#808080"  gradientStyle="le.gradientstyle.none"  enabled="1"  xScale="0.6"  yScale="0.6"  aspectRatioLock="0"  alpha="1"  figID="com.treestar.flowjo.charting.FigChartBox@4801c552#1577115343574"  rotation="0"  lock="0"  sizeLock="0"  contentLock="0"  wantsDrops="0"  dependents="1"  showSampleName="1"  showFullPath="1"  showFreq="0"  showCount="1"  showPopulationName="1"  showGraphTitle="0"  showMedians="0"  useShortName="1"  showKeyword="0"  keyword=""  showStatistic="0"  statistic=""  offsetHistograms="0"  offsetX="0"  offsetY="0"  flipH="0"  flipV="0"  showAdjunctHistograms="0"  scaleH="0.59765625"  scaleV="0.59765625"  panelIndex="-1"  z="30" >
           <Graph smoothing="0"  backColor="#ffffff"  foreColor="#000000"  heatMapStatistic="Median"  heatMapStatParameter="Comp-FITC-A"  type="Pseudocolor"  fast="1" >
             <Axis dimension="x"  name="Comp-PE-A"  label=""  auto="auto" />
             <Axis dimension="y"  name="Comp-APC-A"  label=""  auto="auto" />
             <GraphSettings level="5%"  smoothingHighResolution="1"  contourHighResolution="1"  histogramSmoothingCount="0"  graphResolution="256"  showOutliers="0"  drawLargeDots="0"  dotsToDraw="8000"  tint="le.chartfill.none"  lineWeight="le.lineweight.normal"  lineStyle="le.linestyle.solid" />
             <GraphEnvironment showGrid="0"  showAxes="tnTN"  showGates="1"  showFreqOnPlots="1"  showGateNameOnPlots="0"  showMedians="0"  showUncomped="0"  addEventParam="0"  lastYAxisName="" >
               <TextTraits font="SansSerif"  size="11"  name="Labels"  style="bold"  color="#000000"  background="#00ffffff"  just="left" />
               <TextTraits font="SansSerif"  size="24"  name="LayoutGates"  style="bold"  color="#000000"  background="#00ffffff"  just="left" />
               <TextTraits font="SansSerif"  size="10"  name="Numbers"  style="bold"  color="#000000"  background="#00ffffff"  just="left" />
               <TextTraits font="SansSerif"  size="9"  name="Legend"  style="bold"  color="#000000"  background="#00ffffff"  just="left" />
               <WindowPosition x="840"  y="187"  width="543"  height="745"  displayed="1"  panelState="---" />
             </GraphEnvironment>
           </Graph>
           <Annotation lineWeight="NoLine"  fill="#ffffff"  stroke="#808080"  lineStyle="Solid"  gradientColor="#808080"  gradientStyle="le.gradientstyle.none"  enabled="1"  xScale="1"  yScale="1"  aspectRatioLock="0"  alpha="1"  figID="com.treestar.flowjo.charting.FigChartAnnotation@7ca42ec7#1577115343575"  rotation="0"  lock="0"  sizeLock="0"  contentLock="0"  wantsDrops="0"  autoFitContents="0"  autoMinimumSize="1"  padding="5,5,5,5" >
             <Content>&amp;#xA;&amp;#xA;    &amp;lt;p style=&amp;quot;margin-top:0; text-align:left;&amp;quot;&amp;gt;&amp;#xA;      &amp;lt;font face=&amp;quot;SansSerif&amp;quot; color=&amp;quot;#000000&amp;quot; style=&amp;quot;font-size:11pt;&amp;quot;&amp;gt;&amp;lt;input type=&amp;quot;fjml&amp;quot; value=&amp;quot;%3CAnno+name%3D%22fj.anno.samplename%22+%2F%3E&amp;quot; style=&amp;quot;font-family:SansSerif; color:#000000; font-weight:normal;&amp;quot;&amp;gt;&amp;#xA;      &amp;lt;/font&amp;gt;&amp;#xA;    &amp;lt;/p&amp;gt;&amp;#xA;    &amp;lt;p style=&amp;quot;margin-top:0; text-align:left;&amp;quot;&amp;gt;&amp;#xA;      &amp;lt;font face=&amp;quot;SansSerif&amp;quot; color=&amp;quot;#000000&amp;quot; style=&amp;quot;font-size:11pt;&amp;quot;&amp;gt;&amp;lt;input type=&amp;quot;fjml&amp;quot; value=&amp;quot;%3CAnno+name%3D%22fj.anno.popname%22+%2F%3E&amp;quot; style=&amp;quot;font-family:SansSerif; color:#000000; font-weight:normal;&amp;quot;&amp;gt;&amp;#xA;      &amp;lt;/font&amp;gt;&amp;#xA;    &amp;lt;/p&amp;gt;&amp;#xA;    &amp;lt;p style=&amp;quot;margin-top:0; text-align:left;&amp;quot;&amp;gt;&amp;#xA;      &amp;lt;font face=&amp;quot;SansSerif&amp;quot; color=&amp;quot;#000000&amp;quot; style=&amp;quot;font-size:11pt;&amp;quot;&amp;gt;&amp;lt;input type=&amp;quot;fjml&amp;quot; value=&amp;quot;%3CStatistic+name%3D%22Count%22++id%3D%22%22++ancestor%3D%22%22+%2F%3E&amp;quot; style=&amp;quot;font-family:SansSerif; color:#000000; font-weight:normal;&amp;quot;&amp;gt;&amp;#xA;&amp;lt;/font&amp;gt;    &amp;lt;/p&amp;gt;&amp;#xA;</Content>
             <WindowPosition x="0"  y="340"  width="222"  height="52"  displayed="0"  panelState="" />
           </Annotation>
           <Legend lineWeight="Hairline"  fill="#ffffff"  stroke="#000000"  lineStyle="Solid"  gradientColor="#808080"  gradientStyle="le.gradientstyle.none"  enabled="1"  xScale="1"  yScale="1"  aspectRatioLock="0"  alpha="1"  figID="com.treestar.flowjo.charting.legend.FigLegend@28ca4d66#1577115343575"  rotation="0"  lock="0"  sizeLock="0"  contentLock="0"  wantsDrops="0"  rows="3"  columns="4"  drawGrid="1"  autoFitContents="0"  showHeader="1" >
             <RowSizes>
               <Size index="0"  value="15" />
               <Size index="1"  value="15" />
               <Size index="2"  value="15" />
             </RowSizes>
             <ColSizes>
               <Size index="0"  value="15" />
               <Size index="1"  value="15" />
               <Size index="2"  value="15" />
               <Size index="3"  value="15" />
             </ColSizes>
             <WindowPosition x="280"  y="0"  width="60"  height="45"  displayed="0"  panelState="" />
             <Columns>
               <Anno name="fj.anno.samplename" />
               <Anno name="fj.anno.popname" />
               <Statistic name="Count"  ancestor=""  correlate="" />
             </Columns>
           </Legend>
           <Ancestry lineWeight="Hairline"  fill="#ffffff"  stroke="#000000"  lineStyle="Solid"  gradientColor="#808080"  gradientStyle="le.gradientstyle.none"  enabled="1"  xScale="1"  yScale="1"  aspectRatioLock="0"  alpha="1"  figID="com.treestar.flowjo.charting.FigChartRow@df9cb06#1577115343574"  rotation="0"  lock="0"  sizeLock="0"  contentLock="0"  wantsDrops="0"  backgating="0"  horizontal="0"  backgatingLargeDots="0"  backgatingContours="0" >
             <WindowPosition x="0"  y="0"  width="0"  height="1"  displayed="0"  panelState="" />
           </Ancestry>
           <Multigraph lineWeight="NoLine"  fill="#00ffffff"  stroke="#000000"  lineStyle="Solid"  gradientColor="#808080"  gradientStyle="le.gradientstyle.none"  enabled="1"  xScale="1"  yScale="1"  aspectRatioLock="1"  alpha="1"  figID="com.treestar.flowjo.charting.FigChartGrid@14cf6844#1577115343575"  rotation="0"  lock="0"  sizeLock="0"  contentLock="0"  wantsDrops="0"  annoOffsetX="0"  annoOffsetY="0"  type="NONE"  rows="0"  columns="0" >
             <WindowPosition x="0"  y="0"  width="0"  height="1"  displayed="0"  panelState="" />
             <Parameters/>
           </Multigraph>
           <PopModelList>
             <DataLayer path="Lymphocytes/Comp-PE-Cy5-A, Comp-FITC-A subset"  panelValue="1"  discriminatorValue=""  sampleGMID="5"  sampleID="6" >
               <LegendSpec color="#000000"  text=""  chartFill="le.chartfill.tinted.40"  lineWeight="Normal"  lineStyle="Solid"  control="0" />
             </DataLayer>
           </PopModelList>
           <WindowPosition x="344"  y="244"  width="153"  height="153"  displayed="1"  panelState="" />
         </ChartData>
         <FigColorLegend x="314"  y="407"  width="70"  height="12"  lineWeight="Hairline"  fill="#ffffff"  stroke="#000000"  lineStyle="Solid"  gradientColor="#808080"  gradientStyle="le.gradientstyle.none"  enabled="1"  xScale="1"  yScale="1"  aspectRatioLock="0"  alpha="1"  figID="com.treestar.layout.presentation.FigHeatmapStatAxis@37777c15#1577115516873"  rotation="0"  lock="0"  sizeLock="0"  contentLock="0"  wantsDrops="0"  colorMapName="Default (blue,green,yellow,red)"  z="35" />
       </FigList>
     </Layout>
     <WindowPosition x="1109"  y="101"  width="1172"  height="924" />
   </LayoutEditor>
   <Scripts>
     <Script lang="text/javascript"  name="New Script    " />
   </Scripts>
   <Experiment>
     <PlateModel name="Plate"  color="#00ffffff"  rows="8"  columns="12"  plateID="00000"  expID="000-00000"  format="Plate"  showNEntries="1"  peHeatmap="1"  peShowEnums="1"  peThickBorders="1" >
       <PrintLayout flipPattern0="0"  rows="1"  columns="1"  padding="36"  header=""  footer=""  headerActive="0"  footerActive="0"  scalingMode="fj.print.scale.none"  scaling="1"  orientation="1"  width="612"  height="792"  imageableX="72"  imageableY="72"  imageableWidth="468"  imageableHeight="648" />
     </PlateModel>
     <PlateEditorState>
       <KeywordList>
         <Keyword attribute="Time point"  value="24hr" />
         <Keyword attribute="Treatment &quot;Drug A&quot;"  value="10ug/L" />
         <Keyword attribute="Assay"  value="GFP Reporter" />
       </KeywordList>
       <StagingArea>
         <StagingWell/>
         <StagingWell/>
         <StagingWell/>
         <StagingWell/>
       </StagingArea>
     </PlateEditorState>
   </Experiment>
   <Exports/>
   <SOPS/>
   <experiment/>
   <weights/>
 </Workspace>
