# Supplementary material for: Transcription factor p73 regulates Th1 differentiation
Source: Nat Commun. 2020 Mar 19;11:1475. doi: 10.1038/s41467-020-15172-5 (PMC7081339; doi:10.1038/s41467-020-15172-5)
Supplement: Supplementary file 9 — Source Data [file 41467_2020_15172_MOESM9_ESM.zip › Source Data Files/FACS Source Data/FigS2ab-FACS/27-Jun-2017.wsp]

<?xml version="1.0" encoding="UTF-8"?>
 <Workspace version="20.0"  modDate="Tue Feb 04 15:37:27 EST 2020"  clientTimestamp="1580848647636"  flowJoVersion="10.4.2"  drawRowBorders="1"  drawColumnBorders="1"  hideCompNodes="1"  curGroup="All Samples"  groupPaneHeight="221"  xmlns:xsi="http://www.w3.org/2001/XMLSchema-instance"  xmlns:gating="http://www.isac-net.org/std/Gating-ML/v2.0/gating"  xmlns:transforms="http://www.isac-net.org/std/Gating-ML/v2.0/transformations"  xmlns:data-type="http://www.isac-net.org/std/Gating-ML/v2.0/datatypes"  xsi:schemaLocation="http://www.isac-net.org/std/Gating-ML/v2.0/gating http://www.isac-net.org/std/Gating-ML/v2.0/gating/Gating-ML.v2.0.xsd http://www.isac-net.org/std/Gating-ML/v2.0/transformations http://www.isac-net.org/std/Gating-ML/v2.0/gating/Transformations.v2.0.xsd http://www.isac-net.org/std/Gating-ML/v2.0/datatypes http://www.isac-net.org/std/Gating-ML/v2.0/gating/DataTypes.v2.0.xsd "  nonAutoSaveFileName="file:/Users/renm3/Desktop/p73%20Manuscript/NatureCommunication/Final-2020Feb/Source%20Data%20Files/FACS%20Source%20Data/FigS2ab-FACS/27-Jun-2017.wsp" >
   <WindowPosition x="18"  y="24"  width="842"  height="1276"  displayed="1"  panelState="" />
   <TextTraits font="SansSerif"  size="11"  name=""  style="plain"  color="#000000"  background="#00ffffff"  just="left" />
   <Columns>
     <TColumn width="326"  sortPriority="1"  wsSortAscending="1" >
       <Property key="fj.appnode.prop.name" />
     </TColumn>
     <TColumn width="166" >
       <Property key="fj.appnode.prop.statistic" />
     </TColumn>
     <TColumn width="166" >
       <Property key="fj.appnode.prop.ncells" />
     </TColumn>
     <TColumn width="165" >
       <Property key="fj.appnode.prop.gateparms" />
     </TColumn>
   </Columns>
   <Matrices>
     <transforms:spilloverMatrix prefix="Comp-"  name="Acquisition-defined"  editable="0"  color="#c0c0c0"  version="FlowJo-10.4.2"  status="FINALIZED"  transforms:id="4191c301-7a38-4e34-9971-95f3b2d6b3c2"  suffix="" >
       <data-type:parameters>
         <data-type:parameter data-type:name="FITC-A" />
         <data-type:parameter data-type:name="PerCP-Cy5-5-A" />
         <data-type:parameter data-type:name="APC-A" />
       </data-type:parameters>
       <transforms:spillover data-type:parameter="FITC-A" >
         <transforms:coefficient data-type:parameter="FITC-A"  transforms:value="1" />
         <transforms:coefficient data-type:parameter="PerCP-Cy5-5-A"  transforms:value="0.0195066798" />
         <transforms:coefficient data-type:parameter="APC-A"  transforms:value="0" />
       </transforms:spillover>
       <transforms:spillover data-type:parameter="PerCP-Cy5-5-A" >
         <transforms:coefficient data-type:parameter="FITC-A"  transforms:value="0.0144011648" />
         <transforms:coefficient data-type:parameter="PerCP-Cy5-5-A"  transforms:value="1" />
         <transforms:coefficient data-type:parameter="APC-A"  transforms:value="0.0030621155" />
       </transforms:spillover>
       <transforms:spillover data-type:parameter="APC-A" >
         <transforms:coefficient data-type:parameter="FITC-A"  transforms:value="0.0141878845" />
         <transforms:coefficient data-type:parameter="PerCP-Cy5-5-A"  transforms:value="0.1626360416" />
         <transforms:coefficient data-type:parameter="APC-A"  transforms:value="1" />
       </transforms:spillover>
     </transforms:spilloverMatrix>
   </Matrices>
   <Cytometers>
     <Cytometer name="DIVA"  cyt="LSRFortessa X20 (LSRFortessa)"  useFCS3="1"  extraNegs="0"  widthBasis="-100"  linMin="0"  logMin="3"  linMax="262144"  logMax="262144"  linearRescale="1"  logRescale="1"  linFromKW="1"  logFromKW="1"  useGain="0"  useTransform="1"  transformType="BIEX"  manufacturer=""  serialnumber=""  homepage="workspaces-and-samples/flowjo-and-your-cytometer/ws-cytometer-bd/"  icon="bd.PNG" >
       <LinParams>
         <Param>time</Param>
       </LinParams>
       <LogParams/>
       <FilterParams/>
       <TransformStore>
         <MatrixID matrixId="4191c301-7a38-4e34-9971-95f3b2d6b3c2" >
           <Transforms>
             <transforms:linear transforms:minRange="0"  transforms:maxRange="262144"  gain="1" >
               <data-type:parameter data-type:name="FSC-H" />
             </transforms:linear>
             <transforms:biex transforms:length="256"  transforms:maxRange="262144.0000291775"  transforms:neg="0"  transforms:width="-3.9810717055"  transforms:pos="4.418539922" >
               <data-type:parameter data-type:name="APC-A" />
             </transforms:biex>
             <transforms:linear transforms:minRange="0"  transforms:maxRange="262144"  gain="1" >
               <data-type:parameter data-type:name="FSC-W" />
             </transforms:linear>
             <transforms:biex transforms:length="256"  transforms:maxRange="262144.0000291775"  transforms:neg="0"  transforms:width="-12.5892541179"  transforms:pos="4.418539922" >
               <data-type:parameter data-type:name="PerCP-Cy5-5-A" />
             </transforms:biex>
             <transforms:biex transforms:length="256"  transforms:maxRange="262144.0000291775"  transforms:neg="0"  transforms:width="-12.5892541179"  transforms:pos="4.418539922" >
               <data-type:parameter data-type:name="FITC-A" />
             </transforms:biex>
             <transforms:linear transforms:minRange="0"  transforms:maxRange="262144"  gain="1" >
               <data-type:parameter data-type:name="FSC-A" />
             </transforms:linear>
             <transforms:linear transforms:minRange="0"  transforms:maxRange="262144"  gain="1" >
               <data-type:parameter data-type:name="SSC-A" />
             </transforms:linear>
           </Transforms>
         </MatrixID>
       </TransformStore>
     </Cytometer>
   </Cytometers>
   <Groups>
     <GroupNode name="All Samples"  annotation=""  owningGroup="All Samples"  expanded="1"  sortPriority="10"  count="-1" >
       <Graph smoothing="0"  backColor="#ffffff"  foreColor="#000000"  type="Pseudocolor"  fast="1" >
         <Axis dimension="x"  name=""  label=""  auto="auto" />
         <Axis dimension="y"  name=""  label=""  auto="auto" />
         <GraphSettings level="5%"  smoothingHighResolution="1"  contourHighResolution="1"  histogramSmoothingCount="0"  graphResolution="256"  showOutliers="0"  drawLargeDots="0"  dotsToDraw="8000"  tint="le.chartfill.tinted.40"  lineWeight="le.lineweight.normal"  lineStyle="le.linestyle.solid" />
         <GraphEnvironment showGrid="0"  showAxes="tnlTNL"  showGates="1"  showFreqOnPlots="1"  showGateNameOnPlots="1"  showMedians="0"  showUncomped="0"  addEventParam="0"  lastYAxisName="" >
           <TextTraits font="SansSerif"  size="11"  name="Labels"  style="plain"  color="#000000"  background="#00ffffff"  just="left" />
           <TextTraits font="SansSerif"  size="11"  name="LayoutGates"  style="plain"  color="#000000"  background="#00ffffff"  just="left" />
           <TextTraits font="SansSerif"  size="9"  name="Numbers"  style="plain"  color="#000000"  background="#00ffffff"  just="left" />
           <TextTraits font="SansSerif"  size="9"  name="Legend"  style="plain"  color="#000000"  background="#00ffffff"  just="left" />
         </GraphEnvironment>
       </Graph>
       <Subpopulations>
         <Population name="Lymphocytes"  annotation=""  owningGroup="All Samples"  expanded="1"  sortPriority="10"  count="29222" >
           <Graph smoothing="0"  backColor="#ffffff"  foreColor="#000000"  type="Pseudocolor"  fast="1" >
             <Axis dimension="x"  name="FSC-A"  label=""  auto="auto" />
             <Axis dimension="y"  name="SSC-A"  label=""  auto="auto" />
             <GraphSettings level="5%"  smoothingHighResolution="1"  contourHighResolution="1"  histogramSmoothingCount="0"  graphResolution="256"  showOutliers="0"  drawLargeDots="0"  dotsToDraw="8000"  tint="le.chartfill.none"  lineWeight="le.lineweight.normal"  lineStyle="le.linestyle.solid" />
             <GraphEnvironment showGrid="0"  showAxes="tnlTNL"  showGates="1"  showFreqOnPlots="1"  showGateNameOnPlots="1"  showMedians="0"  showUncomped="0"  addEventParam="0"  lastYAxisName="" >
               <TextTraits font="SansSerif"  size="11"  name="Labels"  style="plain"  color="#000000"  background="#00ffffff"  just="left" />
               <TextTraits font="SansSerif"  size="11"  name="LayoutGates"  style="plain"  color="#000000"  background="#00ffffff"  just="left" />
               <TextTraits font="SansSerif"  size="9"  name="Numbers"  style="plain"  color="#000000"  background="#00ffffff"  just="left" />
               <TextTraits font="SansSerif"  size="9"  name="Legend"  style="plain"  color="#000000"  background="#00ffffff"  just="left" />
               <WindowPosition x="730"  y="23"  width="821"  height="704"  displayed="1"  panelState="---" />
             </GraphEnvironment>
           </Graph>
           <Gate gating:id="ID499632981" >
             <gating:PolygonGate eventsInside="1"  annoOffsetX="0"  annoOffsetY="0"  tint="#000000"  isTinted="0"  lineWeight="Normal"  userDefined="1"  quadId="-1"  gateResolution="256" >
               <gating:dimension>
                 <data-type:fcs-dimension data-type:name="FSC-A" />
               </gating:dimension>
               <gating:dimension>
                 <data-type:fcs-dimension data-type:name="SSC-A" />
               </gating:dimension>
               <gating:vertex>
                 <gating:coordinate data-type:value="9567.299270073" />
                 <gating:coordinate data-type:value="51846.2577777778" />
               </gating:vertex>
               <gating:vertex>
                 <gating:coordinate data-type:value="32146.1255474453" />
                 <gating:coordinate data-type:value="2330.1688888889" />
               </gating:vertex>
               <gating:vertex>
                 <gating:coordinate data-type:value="250663.2408759124" />
                 <gating:coordinate data-type:value="33787.4488888889" />
               </gating:vertex>
               <gating:vertex>
                 <gating:coordinate data-type:value="257551.696350365" />
                 <gating:coordinate data-type:value="259231.2888888889" />
               </gating:vertex>
               <gating:vertex>
                 <gating:coordinate data-type:value="42861.500729927" />
                 <gating:coordinate data-type:value="248745.5288888889" />
               </gating:vertex>
               <gating:vertex>
                 <gating:coordinate data-type:value="13394.2189781022" />
                 <gating:coordinate data-type:value="163694.3644444445" />
               </gating:vertex>
             </gating:PolygonGate>
           </Gate>
           <Subpopulations>
             <Population name="GFP+"  annotation=""  owningGroup="All Samples"  expanded="1"  sortPriority="10"  count="11262" >
               <Graph smoothing="0"  backColor="#ffffff"  foreColor="#000000"  type="Histogram"  fast="1" >
                 <Axis dimension="x"  name="Comp-FITC-A"  label=""  auto="auto" />
                 <Axis dimension="y"  name=""  label=""  auto="auto" />
                 <GraphSettings level="5%"  smoothingHighResolution="1"  contourHighResolution="1"  histogramSmoothingCount="0"  graphResolution="256"  showOutliers="0"  drawLargeDots="0"  dotsToDraw="8000"  tint="le.chartfill.none"  lineWeight="le.lineweight.normal"  lineStyle="le.linestyle.solid" />
                 <GraphEnvironment showGrid="0"  showAxes="tnlTNL"  showGates="1"  showFreqOnPlots="1"  showGateNameOnPlots="1"  showMedians="0"  showUncomped="0"  addEventParam="0"  lastYAxisName="" >
                   <TextTraits font="SansSerif"  size="11"  name="Labels"  style="plain"  color="#000000"  background="#00ffffff"  just="left" />
                   <TextTraits font="SansSerif"  size="11"  name="LayoutGates"  style="plain"  color="#000000"  background="#00ffffff"  just="left" />
                   <TextTraits font="SansSerif"  size="9"  name="Numbers"  style="plain"  color="#000000"  background="#00ffffff"  just="left" />
                   <TextTraits font="SansSerif"  size="9"  name="Legend"  style="plain"  color="#000000"  background="#00ffffff"  just="left" />
                   <WindowPosition x="0"  y="0"  width="0"  height="0"  displayed="0"  panelState="" />
                 </GraphEnvironment>
               </Graph>
               <Gate gating:id="ID1459862399"  gating:parent_id="ID499632981" >
                 <gating:RectangleGate eventsInside="1"  annoOffsetX="0"  annoOffsetY="0"  tint="#000000"  isTinted="0"  lineWeight="Normal"  userDefined="1" >
                   <gating:dimension gating:min="367.20451704724695"  yRatio="0.7888888888888889" >
                     <data-type:fcs-dimension data-type:name="Comp-FITC-A" />
                   </gating:dimension>
                 </gating:RectangleGate>
               </Gate>
             </Population>
             <Population name="GFP-"  annotation=""  owningGroup="All Samples"  expanded="1"  sortPriority="10"  count="17960" >
               <Graph smoothing="0"  backColor="#ffffff"  foreColor="#000000"  type="Histogram"  fast="1" >
                 <Axis dimension="x"  name="Comp-FITC-A"  label=""  auto="auto" />
                 <Axis dimension="y"  name=""  label=""  auto="auto" />
                 <GraphSettings level="5%"  smoothingHighResolution="1"  contourHighResolution="1"  histogramSmoothingCount="0"  graphResolution="256"  showOutliers="0"  drawLargeDots="0"  dotsToDraw="8000"  tint="le.chartfill.none"  lineWeight="le.lineweight.normal"  lineStyle="le.linestyle.solid" />
                 <GraphEnvironment showGrid="0"  showAxes="tnlTNL"  showGates="1"  showFreqOnPlots="1"  showGateNameOnPlots="1"  showMedians="0"  showUncomped="0"  addEventParam="0"  lastYAxisName="" >
                   <TextTraits font="SansSerif"  size="11"  name="Labels"  style="plain"  color="#000000"  background="#00ffffff"  just="left" />
                   <TextTraits font="SansSerif"  size="11"  name="LayoutGates"  style="plain"  color="#000000"  background="#00ffffff"  just="left" />
                   <TextTraits font="SansSerif"  size="9"  name="Numbers"  style="plain"  color="#000000"  background="#00ffffff"  just="left" />
                   <TextTraits font="SansSerif"  size="9"  name="Legend"  style="plain"  color="#000000"  background="#00ffffff"  just="left" />
                   <WindowPosition x="0"  y="0"  width="0"  height="0"  displayed="0"  panelState="" />
                 </GraphEnvironment>
               </Graph>
               <Gate gating:id="ID1493529745"  gating:parent_id="ID499632981" >
                 <gating:RectangleGate eventsInside="1"  annoOffsetX="0"  annoOffsetY="0"  tint="#000000"  isTinted="0"  lineWeight="Normal"  userDefined="1" >
                   <gating:dimension gating:max="367.20451704724695"  yRatio="0.7387171163611548" >
                     <data-type:fcs-dimension data-type:name="Comp-FITC-A" />
                   </gating:dimension>
                 </gating:RectangleGate>
               </Gate>
             </Population>
           </Subpopulations>
         </Population>
       </Subpopulations>
       <Group name="All Samples"  live="1"  role="ws.group.dlog.test"  key=""  synchronized="0"  foreground="#000000"  fontStyle="bold" >
         <Criteria/>
         <SampleRefs>
           <SampleRef sampleID="2" />
           <SampleRef sampleID="3" />
           <SampleRef sampleID="4" />
           <SampleRef sampleID="1" />
           <SampleRef sampleID="5" />
           <SampleRef sampleID="7" />
           <SampleRef sampleID="8" />
           <SampleRef sampleID="6" />
           <SampleRef sampleID="9" />
           <SampleRef sampleID="11" />
           <SampleRef sampleID="12" />
           <SampleRef sampleID="10" />
           <SampleRef sampleID="13" />
           <SampleRef sampleID="15" />
           <SampleRef sampleID="16" />
           <SampleRef sampleID="14" />
         </SampleRefs>
         <Keywords/>
       </Group>
     </GroupNode>
     <GroupNode name="Compensation"  annotation=""  owningGroup="Compensation"  expanded="1"  sortPriority="10"  count="-1" >
       <Graph smoothing="0"  backColor="#ffffff"  foreColor="#000000"  type="Pseudocolor"  fast="1" >
         <Axis dimension="x"  name=""  label=""  auto="auto" />
         <Axis dimension="y"  name=""  label=""  auto="auto" />
         <GraphSettings level="5%"  smoothingHighResolution="1"  contourHighResolution="1"  histogramSmoothingCount="0"  graphResolution="256"  showOutliers="0"  drawLargeDots="0"  dotsToDraw="8000"  tint="le.chartfill.tinted.40"  lineWeight="le.lineweight.normal"  lineStyle="le.linestyle.solid" />
         <GraphEnvironment showGrid="0"  showAxes="tnlTNL"  showGates="1"  showFreqOnPlots="1"  showGateNameOnPlots="1"  showMedians="0"  showUncomped="0"  addEventParam="0"  lastYAxisName="" >
           <TextTraits font="SansSerif"  size="11"  name="Labels"  style="plain"  color="#000000"  background="#00ffffff"  just="left" />
           <TextTraits font="SansSerif"  size="11"  name="LayoutGates"  style="plain"  color="#000000"  background="#00ffffff"  just="left" />
           <TextTraits font="SansSerif"  size="9"  name="Numbers"  style="plain"  color="#000000"  background="#00ffffff"  just="left" />
           <TextTraits font="SansSerif"  size="9"  name="Legend"  style="plain"  color="#000000"  background="#00ffffff"  just="left" />
         </GraphEnvironment>
       </Graph>
       <Group name="Compensation"  live="1"  role="ws.group.dlog.compensation"  key=""  synchronized="0"  foreground="#bc1900"  fontStyle="bold" >
         <Criteria>
           <Criterion connector="And"  keyword="$FIL"  function="Contains"  value="unstained" />
           <Criterion connector="Or"  keyword="$FIL"  function="Contains"  value="comp" />
         </Criteria>
         <SampleRefs>
           <SampleRef sampleID="2" />
           <SampleRef sampleID="3" />
           <SampleRef sampleID="4" />
           <SampleRef sampleID="1" />
         </SampleRefs>
         <Keywords/>
       </Group>
     </GroupNode>
     <GroupNode name="Overexpression"  annotation=""  owningGroup="Overexpression"  expanded="1"  sortPriority="10"  count="-1" >
       <Graph smoothing="0"  backColor="#ffffff"  foreColor="#000000"  type="Histogram"  fast="1" >
         <Axis dimension="x"  name=""  label=""  auto="auto" />
         <Axis dimension="y"  name=""  label=""  auto="auto" />
         <GraphSettings level="5%"  smoothingHighResolution="1"  contourHighResolution="1"  histogramSmoothingCount="0"  graphResolution="256"  showOutliers="0"  drawLargeDots="0"  dotsToDraw="8000"  tint="le.chartfill.none"  lineWeight="le.lineweight.normal"  lineStyle="le.linestyle.solid" />
         <GraphEnvironment showGrid="0"  showAxes="tnlTNL"  showGates="1"  showFreqOnPlots="1"  showGateNameOnPlots="1"  showMedians="0"  showUncomped="0"  addEventParam="0"  lastYAxisName="" >
           <TextTraits font="SansSerif"  size="11"  name="Labels"  style="plain"  color="#000000"  background="#00ffffff"  just="left" />
           <TextTraits font="SansSerif"  size="11"  name="LayoutGates"  style="plain"  color="#000000"  background="#00ffffff"  just="left" />
           <TextTraits font="SansSerif"  size="9"  name="Numbers"  style="plain"  color="#000000"  background="#00ffffff"  just="left" />
           <TextTraits font="SansSerif"  size="9"  name="Legend"  style="plain"  color="#000000"  background="#00ffffff"  just="left" />
           <WindowPosition x="0"  y="0"  width="0"  height="0"  displayed="0"  panelState="" />
         </GraphEnvironment>
       </Graph>
       <Subpopulations>
         <Population name="Lymphocytes"  annotation=""  owningGroup="Overexpression"  expanded="1"  sortPriority="10"  count="29222" >
           <Graph smoothing="1"  backColor="#ffffff"  foreColor="#000000"  type="Histogram"  fast="1" >
             <Axis dimension="x"  name="Comp-FITC-A"  label=""  auto="auto" />
             <Axis dimension="y"  name=""  label=""  auto="auto" />
             <GraphSettings level="5%"  smoothingHighResolution="1"  contourHighResolution="1"  histogramSmoothingCount="0"  graphResolution="256"  showOutliers="0"  drawLargeDots="0"  dotsToDraw="8000"  tint="le.chartfill.none"  lineWeight="le.lineweight.normal"  lineStyle="le.linestyle.solid" />
             <GraphEnvironment showGrid="0"  showAxes="tnlTNL"  showGates="1"  showFreqOnPlots="1"  showGateNameOnPlots="1"  showMedians="0"  showUncomped="0"  addEventParam="0"  lastYAxisName="" >
               <TextTraits font="SansSerif"  size="11"  name="Labels"  style="plain"  color="#000000"  background="#00ffffff"  just="left" />
               <TextTraits font="SansSerif"  size="11"  name="LayoutGates"  style="plain"  color="#000000"  background="#00ffffff"  just="left" />
               <TextTraits font="SansSerif"  size="9"  name="Numbers"  style="plain"  color="#000000"  background="#00ffffff"  just="left" />
               <TextTraits font="SansSerif"  size="9"  name="Legend"  style="plain"  color="#000000"  background="#00ffffff"  just="left" />
               <WindowPosition x="730"  y="23"  width="821"  height="704"  displayed="1"  panelState="---" />
             </GraphEnvironment>
           </Graph>
           <Gate gating:id="ID80851792" >
             <gating:PolygonGate eventsInside="1"  annoOffsetX="0"  annoOffsetY="0"  tint="#000000"  isTinted="0"  lineWeight="Normal"  userDefined="1"  quadId="-1"  gateResolution="256" >
               <gating:dimension>
                 <data-type:fcs-dimension data-type:name="FSC-A" />
               </gating:dimension>
               <gating:dimension>
                 <data-type:fcs-dimension data-type:name="SSC-A" />
               </gating:dimension>
               <gating:vertex>
                 <gating:coordinate data-type:value="9567.299270073" />
                 <gating:coordinate data-type:value="51846.2577777778" />
               </gating:vertex>
               <gating:vertex>
                 <gating:coordinate data-type:value="32146.1255474453" />
                 <gating:coordinate data-type:value="2330.1688888889" />
               </gating:vertex>
               <gating:vertex>
                 <gating:coordinate data-type:value="250663.2408759124" />
                 <gating:coordinate data-type:value="33787.4488888889" />
               </gating:vertex>
               <gating:vertex>
                 <gating:coordinate data-type:value="257551.696350365" />
                 <gating:coordinate data-type:value="259231.2888888889" />
               </gating:vertex>
               <gating:vertex>
                 <gating:coordinate data-type:value="42861.500729927" />
                 <gating:coordinate data-type:value="248745.5288888889" />
               </gating:vertex>
               <gating:vertex>
                 <gating:coordinate data-type:value="13394.2189781022" />
                 <gating:coordinate data-type:value="163694.3644444445" />
               </gating:vertex>
             </gating:PolygonGate>
           </Gate>
           <Subpopulations>
             <Population name="GFP+"  annotation=""  owningGroup="Overexpression"  expanded="1"  sortPriority="10"  count="11262" >
               <Graph smoothing="0"  backColor="#ffffff"  foreColor="#000000"  type="Histogram"  fast="1" >
                 <Axis dimension="x"  name="Comp-FITC-A"  label=""  auto="auto" />
                 <Axis dimension="y"  name=""  label=""  auto="auto" />
                 <GraphSettings level="5%"  smoothingHighResolution="1"  contourHighResolution="1"  histogramSmoothingCount="0"  graphResolution="256"  showOutliers="0"  drawLargeDots="0"  dotsToDraw="8000"  tint="le.chartfill.none"  lineWeight="le.lineweight.normal"  lineStyle="le.linestyle.solid" />
                 <GraphEnvironment showGrid="0"  showAxes="tnlTNL"  showGates="1"  showFreqOnPlots="1"  showGateNameOnPlots="1"  showMedians="0"  showUncomped="0"  addEventParam="0"  lastYAxisName="" >
                   <TextTraits font="SansSerif"  size="11"  name="Labels"  style="plain"  color="#000000"  background="#00ffffff"  just="left" />
                   <TextTraits font="SansSerif"  size="11"  name="LayoutGates"  style="plain"  color="#000000"  background="#00ffffff"  just="left" />
                   <TextTraits font="SansSerif"  size="9"  name="Numbers"  style="plain"  color="#000000"  background="#00ffffff"  just="left" />
                   <TextTraits font="SansSerif"  size="9"  name="Legend"  style="plain"  color="#000000"  background="#00ffffff"  just="left" />
                   <WindowPosition x="0"  y="0"  width="0"  height="0"  displayed="0"  panelState="" />
                 </GraphEnvironment>
               </Graph>
               <Gate gating:id="ID67083871"  gating:parent_id="ID80851792" >
                 <gating:RectangleGate eventsInside="1"  annoOffsetX="0"  annoOffsetY="0"  tint="#000000"  isTinted="0"  lineWeight="Normal"  userDefined="1" >
                   <gating:dimension gating:min="367.20451704724695"  yRatio="0.7888888888888889" >
                     <data-type:fcs-dimension data-type:name="Comp-FITC-A" />
                   </gating:dimension>
                 </gating:RectangleGate>
               </Gate>
               <Subpopulations>
                 <Population name="AnnexinV, 7-AAD subset"  annotation=""  owningGroup="Overexpression"  expanded="1"  sortPriority="10"  count="8146" >
                   <Graph smoothing="0"  backColor="#ffffff"  foreColor="#000000"  type="Pseudocolor"  fast="1" >
                     <Axis dimension="x"  name="Comp-APC-A"  label=""  auto="auto" />
                     <Axis dimension="y"  name="Comp-PerCP-Cy5-5-A"  label=""  auto="auto" />
                     <GraphSettings level="5%"  smoothingHighResolution="1"  contourHighResolution="1"  histogramSmoothingCount="0"  graphResolution="256"  showOutliers="0"  drawLargeDots="0"  dotsToDraw="8000"  tint="le.chartfill.none"  lineWeight="le.lineweight.normal"  lineStyle="le.linestyle.solid" />
                     <GraphEnvironment showGrid="0"  showAxes="tnlTNL"  showGates="1"  showFreqOnPlots="1"  showGateNameOnPlots="1"  showMedians="0"  showUncomped="0"  addEventParam="0"  lastYAxisName="" >
                       <TextTraits font="SansSerif"  size="11"  name="Labels"  style="plain"  color="#000000"  background="#00ffffff"  just="left" />
                       <TextTraits font="SansSerif"  size="11"  name="LayoutGates"  style="plain"  color="#000000"  background="#00ffffff"  just="left" />
                       <TextTraits font="SansSerif"  size="9"  name="Numbers"  style="plain"  color="#000000"  background="#00ffffff"  just="left" />
                       <TextTraits font="SansSerif"  size="9"  name="Legend"  style="plain"  color="#000000"  background="#00ffffff"  just="left" />
                       <WindowPosition x="809"  y="307"  width="821"  height="866"  displayed="1"  panelState="---" />
                     </GraphEnvironment>
                   </Graph>
                   <Gate gating:id="ID1110120333"  gating:parent_id="ID67083871" >
                     <gating:RectangleGate eventsInside="1"  annoOffsetX="-152"  annoOffsetY="94"  tint="#ff0000"  isTinted="0"  lineWeight="Heavy"  userDefined="1"  percentX="0"  percentY="0" >
                       <gating:dimension gating:min="-40.85873497570995"  gating:max="4787.210601970518" >
                         <data-type:fcs-dimension data-type:name="Comp-APC-A" />
                       </gating:dimension>
                       <gating:dimension gating:min="-173.39313987464573"  gating:max="503.2759861832873" >
                         <data-type:fcs-dimension data-type:name="Comp-PerCP-Cy5-5-A" />
                       </gating:dimension>
                     </gating:RectangleGate>
                   </Gate>
                 </Population>
                 <Population name="AnnexinV, 7-AAD subset-1"  annotation=""  owningGroup="Overexpression"  expanded="1"  sortPriority="10"  count="113" >
                   <Graph smoothing="0"  backColor="#ffffff"  foreColor="#000000"  type="Pseudocolor"  fast="1" >
                     <Axis dimension="x"  name="Comp-APC-A"  label=""  auto="auto" />
                     <Axis dimension="y"  name="Comp-PerCP-Cy5-5-A"  label=""  auto="auto" />
                     <GraphSettings level="5%"  smoothingHighResolution="1"  contourHighResolution="1"  histogramSmoothingCount="0"  graphResolution="256"  showOutliers="0"  drawLargeDots="0"  dotsToDraw="8000"  tint="le.chartfill.none"  lineWeight="le.lineweight.normal"  lineStyle="le.linestyle.solid" />
                     <GraphEnvironment showGrid="0"  showAxes="tnlTNL"  showGates="1"  showFreqOnPlots="1"  showGateNameOnPlots="1"  showMedians="0"  showUncomped="0"  addEventParam="0"  lastYAxisName="" >
                       <TextTraits font="SansSerif"  size="11"  name="Labels"  style="plain"  color="#000000"  background="#00ffffff"  just="left" />
                       <TextTraits font="SansSerif"  size="11"  name="LayoutGates"  style="plain"  color="#000000"  background="#00ffffff"  just="left" />
                       <TextTraits font="SansSerif"  size="9"  name="Numbers"  style="plain"  color="#000000"  background="#00ffffff"  just="left" />
                       <TextTraits font="SansSerif"  size="9"  name="Legend"  style="plain"  color="#000000"  background="#00ffffff"  just="left" />
                       <WindowPosition x="809"  y="307"  width="821"  height="866"  displayed="0"  panelState="---" />
                     </GraphEnvironment>
                   </Graph>
                   <Gate gating:id="ID1589982885"  gating:parent_id="ID67083871" >
                     <gating:RectangleGate eventsInside="1"  annoOffsetX="56"  annoOffsetY="-170"  tint="#ff0000"  isTinted="0"  lineWeight="Heavy"  userDefined="1"  percentX="0"  percentY="0" >
                       <gating:dimension gating:min="4858.321215049077"  gating:max="266339.0851341822" >
                         <data-type:fcs-dimension data-type:name="Comp-APC-A" />
                       </gating:dimension>
                       <gating:dimension gating:min="488.90537407760536"  gating:max="272566.6657388708" >
                         <data-type:fcs-dimension data-type:name="Comp-PerCP-Cy5-5-A" />
                       </gating:dimension>
                     </gating:RectangleGate>
                   </Gate>
                 </Population>
               </Subpopulations>
             </Population>
             <Population name="GFP-"  annotation=""  owningGroup="Overexpression"  expanded="1"  sortPriority="10"  count="17960" >
               <Graph smoothing="0"  backColor="#ffffff"  foreColor="#000000"  type="Histogram"  fast="1" >
                 <Axis dimension="x"  name="Comp-FITC-A"  label=""  auto="auto" />
                 <Axis dimension="y"  name=""  label=""  auto="auto" />
                 <GraphSettings level="5%"  smoothingHighResolution="1"  contourHighResolution="1"  histogramSmoothingCount="0"  graphResolution="256"  showOutliers="0"  drawLargeDots="0"  dotsToDraw="8000"  tint="le.chartfill.none"  lineWeight="le.lineweight.normal"  lineStyle="le.linestyle.solid" />
                 <GraphEnvironment showGrid="0"  showAxes="tnlTNL"  showGates="1"  showFreqOnPlots="1"  showGateNameOnPlots="1"  showMedians="0"  showUncomped="0"  addEventParam="0"  lastYAxisName="" >
                   <TextTraits font="SansSerif"  size="11"  name="Labels"  style="plain"  color="#000000"  background="#00ffffff"  just="left" />
                   <TextTraits font="SansSerif"  size="11"  name="LayoutGates"  style="plain"  color="#000000"  background="#00ffffff"  just="left" />
                   <TextTraits font="SansSerif"  size="9"  name="Numbers"  style="plain"  color="#000000"  background="#00ffffff"  just="left" />
                   <TextTraits font="SansSerif"  size="9"  name="Legend"  style="plain"  color="#000000"  background="#00ffffff"  just="left" />
                   <WindowPosition x="0"  y="0"  width="0"  height="0"  displayed="0"  panelState="" />
                 </GraphEnvironment>
               </Graph>
               <Gate gating:id="ID1460098334"  gating:parent_id="ID80851792" >
                 <gating:RectangleGate eventsInside="1"  annoOffsetX="0"  annoOffsetY="0"  tint="#000000"  isTinted="0"  lineWeight="Normal"  userDefined="1" >
                   <gating:dimension gating:max="367.20451704724695"  yRatio="0.7387171163611548" >
                     <data-type:fcs-dimension data-type:name="Comp-FITC-A" />
                   </gating:dimension>
                 </gating:RectangleGate>
               </Gate>
               <Subpopulations>
                 <Population name="Apotosis"  annotation=""  owningGroup="Overexpression"  expanded="1"  sortPriority="10"  count="8925" >
                   <Graph smoothing="0"  backColor="#ffffff"  foreColor="#000000"  type="Pseudocolor"  fast="1" >
                     <Axis dimension="x"  name="Comp-PerCP-Cy5-5-A"  label=""  auto="auto" />
                     <Axis dimension="y"  name="Comp-APC-A"  label=""  auto="auto" />
                     <GraphSettings level="5%"  smoothingHighResolution="1"  contourHighResolution="1"  histogramSmoothingCount="0"  graphResolution="256"  showOutliers="0"  drawLargeDots="0"  dotsToDraw="8000"  tint="le.chartfill.none"  lineWeight="le.lineweight.normal"  lineStyle="le.linestyle.solid" />
                     <GraphEnvironment showGrid="0"  showAxes="tnlTNL"  showGates="1"  showFreqOnPlots="1"  showGateNameOnPlots="1"  showMedians="0"  showUncomped="0"  addEventParam="0"  lastYAxisName="" >
                       <TextTraits font="SansSerif"  size="11"  name="Labels"  style="plain"  color="#000000"  background="#00ffffff"  just="left" />
                       <TextTraits font="SansSerif"  size="11"  name="LayoutGates"  style="plain"  color="#000000"  background="#00ffffff"  just="left" />
                       <TextTraits font="SansSerif"  size="9"  name="Numbers"  style="plain"  color="#000000"  background="#00ffffff"  just="left" />
                       <TextTraits font="SansSerif"  size="9"  name="Legend"  style="plain"  color="#000000"  background="#00ffffff"  just="left" />
                       <WindowPosition x="1493"  y="160"  width="888"  height="837"  displayed="1"  panelState="---" />
                     </GraphEnvironment>
                   </Graph>
                   <Gate gating:id="ID678769863"  gating:parent_id="ID1460098334" >
                     <gating:PolygonGate eventsInside="1"  annoOffsetX="0"  annoOffsetY="0"  tint="#000000"  isTinted="0"  lineWeight="Normal"  userDefined="1"  quadId="-1"  gateResolution="256" >
                       <gating:dimension>
                         <data-type:fcs-dimension data-type:name="Comp-PerCP-Cy5-5-A" />
                       </gating:dimension>
                       <gating:dimension>
                         <data-type:fcs-dimension data-type:name="Comp-APC-A" />
                       </gating:dimension>
                       <gating:vertex>
                         <gating:coordinate data-type:value="228.146282463" />
                         <gating:coordinate data-type:value="52663.8013791007" />
                       </gating:vertex>
                       <gating:vertex>
                         <gating:coordinate data-type:value="351.8884687435" />
                         <gating:coordinate data-type:value="455.0981455413" />
                       </gating:vertex>
                       <gating:vertex>
                         <gating:coordinate data-type:value="43408.9499255946" />
                         <gating:coordinate data-type:value="440.2876325719" />
                       </gating:vertex>
                       <gating:vertex>
                         <gating:coordinate data-type:value="47071.7733283494" />
                         <gating:coordinate data-type:value="96975.5474448186" />
                       </gating:vertex>
                       <gating:vertex>
                         <gating:coordinate data-type:value="254.9272353946" />
                         <gating:coordinate data-type:value="82884.4060240912" />
                       </gating:vertex>
                     </gating:PolygonGate>
                   </Gate>
                 </Population>
               </Subpopulations>
             </Population>
           </Subpopulations>
         </Population>
       </Subpopulations>
       <Group name="Overexpression"  live="1"  role="ws.group.dlog.undefined"  key=""  synchronized="0"  foreground="#0000d0"  fontStyle="plain" >
         <Criteria/>
         <ManuallyIncludedSamples>
           <SampleRef sampleID="11" />
           <SampleRef sampleID="12" />
           <SampleRef sampleID="13" />
           <SampleRef sampleID="14" />
           <SampleRef sampleID="15" />
           <SampleRef sampleID="5" />
           <SampleRef sampleID="16" />
           <SampleRef sampleID="6" />
           <SampleRef sampleID="7" />
           <SampleRef sampleID="8" />
           <SampleRef sampleID="9" />
           <SampleRef sampleID="10" />
         </ManuallyIncludedSamples>
         <SampleRefs>
           <SampleRef sampleID="5" />
           <SampleRef sampleID="7" />
           <SampleRef sampleID="8" />
           <SampleRef sampleID="6" />
           <SampleRef sampleID="9" />
           <SampleRef sampleID="11" />
           <SampleRef sampleID="12" />
           <SampleRef sampleID="10" />
           <SampleRef sampleID="13" />
           <SampleRef sampleID="15" />
           <SampleRef sampleID="16" />
           <SampleRef sampleID="14" />
         </SampleRefs>
         <Keywords/>
       </Group>
     </GroupNode>
   </Groups>
   <SampleList>
     <Sample>
       <DataSet uri="file:/Users/renm3/Desktop/Flow%20data/Retro-virus-overexpression/Apotosis-20170623/Sample2_TAp73_011.fcs"  sampleID="11" />
       <transforms:spilloverMatrix prefix="Comp-"  name="Acquisition-defined"  editable="0"  color="#c0c0c0"  version="FlowJo-10.4.2"  status="FINALIZED"  transforms:id="4191c301-7a38-4e34-9971-95f3b2d6b3c2"  suffix="" >
         <data-type:parameters>
           <data-type:parameter data-type:name="FITC-A" />
           <data-type:parameter data-type:name="PerCP-Cy5-5-A" />
           <data-type:parameter data-type:name="APC-A" />
         </data-type:parameters>
         <transforms:spillover data-type:parameter="FITC-A" >
           <transforms:coefficient data-type:parameter="FITC-A"  transforms:value="1" />
           <transforms:coefficient data-type:parameter="PerCP-Cy5-5-A"  transforms:value="0.0195066798" />
           <transforms:coefficient data-type:parameter="APC-A"  transforms:value="0" />
         </transforms:spillover>
         <transforms:spillover data-type:parameter="PerCP-Cy5-5-A" >
           <transforms:coefficient data-type:parameter="FITC-A"  transforms:value="0.0144011648" />
           <transforms:coefficient data-type:parameter="PerCP-Cy5-5-A"  transforms:value="1" />
           <transforms:coefficient data-type:parameter="APC-A"  transforms:value="0.0030621155" />
         </transforms:spillover>
         <transforms:spillover data-type:parameter="APC-A" >
           <transforms:coefficient data-type:parameter="FITC-A"  transforms:value="0.0141878845" />
           <transforms:coefficient data-type:parameter="PerCP-Cy5-5-A"  transforms:value="0.1626360416" />
           <transforms:coefficient data-type:parameter="APC-A"  transforms:value="1" />
         </transforms:spillover>
       </transforms:spilloverMatrix>
       <Transformations>
         <transforms:linear transforms:minRange="0"  transforms:maxRange="262144"  gain="1" >
           <data-type:parameter data-type:name="FSC-A" />
         </transforms:linear>
         <transforms:linear transforms:minRange="0"  transforms:maxRange="262144"  gain="1" >
           <data-type:parameter data-type:name="FSC-H" />
         </transforms:linear>
         <transforms:linear transforms:minRange="0"  transforms:maxRange="262144"  gain="1" >
           <data-type:parameter data-type:name="FSC-W" />
         </transforms:linear>
         <transforms:linear transforms:minRange="0"  transforms:maxRange="262144"  gain="1" >
           <data-type:parameter data-type:name="SSC-A" />
         </transforms:linear>
         <transforms:biex transforms:length="256"  transforms:maxRange="262144.0000291775"  transforms:neg="0"  transforms:width="-12.5892541179"  transforms:pos="4.418539922" >
           <data-type:parameter data-type:name="FITC-A" />
         </transforms:biex>
         <transforms:biex transforms:length="256"  transforms:maxRange="262144.0000291775"  transforms:neg="0"  transforms:width="-12.5892541179"  transforms:pos="4.418539922" >
           <data-type:parameter data-type:name="PerCP-Cy5-5-A" />
         </transforms:biex>
         <transforms:biex transforms:length="256"  transforms:maxRange="262144.0000291775"  transforms:neg="0"  transforms:width="-3.9810717055"  transforms:pos="4.418539922" >
           <data-type:parameter data-type:name="APC-A" />
         </transforms:biex>
         <transforms:linear transforms:minRange="0.559661395"  transforms:maxRange="61"  gain="0.0103068397" >
           <data-type:parameter data-type:name="Time" />
         </transforms:linear>
         <transforms:biex transforms:length="256"  transforms:maxRange="262144.0000291775"  transforms:neg="0"  transforms:width="-12.5892541179"  transforms:pos="4.418539922" >
           <data-type:parameter data-type:name="Comp-FITC-A" />
         </transforms:biex>
         <transforms:biex transforms:length="256"  transforms:maxRange="262144.0000291775"  transforms:neg="0"  transforms:width="-12.5892541179"  transforms:pos="4.418539922" >
           <data-type:parameter data-type:name="Comp-PerCP-Cy5-5-A" />
         </transforms:biex>
         <transforms:biex transforms:length="256"  transforms:maxRange="262144.0000291775"  transforms:neg="0"  transforms:width="-3.9810717055"  transforms:pos="4.418539922" >
           <data-type:parameter data-type:name="Comp-APC-A" />
         </transforms:biex>
       </Transformations>
       <Keywords>
         <Keyword name="CST REGULATORY STATUS"  value="RUO Performance Check" />
         <Keyword name="CST PERFORMANCE EXPIRED"  value="2017-05-20T15:37:09-04:00" />
         <Keyword name="CST BEADS EXPIRED"  value="True" />
         <Keyword name="CST BASELINE DATE"  value="2017-05-19T15:32:45-04:00" />
         <Keyword name="CST SETUP DATE"  value="2017-05-19T15:37:09-04:00" />
         <Keyword name="CYTOMETER CONFIG CREATE DATE"  value="2014-11-13T10:48:36-05:00" />
         <Keyword name="CYTOMETER CONFIG NAME"  value="CST NIH 3-Blue 6-Violet 3-Red 4-Yel Gr" />
         <Keyword name="CST BEADS LOT ID"  value="60125" />
         <Keyword name="CST SETUP STATUS"  value="SUCCESS" />
         <Keyword name="P8MS"  value="0" />
         <Keyword name="P8BS"  value="0" />
         <Keyword name="$P8G"  value="0.01" />
         <Keyword name="$P8E"  value="0,0" />
         <Keyword name="$P8B"  value="32" />
         <Keyword name="$P8R"  value="262144" />
         <Keyword name="$P8N"  value="Time" />
         <Keyword name="P7MS"  value="0" />
         <Keyword name="P7BS"  value="73" />
         <Keyword name="P7DISPLAY"  value="LOG" />
         <Keyword name="$P7G"  value="1.0" />
         <Keyword name="$P7V"  value="350" />
         <Keyword name="$P7E"  value="0,0" />
         <Keyword name="$P7B"  value="32" />
         <Keyword name="$P7R"  value="262144" />
         <Keyword name="$P7S"  value="AnnexinV" />
         <Keyword name="$P7N"  value="APC-A" />
         <Keyword name="P6MS"  value="0" />
         <Keyword name="P6BS"  value="255" />
         <Keyword name="P6DISPLAY"  value="LOG" />
         <Keyword name="$P6G"  value="1.0" />
         <Keyword name="$P6V"  value="560" />
         <Keyword name="$P6E"  value="0,0" />
         <Keyword name="$P6B"  value="32" />
         <Keyword name="$P6R"  value="262144" />
         <Keyword name="$P6S"  value="7-AAD" />
         <Keyword name="$P6N"  value="PerCP-Cy5-5-A" />
         <Keyword name="P5MS"  value="0" />
         <Keyword name="P5BS"  value="160" />
         <Keyword name="P5DISPLAY"  value="LOG" />
         <Keyword name="$P5G"  value="1.0" />
         <Keyword name="$P5V"  value="350" />
         <Keyword name="$P5E"  value="0,0" />
         <Keyword name="$P5B"  value="32" />
         <Keyword name="$P5R"  value="262144" />
         <Keyword name="$P5S"  value="GFP" />
         <Keyword name="$P5N"  value="FITC-A" />
         <Keyword name="P4MS"  value="0" />
         <Keyword name="P4BS"  value="0" />
         <Keyword name="P4DISPLAY"  value="LIN" />
         <Keyword name="$P4G"  value="1.0" />
         <Keyword name="$P4V"  value="265" />
         <Keyword name="$P4E"  value="0,0" />
         <Keyword name="$P4B"  value="32" />
         <Keyword name="$P4R"  value="262144" />
         <Keyword name="$P4N"  value="SSC-A" />
         <Keyword name="P3MS"  value="0" />
         <Keyword name="P3BS"  value="-1" />
         <Keyword name="$P3G"  value="1.0" />
         <Keyword name="$P3V"  value="240" />
         <Keyword name="$P3E"  value="0,0" />
         <Keyword name="$P3B"  value="32" />
         <Keyword name="$P3R"  value="262144" />
         <Keyword name="$P3N"  value="FSC-W" />
         <Keyword name="P2MS"  value="0" />
         <Keyword name="P2BS"  value="0" />
         <Keyword name="P2DISPLAY"  value="LIN" />
         <Keyword name="$P2G"  value="1.0" />
         <Keyword name="$P2V"  value="240" />
         <Keyword name="$P2E"  value="0,0" />
         <Keyword name="$P2B"  value="32" />
         <Keyword name="$P2R"  value="262144" />
         <Keyword name="$P2N"  value="FSC-H" />
         <Keyword name="P1MS"  value="0" />
         <Keyword name="P1BS"  value="0" />
         <Keyword name="P1DISPLAY"  value="LIN" />
         <Keyword name="$P1G"  value="1.0" />
         <Keyword name="$P1V"  value="240" />
         <Keyword name="$P1E"  value="0,0" />
         <Keyword name="$P1B"  value="32" />
         <Keyword name="$P1R"  value="262144" />
         <Keyword name="$P1N"  value="FSC-A" />
         <Keyword name="THRESHOLD"  value="FSC,5000" />
         <Keyword name="APPLY COMPENSATION"  value="TRUE" />
         <Keyword name="SPILL"  value="3,FITC-A,PerCP-Cy5-5-A,APC-A,1,0.019506680044913315,0,0.014401164721456632,1,0.0030621155356915924,0.014187884287003781,0.1626360409732049,1" />
         <Keyword name="$TIMESTEP"  value="0.01" />
         <Keyword name="LASER4ASF"  value="0.90" />
         <Keyword name="LASER4DELAY"  value="140.61" />
         <Keyword name="LASER4NAME"  value="Yel Gr" />
         <Keyword name="LASER3ASF"  value="0.52" />
         <Keyword name="LASER3DELAY"  value="35.22" />
         <Keyword name="LASER3NAME"  value="Violet" />
         <Keyword name="LASER2ASF"  value="0.63" />
         <Keyword name="LASER2DELAY"  value="105.04" />
         <Keyword name="LASER2NAME"  value="Red" />
         <Keyword name="LASER1ASF"  value="0.81" />
         <Keyword name="LASER1DELAY"  value="0.00" />
         <Keyword name="LASER1NAME"  value="Blue" />
         <Keyword name="PREF GW NAME"  value="Global Sheet1" />
         <Keyword name="$INST"  value=" " />
         <Keyword name="AUTOBS"  value="TRUE" />
         <Keyword name="FSC ASF"  value="0.71" />
         <Keyword name="$OP"  value="Mindy" />
         <Keyword name="EXPORT TIME"  value="26-JUN-2017-14:30:52" />
         <Keyword name="EXPORT USER NAME"  value="Mindy" />
         <Keyword name="WINDOW EXTENSION"  value="10.00" />
         <Keyword name="CYTNUM"  value="H656385044" />
         <Keyword name="SETTINGS"  value="Cytometer" />
         <Keyword name="$CYT"  value="LSRFortessa X20 (LSRFortessa)" />
         <Keyword name="$ETIM"  value="13:16:06" />
         <Keyword name="$BTIM"  value="13:15:05" />
         <Keyword name="$DATE"  value="23-JUN-2017" />
         <Keyword name="GUID"  value="e98021a6-f569-4b65-ba76-27c7a3a10516" />
         <Keyword name="EXPERIMENT NAME"  value="Apotosis-20170623" />
         <Keyword name="$SRC"  value="Sample2" />
         <Keyword name="TUBE NAME"  value="TAp73" />
         <Keyword name="CREATOR"  value="BD FACSDiva Software Version 8.0.1" />
         <Keyword name="$NEXTDATA"  value="0" />
         <Keyword name="$DATATYPE"  value="F" />
         <Keyword name="$BYTEORD"  value="4,3,2,1" />
         <Keyword name="$MODE"  value="L" />
         <Keyword name="$PAR"  value="8" />
         <Keyword name="$TOT"  value="49209              " />
         <Keyword name="$SYS"  value="Windows 7 6.1" />
         <Keyword name="$FIL"  value="Sample2_TAp73_011.fcs" />
         <Keyword name="$ENDDATA"  value="1577067            " />
         <Keyword name="$BEGINDATA"  value="2380" />
         <Keyword name="$ENDSTEXT"  value="0" />
         <Keyword name="$BEGINSTEXT"  value="0" />
         <Keyword name="$ENDANALYSIS"  value="0" />
         <Keyword name="$BEGINANALYSIS"  value="0" />
         <Keyword name="FJ_FCS_VERSION"  value="3" />
         <Keyword name="$P1S"  value="" />
         <Keyword name="$P2S"  value="" />
         <Keyword name="$P3S"  value="" />
         <Keyword name="$P4S"  value="" />
         <Keyword name="$P8S"  value="" />
         <Keyword name="$P9N"  value="Comp-FITC-A" />
         <Keyword name="$P9S"  value="GFP" />
         <Keyword name="$P9R"  value="262144" />
         <Keyword name="$P10N"  value="Comp-PerCP-Cy5-5-A" />
         <Keyword name="$P10S"  value="7-AAD" />
         <Keyword name="$P10R"  value="262144" />
         <Keyword name="$P11N"  value="Comp-APC-A" />
         <Keyword name="$P11S"  value="AnnexinV" />
         <Keyword name="$P11R"  value="262144" />
       </Keywords>
       <SampleNode name="Sample2_TAp73_011.fcs"  annotation=""  owningGroup=""  expanded="1"  sortPriority="10"  count="49209"  sampleID="11" >
         <Graph smoothing="0"  backColor="#ffffff"  foreColor="#000000"  type="Histogram"  fast="1" >
           <Axis dimension="x"  name="FSC-A"  label=""  auto="auto" />
           <Axis dimension="y"  name=""  label=""  auto="auto" />
           <GraphSettings level="5%"  smoothingHighResolution="1"  contourHighResolution="1"  histogramSmoothingCount="0"  graphResolution="256"  showOutliers="0"  drawLargeDots="0"  dotsToDraw="8000"  tint="le.chartfill.none"  lineWeight="le.lineweight.normal"  lineStyle="le.linestyle.solid" />
           <GraphEnvironment showGrid="0"  showAxes="tnlTNL"  showGates="1"  showFreqOnPlots="1"  showGateNameOnPlots="1"  showMedians="0"  showUncomped="0"  addEventParam="0"  lastYAxisName="" >
             <TextTraits font="SansSerif"  size="11"  name="Labels"  style="plain"  color="#000000"  background="#00ffffff"  just="left" />
             <TextTraits font="SansSerif"  size="11"  name="LayoutGates"  style="plain"  color="#000000"  background="#00ffffff"  just="left" />
             <TextTraits font="SansSerif"  size="9"  name="Numbers"  style="plain"  color="#000000"  background="#00ffffff"  just="left" />
             <TextTraits font="SansSerif"  size="9"  name="Legend"  style="plain"  color="#000000"  background="#00ffffff"  just="left" />
             <WindowPosition x="0"  y="0"  width="0"  height="194"  displayed="0"  panelState="" />
           </GraphEnvironment>
         </Graph>
         <Subpopulations>
           <Population name="Lymphocytes"  annotation=""  owningGroup="Overexpression"  expanded="1"  sortPriority="10"  count="35150" >
             <Graph smoothing="1"  backColor="#ffffff"  foreColor="#000000"  type="Histogram"  fast="1" >
               <Axis dimension="x"  name="Comp-FITC-A"  label=""  auto="auto" />
               <Axis dimension="y"  name=""  label=""  auto="auto" />
               <GraphSettings level="5%"  smoothingHighResolution="1"  contourHighResolution="1"  histogramSmoothingCount="0"  graphResolution="256"  showOutliers="0"  drawLargeDots="0"  dotsToDraw="8000"  tint="le.chartfill.none"  lineWeight="le.lineweight.normal"  lineStyle="le.linestyle.solid" />
               <GraphEnvironment showGrid="0"  showAxes="tnlTNL"  showGates="1"  showFreqOnPlots="1"  showGateNameOnPlots="1"  showMedians="0"  showUncomped="0"  addEventParam="0"  lastYAxisName="" >
                 <TextTraits font="SansSerif"  size="11"  name="Labels"  style="plain"  color="#000000"  background="#00ffffff"  just="left" />
                 <TextTraits font="SansSerif"  size="11"  name="LayoutGates"  style="plain"  color="#000000"  background="#00ffffff"  just="left" />
                 <TextTraits font="SansSerif"  size="9"  name="Numbers"  style="plain"  color="#000000"  background="#00ffffff"  just="left" />
                 <TextTraits font="SansSerif"  size="9"  name="Legend"  style="plain"  color="#000000"  background="#00ffffff"  just="left" />
                 <WindowPosition x="730"  y="23"  width="821"  height="898"  displayed="1"  panelState="---" />
               </GraphEnvironment>
             </Graph>
             <Gate gating:id="ID846780731" >
               <gating:PolygonGate eventsInside="1"  annoOffsetX="0"  annoOffsetY="0"  tint="#000000"  isTinted="0"  lineWeight="Normal"  userDefined="1"  quadId="-1"  gateResolution="256" >
                 <gating:dimension>
                   <data-type:fcs-dimension data-type:name="FSC-A" />
                 </gating:dimension>
                 <gating:dimension>
                   <data-type:fcs-dimension data-type:name="SSC-A" />
                 </gating:dimension>
                 <gating:vertex>
                   <gating:coordinate data-type:value="9567.299270073" />
                   <gating:coordinate data-type:value="51846.2577777778" />
                 </gating:vertex>
                 <gating:vertex>
                   <gating:coordinate data-type:value="32146.1255474453" />
                   <gating:coordinate data-type:value="2330.1688888889" />
                 </gating:vertex>
                 <gating:vertex>
                   <gating:coordinate data-type:value="250663.2408759124" />
                   <gating:coordinate data-type:value="33787.4488888889" />
                 </gating:vertex>
                 <gating:vertex>
                   <gating:coordinate data-type:value="257551.696350365" />
                   <gating:coordinate data-type:value="259231.2888888889" />
                 </gating:vertex>
                 <gating:vertex>
                   <gating:coordinate data-type:value="42861.500729927" />
                   <gating:coordinate data-type:value="248745.5288888889" />
                 </gating:vertex>
                 <gating:vertex>
                   <gating:coordinate data-type:value="13394.2189781022" />
                   <gating:coordinate data-type:value="163694.3644444445" />
                 </gating:vertex>
               </gating:PolygonGate>
             </Gate>
             <Subpopulations>
               <Population name="GFP+"  annotation=""  owningGroup="Overexpression"  expanded="1"  sortPriority="10"  count="11324" >
                 <Graph smoothing="0"  backColor="#ffffff"  foreColor="#000000"  type="Histogram"  fast="1" >
                   <Axis dimension="x"  name="Comp-FITC-A"  label=""  auto="auto" />
                   <Axis dimension="y"  name=""  label=""  auto="auto" />
                   <GraphSettings level="5%"  smoothingHighResolution="1"  contourHighResolution="1"  histogramSmoothingCount="0"  graphResolution="256"  showOutliers="0"  drawLargeDots="0"  dotsToDraw="8000"  tint="le.chartfill.none"  lineWeight="le.lineweight.normal"  lineStyle="le.linestyle.solid" />
                   <GraphEnvironment showGrid="0"  showAxes="tnlTNL"  showGates="1"  showFreqOnPlots="1"  showGateNameOnPlots="1"  showMedians="0"  showUncomped="0"  addEventParam="0"  lastYAxisName="" >
                     <TextTraits font="SansSerif"  size="11"  name="Labels"  style="plain"  color="#000000"  background="#00ffffff"  just="left" />
                     <TextTraits font="SansSerif"  size="11"  name="LayoutGates"  style="plain"  color="#000000"  background="#00ffffff"  just="left" />
                     <TextTraits font="SansSerif"  size="9"  name="Numbers"  style="plain"  color="#000000"  background="#00ffffff"  just="left" />
                     <TextTraits font="SansSerif"  size="9"  name="Legend"  style="plain"  color="#000000"  background="#00ffffff"  just="left" />
                     <WindowPosition x="0"  y="0"  width="0"  height="194"  displayed="0"  panelState="" />
                   </GraphEnvironment>
                 </Graph>
                 <Gate gating:id="ID1174381007"  gating:parent_id="ID846780731" >
                   <gating:RectangleGate eventsInside="1"  annoOffsetX="0"  annoOffsetY="0"  tint="#000000"  isTinted="0"  lineWeight="Normal"  userDefined="1" >
                     <gating:dimension gating:min="367.20451704724695"  yRatio="0.7888888888888889" >
                       <data-type:fcs-dimension data-type:name="Comp-FITC-A" />
                     </gating:dimension>
                   </gating:RectangleGate>
                 </Gate>
                 <Subpopulations>
                   <Population name="AnnexinV, 7-AAD subset"  annotation=""  owningGroup="Overexpression"  expanded="1"  sortPriority="10"  count="10990" >
                     <Graph smoothing="0"  backColor="#ffffff"  foreColor="#000000"  type="Pseudocolor"  fast="1" >
                       <Axis dimension="x"  name="Comp-APC-A"  label=""  auto="auto" />
                       <Axis dimension="y"  name="Comp-PerCP-Cy5-5-A"  label=""  auto="auto" />
                       <GraphSettings level="5%"  smoothingHighResolution="1"  contourHighResolution="1"  histogramSmoothingCount="0"  graphResolution="256"  showOutliers="0"  drawLargeDots="0"  dotsToDraw="8000"  tint="le.chartfill.none"  lineWeight="le.lineweight.normal"  lineStyle="le.linestyle.solid" />
                       <GraphEnvironment showGrid="0"  showAxes="tnlTNL"  showGates="1"  showFreqOnPlots="1"  showGateNameOnPlots="1"  showMedians="0"  showUncomped="0"  addEventParam="0"  lastYAxisName="" >
                         <TextTraits font="SansSerif"  size="11"  name="Labels"  style="plain"  color="#000000"  background="#00ffffff"  just="left" />
                         <TextTraits font="SansSerif"  size="11"  name="LayoutGates"  style="plain"  color="#000000"  background="#00ffffff"  just="left" />
                         <TextTraits font="SansSerif"  size="9"  name="Numbers"  style="plain"  color="#000000"  background="#00ffffff"  just="left" />
                         <TextTraits font="SansSerif"  size="9"  name="Legend"  style="plain"  color="#000000"  background="#00ffffff"  just="left" />
                         <WindowPosition x="809"  y="307"  width="821"  height="1060"  displayed="1"  panelState="---" />
                       </GraphEnvironment>
                     </Graph>
                     <Gate gating:id="ID675128267"  gating:parent_id="ID1174381007" >
                       <gating:RectangleGate eventsInside="1"  annoOffsetX="-152"  annoOffsetY="94"  tint="#ff0000"  isTinted="0"  lineWeight="Heavy"  userDefined="1"  percentX="0"  percentY="0" >
                         <gating:dimension gating:min="-40.85873497570995"  gating:max="4787.210601970518" >
                           <data-type:fcs-dimension data-type:name="Comp-APC-A" />
                         </gating:dimension>
                         <gating:dimension gating:min="-173.39313987464573"  gating:max="503.2759861832873" >
                           <data-type:fcs-dimension data-type:name="Comp-PerCP-Cy5-5-A" />
                         </gating:dimension>
                       </gating:RectangleGate>
                     </Gate>
                   </Population>
                   <Population name="AnnexinV, 7-AAD subset-1"  annotation=""  owningGroup="Overexpression"  expanded="1"  sortPriority="10"  count="180" >
                     <Graph smoothing="0"  backColor="#ffffff"  foreColor="#000000"  type="Pseudocolor"  fast="1" >
                       <Axis dimension="x"  name="Comp-APC-A"  label=""  auto="auto" />
                       <Axis dimension="y"  name="Comp-PerCP-Cy5-5-A"  label=""  auto="auto" />
                       <GraphSettings level="5%"  smoothingHighResolution="1"  contourHighResolution="1"  histogramSmoothingCount="0"  graphResolution="256"  showOutliers="0"  drawLargeDots="0"  dotsToDraw="8000"  tint="le.chartfill.none"  lineWeight="le.lineweight.normal"  lineStyle="le.linestyle.solid" />
                       <GraphEnvironment showGrid="0"  showAxes="tnlTNL"  showGates="1"  showFreqOnPlots="1"  showGateNameOnPlots="1"  showMedians="0"  showUncomped="0"  addEventParam="0"  lastYAxisName="" >
                         <TextTraits font="SansSerif"  size="11"  name="Labels"  style="plain"  color="#000000"  background="#00ffffff"  just="left" />
                         <TextTraits font="SansSerif"  size="11"  name="LayoutGates"  style="plain"  color="#000000"  background="#00ffffff"  just="left" />
                         <TextTraits font="SansSerif"  size="9"  name="Numbers"  style="plain"  color="#000000"  background="#00ffffff"  just="left" />
                         <TextTraits font="SansSerif"  size="9"  name="Legend"  style="plain"  color="#000000"  background="#00ffffff"  just="left" />
                         <WindowPosition x="809"  y="307"  width="821"  height="1060"  displayed="0"  panelState="---" />
                       </GraphEnvironment>
                     </Graph>
                     <Gate gating:id="ID695171335"  gating:parent_id="ID1174381007" >
                       <gating:RectangleGate eventsInside="1"  annoOffsetX="56"  annoOffsetY="-170"  tint="#ff0000"  isTinted="0"  lineWeight="Heavy"  userDefined="1"  percentX="0"  percentY="0" >
                         <gating:dimension gating:min="4858.321215049077"  gating:max="266339.0851341822" >
                           <data-type:fcs-dimension data-type:name="Comp-APC-A" />
                         </gating:dimension>
                         <gating:dimension gating:min="488.90537407760536"  gating:max="272566.6657388708" >
                           <data-type:fcs-dimension data-type:name="Comp-PerCP-Cy5-5-A" />
                         </gating:dimension>
                       </gating:RectangleGate>
                     </Gate>
                   </Population>
                 </Subpopulations>
               </Population>
               <Population name="GFP-"  annotation=""  owningGroup="Overexpression"  expanded="1"  sortPriority="10"  count="23826" >
                 <Graph smoothing="0"  backColor="#ffffff"  foreColor="#000000"  type="Histogram"  fast="1" >
                   <Axis dimension="x"  name="Comp-FITC-A"  label=""  auto="auto" />
                   <Axis dimension="y"  name=""  label=""  auto="auto" />
                   <GraphSettings level="5%"  smoothingHighResolution="1"  contourHighResolution="1"  histogramSmoothingCount="0"  graphResolution="256"  showOutliers="0"  drawLargeDots="0"  dotsToDraw="8000"  tint="le.chartfill.none"  lineWeight="le.lineweight.normal"  lineStyle="le.linestyle.solid" />
                   <GraphEnvironment showGrid="0"  showAxes="tnlTNL"  showGates="1"  showFreqOnPlots="1"  showGateNameOnPlots="1"  showMedians="0"  showUncomped="0"  addEventParam="0"  lastYAxisName="" >
                     <TextTraits font="SansSerif"  size="11"  name="Labels"  style="plain"  color="#000000"  background="#00ffffff"  just="left" />
                     <TextTraits font="SansSerif"  size="11"  name="LayoutGates"  style="plain"  color="#000000"  background="#00ffffff"  just="left" />
                     <TextTraits font="SansSerif"  size="9"  name="Numbers"  style="plain"  color="#000000"  background="#00ffffff"  just="left" />
                     <TextTraits font="SansSerif"  size="9"  name="Legend"  style="plain"  color="#000000"  background="#00ffffff"  just="left" />
                     <WindowPosition x="0"  y="0"  width="0"  height="194"  displayed="0"  panelState="" />
                   </GraphEnvironment>
                 </Graph>
                 <Gate gating:id="ID1571478544"  gating:parent_id="ID846780731" >
                   <gating:RectangleGate eventsInside="1"  annoOffsetX="0"  annoOffsetY="0"  tint="#000000"  isTinted="0"  lineWeight="Normal"  userDefined="1" >
                     <gating:dimension gating:max="367.20451704724695"  yRatio="0.7387171163611548" >
                       <data-type:fcs-dimension data-type:name="Comp-FITC-A" />
                     </gating:dimension>
                   </gating:RectangleGate>
                 </Gate>
                 <Subpopulations>
                   <Population name="Apotosis"  annotation=""  owningGroup="Overexpression"  expanded="1"  sortPriority="10"  count="10584" >
                     <Graph smoothing="0"  backColor="#ffffff"  foreColor="#000000"  type="Pseudocolor"  fast="1" >
                       <Axis dimension="x"  name="Comp-PerCP-Cy5-5-A"  label=""  auto="auto" />
                       <Axis dimension="y"  name="Comp-APC-A"  label=""  auto="auto" />
                       <GraphSettings level="5%"  smoothingHighResolution="1"  contourHighResolution="1"  histogramSmoothingCount="0"  graphResolution="256"  showOutliers="0"  drawLargeDots="0"  dotsToDraw="8000"  tint="le.chartfill.none"  lineWeight="le.lineweight.normal"  lineStyle="le.linestyle.solid" />
                       <GraphEnvironment showGrid="0"  showAxes="tnlTNL"  showGates="1"  showFreqOnPlots="1"  showGateNameOnPlots="1"  showMedians="0"  showUncomped="0"  addEventParam="0"  lastYAxisName="" >
                         <TextTraits font="SansSerif"  size="11"  name="Labels"  style="plain"  color="#000000"  background="#00ffffff"  just="left" />
                         <TextTraits font="SansSerif"  size="11"  name="LayoutGates"  style="plain"  color="#000000"  background="#00ffffff"  just="left" />
                         <TextTraits font="SansSerif"  size="9"  name="Numbers"  style="plain"  color="#000000"  background="#00ffffff"  just="left" />
                         <TextTraits font="SansSerif"  size="9"  name="Legend"  style="plain"  color="#000000"  background="#00ffffff"  just="left" />
                         <WindowPosition x="1493"  y="160"  width="888"  height="1031"  displayed="1"  panelState="---" />
                       </GraphEnvironment>
                     </Graph>
                     <Gate gating:id="ID1709436851"  gating:parent_id="ID1571478544" >
                       <gating:PolygonGate eventsInside="1"  annoOffsetX="0"  annoOffsetY="0"  tint="#000000"  isTinted="0"  lineWeight="Normal"  userDefined="1"  quadId="-1"  gateResolution="256" >
                         <gating:dimension>
                           <data-type:fcs-dimension data-type:name="Comp-PerCP-Cy5-5-A" />
                         </gating:dimension>
                         <gating:dimension>
                           <data-type:fcs-dimension data-type:name="Comp-APC-A" />
                         </gating:dimension>
                         <gating:vertex>
                           <gating:coordinate data-type:value="228.146282463" />
                           <gating:coordinate data-type:value="52663.8013791007" />
                         </gating:vertex>
                         <gating:vertex>
                           <gating:coordinate data-type:value="351.8884687435" />
                           <gating:coordinate data-type:value="455.0981455413" />
                         </gating:vertex>
                         <gating:vertex>
                           <gating:coordinate data-type:value="43408.9499255946" />
                           <gating:coordinate data-type:value="440.2876325719" />
                         </gating:vertex>
                         <gating:vertex>
                           <gating:coordinate data-type:value="47071.7733283494" />
                           <gating:coordinate data-type:value="96975.5474448186" />
                         </gating:vertex>
                         <gating:vertex>
                           <gating:coordinate data-type:value="254.9272353946" />
                           <gating:coordinate data-type:value="82884.4060240912" />
                         </gating:vertex>
                       </gating:PolygonGate>
                     </Gate>
                   </Population>
                 </Subpopulations>
               </Population>
             </Subpopulations>
           </Population>
         </Subpopulations>
       </SampleNode>
     </Sample>
     <Sample>
       <DataSet uri="file:/Users/renm3/Desktop/Flow%20data/Retro-virus-overexpression/Apotosis-20170623/Sample2_Vector_009.fcs"  sampleID="12" />
       <transforms:spilloverMatrix prefix="Comp-"  name="Acquisition-defined"  editable="0"  color="#c0c0c0"  version="FlowJo-10.4.2"  status="FINALIZED"  transforms:id="4191c301-7a38-4e34-9971-95f3b2d6b3c2"  suffix="" >
         <data-type:parameters>
           <data-type:parameter data-type:name="FITC-A" />
           <data-type:parameter data-type:name="PerCP-Cy5-5-A" />
           <data-type:parameter data-type:name="APC-A" />
         </data-type:parameters>
         <transforms:spillover data-type:parameter="FITC-A" >
           <transforms:coefficient data-type:parameter="FITC-A"  transforms:value="1" />
           <transforms:coefficient data-type:parameter="PerCP-Cy5-5-A"  transforms:value="0.0195066798" />
           <transforms:coefficient data-type:parameter="APC-A"  transforms:value="0" />
         </transforms:spillover>
         <transforms:spillover data-type:parameter="PerCP-Cy5-5-A" >
           <transforms:coefficient data-type:parameter="FITC-A"  transforms:value="0.0144011648" />
           <transforms:coefficient data-type:parameter="PerCP-Cy5-5-A"  transforms:value="1" />
           <transforms:coefficient data-type:parameter="APC-A"  transforms:value="0.0030621155" />
         </transforms:spillover>
         <transforms:spillover data-type:parameter="APC-A" >
           <transforms:coefficient data-type:parameter="FITC-A"  transforms:value="0.0141878845" />
           <transforms:coefficient data-type:parameter="PerCP-Cy5-5-A"  transforms:value="0.1626360416" />
           <transforms:coefficient data-type:parameter="APC-A"  transforms:value="1" />
         </transforms:spillover>
       </transforms:spilloverMatrix>
       <Transformations>
         <transforms:linear transforms:minRange="0"  transforms:maxRange="262144"  gain="1" >
           <data-type:parameter data-type:name="FSC-A" />
         </transforms:linear>
         <transforms:linear transforms:minRange="0"  transforms:maxRange="262144"  gain="1" >
           <data-type:parameter data-type:name="FSC-H" />
         </transforms:linear>
         <transforms:linear transforms:minRange="0"  transforms:maxRange="262144"  gain="1" >
           <data-type:parameter data-type:name="FSC-W" />
         </transforms:linear>
         <transforms:linear transforms:minRange="0"  transforms:maxRange="262144"  gain="1" >
           <data-type:parameter data-type:name="SSC-A" />
         </transforms:linear>
         <transforms:biex transforms:length="256"  transforms:maxRange="262144.0000291775"  transforms:neg="0"  transforms:width="-12.5892541179"  transforms:pos="4.418539922" >
           <data-type:parameter data-type:name="FITC-A" />
         </transforms:biex>
         <transforms:biex transforms:length="256"  transforms:maxRange="262144.0000291775"  transforms:neg="0"  transforms:width="-12.5892541179"  transforms:pos="4.418539922" >
           <data-type:parameter data-type:name="PerCP-Cy5-5-A" />
         </transforms:biex>
         <transforms:biex transforms:length="256"  transforms:maxRange="262144.0000291775"  transforms:neg="0"  transforms:width="-3.9810717055"  transforms:pos="4.418539922" >
           <data-type:parameter data-type:name="APC-A" />
         </transforms:biex>
         <transforms:linear transforms:minRange="0.5400414833"  transforms:maxRange="61"  gain="0.0102865044" >
           <data-type:parameter data-type:name="Time" />
         </transforms:linear>
         <transforms:biex transforms:length="256"  transforms:maxRange="262144.0000291775"  transforms:neg="0"  transforms:width="-12.5892541179"  transforms:pos="4.418539922" >
           <data-type:parameter data-type:name="Comp-FITC-A" />
         </transforms:biex>
         <transforms:biex transforms:length="256"  transforms:maxRange="262144.0000291775"  transforms:neg="0"  transforms:width="-12.5892541179"  transforms:pos="4.418539922" >
           <data-type:parameter data-type:name="Comp-PerCP-Cy5-5-A" />
         </transforms:biex>
         <transforms:biex transforms:length="256"  transforms:maxRange="262144.0000291775"  transforms:neg="0"  transforms:width="-3.9810717055"  transforms:pos="4.418539922" >
           <data-type:parameter data-type:name="Comp-APC-A" />
         </transforms:biex>
       </Transformations>
       <Keywords>
         <Keyword name="CST REGULATORY STATUS"  value="RUO Performance Check" />
         <Keyword name="CST PERFORMANCE EXPIRED"  value="2017-05-20T15:37:09-04:00" />
         <Keyword name="CST BEADS EXPIRED"  value="True" />
         <Keyword name="CST BASELINE DATE"  value="2017-05-19T15:32:45-04:00" />
         <Keyword name="CST SETUP DATE"  value="2017-05-19T15:37:09-04:00" />
         <Keyword name="CYTOMETER CONFIG CREATE DATE"  value="2014-11-13T10:48:36-05:00" />
         <Keyword name="CYTOMETER CONFIG NAME"  value="CST NIH 3-Blue 6-Violet 3-Red 4-Yel Gr" />
         <Keyword name="CST BEADS LOT ID"  value="60125" />
         <Keyword name="CST SETUP STATUS"  value="SUCCESS" />
         <Keyword name="P8MS"  value="0" />
         <Keyword name="P8BS"  value="0" />
         <Keyword name="$P8G"  value="0.01" />
         <Keyword name="$P8E"  value="0,0" />
         <Keyword name="$P8B"  value="32" />
         <Keyword name="$P8R"  value="262144" />
         <Keyword name="$P8N"  value="Time" />
         <Keyword name="P7MS"  value="0" />
         <Keyword name="P7BS"  value="64" />
         <Keyword name="P7DISPLAY"  value="LOG" />
         <Keyword name="$P7G"  value="1.0" />
         <Keyword name="$P7V"  value="350" />
         <Keyword name="$P7E"  value="0,0" />
         <Keyword name="$P7B"  value="32" />
         <Keyword name="$P7R"  value="262144" />
         <Keyword name="$P7S"  value="AnnexinV" />
         <Keyword name="$P7N"  value="APC-A" />
         <Keyword name="P6MS"  value="0" />
         <Keyword name="P6BS"  value="215" />
         <Keyword name="P6DISPLAY"  value="LOG" />
         <Keyword name="$P6G"  value="1.0" />
         <Keyword name="$P6V"  value="560" />
         <Keyword name="$P6E"  value="0,0" />
         <Keyword name="$P6B"  value="32" />
         <Keyword name="$P6R"  value="262144" />
         <Keyword name="$P6S"  value="7-AAD" />
         <Keyword name="$P6N"  value="PerCP-Cy5-5-A" />
         <Keyword name="P5MS"  value="0" />
         <Keyword name="P5BS"  value="121" />
         <Keyword name="P5DISPLAY"  value="LOG" />
         <Keyword name="$P5G"  value="1.0" />
         <Keyword name="$P5V"  value="350" />
         <Keyword name="$P5E"  value="0,0" />
         <Keyword name="$P5B"  value="32" />
         <Keyword name="$P5R"  value="262144" />
         <Keyword name="$P5S"  value="GFP" />
         <Keyword name="$P5N"  value="FITC-A" />
         <Keyword name="P4MS"  value="0" />
         <Keyword name="P4BS"  value="0" />
         <Keyword name="P4DISPLAY"  value="LIN" />
         <Keyword name="$P4G"  value="1.0" />
         <Keyword name="$P4V"  value="265" />
         <Keyword name="$P4E"  value="0,0" />
         <Keyword name="$P4B"  value="32" />
         <Keyword name="$P4R"  value="262144" />
         <Keyword name="$P4N"  value="SSC-A" />
         <Keyword name="P3MS"  value="0" />
         <Keyword name="P3BS"  value="-1" />
         <Keyword name="$P3G"  value="1.0" />
         <Keyword name="$P3V"  value="240" />
         <Keyword name="$P3E"  value="0,0" />
         <Keyword name="$P3B"  value="32" />
         <Keyword name="$P3R"  value="262144" />
         <Keyword name="$P3N"  value="FSC-W" />
         <Keyword name="P2MS"  value="0" />
         <Keyword name="P2BS"  value="0" />
         <Keyword name="P2DISPLAY"  value="LIN" />
         <Keyword name="$P2G"  value="1.0" />
         <Keyword name="$P2V"  value="240" />
         <Keyword name="$P2E"  value="0,0" />
         <Keyword name="$P2B"  value="32" />
         <Keyword name="$P2R"  value="262144" />
         <Keyword name="$P2N"  value="FSC-H" />
         <Keyword name="P1MS"  value="0" />
         <Keyword name="P1BS"  value="0" />
         <Keyword name="P1DISPLAY"  value="LIN" />
         <Keyword name="$P1G"  value="1.0" />
         <Keyword name="$P1V"  value="240" />
         <Keyword name="$P1E"  value="0,0" />
         <Keyword name="$P1B"  value="32" />
         <Keyword name="$P1R"  value="262144" />
         <Keyword name="$P1N"  value="FSC-A" />
         <Keyword name="THRESHOLD"  value="FSC,5000" />
         <Keyword name="APPLY COMPENSATION"  value="TRUE" />
         <Keyword name="SPILL"  value="3,FITC-A,PerCP-Cy5-5-A,APC-A,1,0.019506680044913315,0,0.014401164721456632,1,0.0030621155356915924,0.014187884287003781,0.1626360409732049,1" />
         <Keyword name="$TIMESTEP"  value="0.01" />
         <Keyword name="LASER4ASF"  value="0.90" />
         <Keyword name="LASER4DELAY"  value="140.61" />
         <Keyword name="LASER4NAME"  value="Yel Gr" />
         <Keyword name="LASER3ASF"  value="0.52" />
         <Keyword name="LASER3DELAY"  value="35.22" />
         <Keyword name="LASER3NAME"  value="Violet" />
         <Keyword name="LASER2ASF"  value="0.63" />
         <Keyword name="LASER2DELAY"  value="105.04" />
         <Keyword name="LASER2NAME"  value="Red" />
         <Keyword name="LASER1ASF"  value="0.81" />
         <Keyword name="LASER1DELAY"  value="0.00" />
         <Keyword name="LASER1NAME"  value="Blue" />
         <Keyword name="PREF GW NAME"  value="Global Sheet1" />
         <Keyword name="$INST"  value=" " />
         <Keyword name="AUTOBS"  value="TRUE" />
         <Keyword name="FSC ASF"  value="0.71" />
         <Keyword name="$OP"  value="Mindy" />
         <Keyword name="EXPORT TIME"  value="26-JUN-2017-14:30:52" />
         <Keyword name="EXPORT USER NAME"  value="Mindy" />
         <Keyword name="WINDOW EXTENSION"  value="10.00" />
         <Keyword name="CYTNUM"  value="H656385044" />
         <Keyword name="SETTINGS"  value="Cytometer" />
         <Keyword name="$CYT"  value="LSRFortessa X20 (LSRFortessa)" />
         <Keyword name="$ETIM"  value="13:13:24" />
         <Keyword name="$BTIM"  value="13:12:23" />
         <Keyword name="$DATE"  value="23-JUN-2017" />
         <Keyword name="GUID"  value="28d6d1ae-d5dc-429c-a2f4-7f0cbba68667" />
         <Keyword name="EXPERIMENT NAME"  value="Apotosis-20170623" />
         <Keyword name="$SRC"  value="Sample2" />
         <Keyword name="TUBE NAME"  value="Vector" />
         <Keyword name="CREATOR"  value="BD FACSDiva Software Version 8.0.1" />
         <Keyword name="$NEXTDATA"  value="0" />
         <Keyword name="$DATATYPE"  value="F" />
         <Keyword name="$BYTEORD"  value="4,3,2,1" />
         <Keyword name="$MODE"  value="L" />
         <Keyword name="$PAR"  value="8" />
         <Keyword name="$TOT"  value="43710              " />
         <Keyword name="$SYS"  value="Windows 7 6.1" />
         <Keyword name="$FIL"  value="Sample2_Vector_009.fcs" />
         <Keyword name="$ENDDATA"  value="1401101            " />
         <Keyword name="$BEGINDATA"  value="2382" />
         <Keyword name="$ENDSTEXT"  value="0" />
         <Keyword name="$BEGINSTEXT"  value="0" />
         <Keyword name="$ENDANALYSIS"  value="0" />
         <Keyword name="$BEGINANALYSIS"  value="0" />
         <Keyword name="FJ_FCS_VERSION"  value="3" />
         <Keyword name="$P1S"  value="" />
         <Keyword name="$P2S"  value="" />
         <Keyword name="$P3S"  value="" />
         <Keyword name="$P4S"  value="" />
         <Keyword name="$P8S"  value="" />
         <Keyword name="$P9N"  value="Comp-FITC-A" />
         <Keyword name="$P9S"  value="GFP" />
         <Keyword name="$P9R"  value="262144" />
         <Keyword name="$P10N"  value="Comp-PerCP-Cy5-5-A" />
         <Keyword name="$P10S"  value="7-AAD" />
         <Keyword name="$P10R"  value="262144" />
         <Keyword name="$P11N"  value="Comp-APC-A" />
         <Keyword name="$P11S"  value="AnnexinV" />
         <Keyword name="$P11R"  value="262144" />
       </Keywords>
       <SampleNode name="Sample2_Vector_009.fcs"  annotation=""  owningGroup=""  expanded="1"  sortPriority="10"  count="43710"  sampleID="12" >
         <Graph smoothing="0"  backColor="#ffffff"  foreColor="#000000"  type="Histogram"  fast="1" >
           <Axis dimension="x"  name="FSC-A"  label=""  auto="auto" />
           <Axis dimension="y"  name=""  label=""  auto="auto" />
           <GraphSettings level="5%"  smoothingHighResolution="1"  contourHighResolution="1"  histogramSmoothingCount="0"  graphResolution="256"  showOutliers="0"  drawLargeDots="0"  dotsToDraw="8000"  tint="le.chartfill.none"  lineWeight="le.lineweight.normal"  lineStyle="le.linestyle.solid" />
           <GraphEnvironment showGrid="0"  showAxes="tnlTNL"  showGates="1"  showFreqOnPlots="1"  showGateNameOnPlots="1"  showMedians="0"  showUncomped="0"  addEventParam="0"  lastYAxisName="" >
             <TextTraits font="SansSerif"  size="11"  name="Labels"  style="plain"  color="#000000"  background="#00ffffff"  just="left" />
             <TextTraits font="SansSerif"  size="11"  name="LayoutGates"  style="plain"  color="#000000"  background="#00ffffff"  just="left" />
             <TextTraits font="SansSerif"  size="9"  name="Numbers"  style="plain"  color="#000000"  background="#00ffffff"  just="left" />
             <TextTraits font="SansSerif"  size="9"  name="Legend"  style="plain"  color="#000000"  background="#00ffffff"  just="left" />
             <WindowPosition x="0"  y="0"  width="0"  height="194"  displayed="0"  panelState="" />
           </GraphEnvironment>
         </Graph>
         <Subpopulations>
           <Population name="Lymphocytes"  annotation=""  owningGroup="Overexpression"  expanded="1"  sortPriority="10"  count="30762" >
             <Graph smoothing="1"  backColor="#ffffff"  foreColor="#000000"  type="Histogram"  fast="1" >
               <Axis dimension="x"  name="Comp-FITC-A"  label=""  auto="auto" />
               <Axis dimension="y"  name=""  label=""  auto="auto" />
               <GraphSettings level="5%"  smoothingHighResolution="1"  contourHighResolution="1"  histogramSmoothingCount="0"  graphResolution="256"  showOutliers="0"  drawLargeDots="0"  dotsToDraw="8000"  tint="le.chartfill.none"  lineWeight="le.lineweight.normal"  lineStyle="le.linestyle.solid" />
               <GraphEnvironment showGrid="0"  showAxes="tnlTNL"  showGates="1"  showFreqOnPlots="1"  showGateNameOnPlots="1"  showMedians="0"  showUncomped="0"  addEventParam="0"  lastYAxisName="" >
                 <TextTraits font="SansSerif"  size="11"  name="Labels"  style="plain"  color="#000000"  background="#00ffffff"  just="left" />
                 <TextTraits font="SansSerif"  size="11"  name="LayoutGates"  style="plain"  color="#000000"  background="#00ffffff"  just="left" />
                 <TextTraits font="SansSerif"  size="9"  name="Numbers"  style="plain"  color="#000000"  background="#00ffffff"  just="left" />
                 <TextTraits font="SansSerif"  size="9"  name="Legend"  style="plain"  color="#000000"  background="#00ffffff"  just="left" />
                 <WindowPosition x="730"  y="23"  width="821"  height="898"  displayed="1"  panelState="---" />
               </GraphEnvironment>
             </Graph>
             <Gate gating:id="ID537213759" >
               <gating:PolygonGate eventsInside="1"  annoOffsetX="0"  annoOffsetY="0"  tint="#000000"  isTinted="0"  lineWeight="Normal"  userDefined="1"  quadId="-1"  gateResolution="256" >
                 <gating:dimension>
                   <data-type:fcs-dimension data-type:name="FSC-A" />
                 </gating:dimension>
                 <gating:dimension>
                   <data-type:fcs-dimension data-type:name="SSC-A" />
                 </gating:dimension>
                 <gating:vertex>
                   <gating:coordinate data-type:value="9567.299270073" />
                   <gating:coordinate data-type:value="51846.2577777778" />
                 </gating:vertex>
                 <gating:vertex>
                   <gating:coordinate data-type:value="32146.1255474453" />
                   <gating:coordinate data-type:value="2330.1688888889" />
                 </gating:vertex>
                 <gating:vertex>
                   <gating:coordinate data-type:value="250663.2408759124" />
                   <gating:coordinate data-type:value="33787.4488888889" />
                 </gating:vertex>
                 <gating:vertex>
                   <gating:coordinate data-type:value="257551.696350365" />
                   <gating:coordinate data-type:value="259231.2888888889" />
                 </gating:vertex>
                 <gating:vertex>
                   <gating:coordinate data-type:value="42861.500729927" />
                   <gating:coordinate data-type:value="248745.5288888889" />
                 </gating:vertex>
                 <gating:vertex>
                   <gating:coordinate data-type:value="13394.2189781022" />
                   <gating:coordinate data-type:value="163694.3644444445" />
                 </gating:vertex>
               </gating:PolygonGate>
             </Gate>
             <Subpopulations>
               <Population name="GFP+"  annotation=""  owningGroup="Overexpression"  expanded="1"  sortPriority="10"  count="15152" >
                 <Graph smoothing="0"  backColor="#ffffff"  foreColor="#000000"  type="Histogram"  fast="1" >
                   <Axis dimension="x"  name="Comp-FITC-A"  label=""  auto="auto" />
                   <Axis dimension="y"  name=""  label=""  auto="auto" />
                   <GraphSettings level="5%"  smoothingHighResolution="1"  contourHighResolution="1"  histogramSmoothingCount="0"  graphResolution="256"  showOutliers="0"  drawLargeDots="0"  dotsToDraw="8000"  tint="le.chartfill.none"  lineWeight="le.lineweight.normal"  lineStyle="le.linestyle.solid" />
                   <GraphEnvironment showGrid="0"  showAxes="tnlTNL"  showGates="1"  showFreqOnPlots="1"  showGateNameOnPlots="1"  showMedians="0"  showUncomped="0"  addEventParam="0"  lastYAxisName="" >
                     <TextTraits font="SansSerif"  size="11"  name="Labels"  style="plain"  color="#000000"  background="#00ffffff"  just="left" />
                     <TextTraits font="SansSerif"  size="11"  name="LayoutGates"  style="plain"  color="#000000"  background="#00ffffff"  just="left" />
                     <TextTraits font="SansSerif"  size="9"  name="Numbers"  style="plain"  color="#000000"  background="#00ffffff"  just="left" />
                     <TextTraits font="SansSerif"  size="9"  name="Legend"  style="plain"  color="#000000"  background="#00ffffff"  just="left" />
                     <WindowPosition x="0"  y="0"  width="0"  height="194"  displayed="0"  panelState="" />
                   </GraphEnvironment>
                 </Graph>
                 <Gate gating:id="ID1919994233"  gating:parent_id="ID537213759" >
                   <gating:RectangleGate eventsInside="1"  annoOffsetX="0"  annoOffsetY="0"  tint="#000000"  isTinted="0"  lineWeight="Normal"  userDefined="1" >
                     <gating:dimension gating:min="367.20451704724695"  yRatio="0.7888888888888889" >
                       <data-type:fcs-dimension data-type:name="Comp-FITC-A" />
                     </gating:dimension>
                   </gating:RectangleGate>
                 </Gate>
                 <Subpopulations>
                   <Population name="AnnexinV, 7-AAD subset"  annotation=""  owningGroup="Overexpression"  expanded="1"  sortPriority="10"  count="14337" >
                     <Graph smoothing="0"  backColor="#ffffff"  foreColor="#000000"  type="Pseudocolor"  fast="1" >
                       <Axis dimension="x"  name="Comp-APC-A"  label=""  auto="auto" />
                       <Axis dimension="y"  name="Comp-PerCP-Cy5-5-A"  label=""  auto="auto" />
                       <GraphSettings level="5%"  smoothingHighResolution="1"  contourHighResolution="1"  histogramSmoothingCount="0"  graphResolution="256"  showOutliers="0"  drawLargeDots="0"  dotsToDraw="8000"  tint="le.chartfill.none"  lineWeight="le.lineweight.normal"  lineStyle="le.linestyle.solid" />
                       <GraphEnvironment showGrid="0"  showAxes="tnlTNL"  showGates="1"  showFreqOnPlots="1"  showGateNameOnPlots="1"  showMedians="0"  showUncomped="0"  addEventParam="0"  lastYAxisName="" >
                         <TextTraits font="SansSerif"  size="11"  name="Labels"  style="plain"  color="#000000"  background="#00ffffff"  just="left" />
                         <TextTraits font="SansSerif"  size="11"  name="LayoutGates"  style="plain"  color="#000000"  background="#00ffffff"  just="left" />
                         <TextTraits font="SansSerif"  size="9"  name="Numbers"  style="plain"  color="#000000"  background="#00ffffff"  just="left" />
                         <TextTraits font="SansSerif"  size="9"  name="Legend"  style="plain"  color="#000000"  background="#00ffffff"  just="left" />
                         <WindowPosition x="809"  y="307"  width="821"  height="1060"  displayed="1"  panelState="---" />
                       </GraphEnvironment>
                     </Graph>
                     <Gate gating:id="ID2041696635"  gating:parent_id="ID1919994233" >
                       <gating:RectangleGate eventsInside="1"  annoOffsetX="-152"  annoOffsetY="94"  tint="#ff0000"  isTinted="0"  lineWeight="Heavy"  userDefined="1"  percentX="0"  percentY="0" >
                         <gating:dimension gating:min="-40.85873497570995"  gating:max="4787.210601970518" >
                           <data-type:fcs-dimension data-type:name="Comp-APC-A" />
                         </gating:dimension>
                         <gating:dimension gating:min="-173.39313987464573"  gating:max="503.2759861832873" >
                           <data-type:fcs-dimension data-type:name="Comp-PerCP-Cy5-5-A" />
                         </gating:dimension>
                       </gating:RectangleGate>
                     </Gate>
                   </Population>
                   <Population name="AnnexinV, 7-AAD subset-1"  annotation=""  owningGroup="Overexpression"  expanded="1"  sortPriority="10"  count="285" >
                     <Graph smoothing="0"  backColor="#ffffff"  foreColor="#000000"  type="Pseudocolor"  fast="1" >
                       <Axis dimension="x"  name="Comp-APC-A"  label=""  auto="auto" />
                       <Axis dimension="y"  name="Comp-PerCP-Cy5-5-A"  label=""  auto="auto" />
                       <GraphSettings level="5%"  smoothingHighResolution="1"  contourHighResolution="1"  histogramSmoothingCount="0"  graphResolution="256"  showOutliers="0"  drawLargeDots="0"  dotsToDraw="8000"  tint="le.chartfill.none"  lineWeight="le.lineweight.normal"  lineStyle="le.linestyle.solid" />
                       <GraphEnvironment showGrid="0"  showAxes="tnlTNL"  showGates="1"  showFreqOnPlots="1"  showGateNameOnPlots="1"  showMedians="0"  showUncomped="0"  addEventParam="0"  lastYAxisName="" >
                         <TextTraits font="SansSerif"  size="11"  name="Labels"  style="plain"  color="#000000"  background="#00ffffff"  just="left" />
                         <TextTraits font="SansSerif"  size="11"  name="LayoutGates"  style="plain"  color="#000000"  background="#00ffffff"  just="left" />
                         <TextTraits font="SansSerif"  size="9"  name="Numbers"  style="plain"  color="#000000"  background="#00ffffff"  just="left" />
                         <TextTraits font="SansSerif"  size="9"  name="Legend"  style="plain"  color="#000000"  background="#00ffffff"  just="left" />
                         <WindowPosition x="809"  y="307"  width="821"  height="1060"  displayed="0"  panelState="---" />
                       </GraphEnvironment>
                     </Graph>
                     <Gate gating:id="ID55912329"  gating:parent_id="ID1919994233" >
                       <gating:RectangleGate eventsInside="1"  annoOffsetX="56"  annoOffsetY="-170"  tint="#ff0000"  isTinted="0"  lineWeight="Heavy"  userDefined="1"  percentX="0"  percentY="0" >
                         <gating:dimension gating:min="4858.321215049077"  gating:max="266339.0851341822" >
                           <data-type:fcs-dimension data-type:name="Comp-APC-A" />
                         </gating:dimension>
                         <gating:dimension gating:min="488.90537407760536"  gating:max="272566.6657388708" >
                           <data-type:fcs-dimension data-type:name="Comp-PerCP-Cy5-5-A" />
                         </gating:dimension>
                       </gating:RectangleGate>
                     </Gate>
                   </Population>
                 </Subpopulations>
               </Population>
               <Population name="GFP-"  annotation=""  owningGroup="Overexpression"  expanded="1"  sortPriority="10"  count="15610" >
                 <Graph smoothing="0"  backColor="#ffffff"  foreColor="#000000"  type="Histogram"  fast="1" >
                   <Axis dimension="x"  name="Comp-FITC-A"  label=""  auto="auto" />
                   <Axis dimension="y"  name=""  label=""  auto="auto" />
                   <GraphSettings level="5%"  smoothingHighResolution="1"  contourHighResolution="1"  histogramSmoothingCount="0"  graphResolution="256"  showOutliers="0"  drawLargeDots="0"  dotsToDraw="8000"  tint="le.chartfill.none"  lineWeight="le.lineweight.normal"  lineStyle="le.linestyle.solid" />
                   <GraphEnvironment showGrid="0"  showAxes="tnlTNL"  showGates="1"  showFreqOnPlots="1"  showGateNameOnPlots="1"  showMedians="0"  showUncomped="0"  addEventParam="0"  lastYAxisName="" >
                     <TextTraits font="SansSerif"  size="11"  name="Labels"  style="plain"  color="#000000"  background="#00ffffff"  just="left" />
                     <TextTraits font="SansSerif"  size="11"  name="LayoutGates"  style="plain"  color="#000000"  background="#00ffffff"  just="left" />
                     <TextTraits font="SansSerif"  size="9"  name="Numbers"  style="plain"  color="#000000"  background="#00ffffff"  just="left" />
                     <TextTraits font="SansSerif"  size="9"  name="Legend"  style="plain"  color="#000000"  background="#00ffffff"  just="left" />
                     <WindowPosition x="0"  y="0"  width="0"  height="194"  displayed="0"  panelState="" />
                   </GraphEnvironment>
                 </Graph>
                 <Gate gating:id="ID167782431"  gating:parent_id="ID537213759" >
                   <gating:RectangleGate eventsInside="1"  annoOffsetX="0"  annoOffsetY="0"  tint="#000000"  isTinted="0"  lineWeight="Normal"  userDefined="1" >
                     <gating:dimension gating:max="367.20451704724695"  yRatio="0.7387171163611548" >
                       <data-type:fcs-dimension data-type:name="Comp-FITC-A" />
                     </gating:dimension>
                   </gating:RectangleGate>
                 </Gate>
                 <Subpopulations>
                   <Population name="Apotosis"  annotation=""  owningGroup="Overexpression"  expanded="1"  sortPriority="10"  count="9671" >
                     <Graph smoothing="0"  backColor="#ffffff"  foreColor="#000000"  type="Pseudocolor"  fast="1" >
                       <Axis dimension="x"  name="Comp-PerCP-Cy5-5-A"  label=""  auto="auto" />
                       <Axis dimension="y"  name="Comp-APC-A"  label=""  auto="auto" />
                       <GraphSettings level="5%"  smoothingHighResolution="1"  contourHighResolution="1"  histogramSmoothingCount="0"  graphResolution="256"  showOutliers="0"  drawLargeDots="0"  dotsToDraw="8000"  tint="le.chartfill.none"  lineWeight="le.lineweight.normal"  lineStyle="le.linestyle.solid" />
                       <GraphEnvironment showGrid="0"  showAxes="tnlTNL"  showGates="1"  showFreqOnPlots="1"  showGateNameOnPlots="1"  showMedians="0"  showUncomped="0"  addEventParam="0"  lastYAxisName="" >
                         <TextTraits font="SansSerif"  size="11"  name="Labels"  style="plain"  color="#000000"  background="#00ffffff"  just="left" />
                         <TextTraits font="SansSerif"  size="11"  name="LayoutGates"  style="plain"  color="#000000"  background="#00ffffff"  just="left" />
                         <TextTraits font="SansSerif"  size="9"  name="Numbers"  style="plain"  color="#000000"  background="#00ffffff"  just="left" />
                         <TextTraits font="SansSerif"  size="9"  name="Legend"  style="plain"  color="#000000"  background="#00ffffff"  just="left" />
                         <WindowPosition x="1493"  y="160"  width="888"  height="1031"  displayed="1"  panelState="---" />
                       </GraphEnvironment>
                     </Graph>
                     <Gate gating:id="ID2127500071"  gating:parent_id="ID167782431" >
                       <gating:PolygonGate eventsInside="1"  annoOffsetX="0"  annoOffsetY="0"  tint="#000000"  isTinted="0"  lineWeight="Normal"  userDefined="1"  quadId="-1"  gateResolution="256" >
                         <gating:dimension>
                           <data-type:fcs-dimension data-type:name="Comp-PerCP-Cy5-5-A" />
                         </gating:dimension>
                         <gating:dimension>
                           <data-type:fcs-dimension data-type:name="Comp-APC-A" />
                         </gating:dimension>
                         <gating:vertex>
                           <gating:coordinate data-type:value="228.146282463" />
                           <gating:coordinate data-type:value="52663.8013791007" />
                         </gating:vertex>
                         <gating:vertex>
                           <gating:coordinate data-type:value="351.8884687435" />
                           <gating:coordinate data-type:value="455.0981455413" />
                         </gating:vertex>
                         <gating:vertex>
                           <gating:coordinate data-type:value="43408.9499255946" />
                           <gating:coordinate data-type:value="440.2876325719" />
                         </gating:vertex>
                         <gating:vertex>
                           <gating:coordinate data-type:value="47071.7733283494" />
                           <gating:coordinate data-type:value="96975.5474448186" />
                         </gating:vertex>
                         <gating:vertex>
                           <gating:coordinate data-type:value="254.9272353946" />
                           <gating:coordinate data-type:value="82884.4060240912" />
                         </gating:vertex>
                       </gating:PolygonGate>
                     </Gate>
                   </Population>
                 </Subpopulations>
               </Population>
             </Subpopulations>
           </Population>
         </Subpopulations>
       </SampleNode>
     </Sample>
     <Sample>
       <DataSet uri="file:/Users/renm3/Desktop/Flow%20data/Retro-virus-overexpression/Apotosis-20170623/Sample3_DNp73_016.fcs"  sampleID="13" />
       <transforms:spilloverMatrix prefix="Comp-"  name="Acquisition-defined"  editable="0"  color="#c0c0c0"  version="FlowJo-10.4.2"  status="FINALIZED"  transforms:id="4191c301-7a38-4e34-9971-95f3b2d6b3c2"  suffix="" >
         <data-type:parameters>
           <data-type:parameter data-type:name="FITC-A" />
           <data-type:parameter data-type:name="PerCP-Cy5-5-A" />
           <data-type:parameter data-type:name="APC-A" />
         </data-type:parameters>
         <transforms:spillover data-type:parameter="FITC-A" >
           <transforms:coefficient data-type:parameter="FITC-A"  transforms:value="1" />
           <transforms:coefficient data-type:parameter="PerCP-Cy5-5-A"  transforms:value="0.0195066798" />
           <transforms:coefficient data-type:parameter="APC-A"  transforms:value="0" />
         </transforms:spillover>
         <transforms:spillover data-type:parameter="PerCP-Cy5-5-A" >
           <transforms:coefficient data-type:parameter="FITC-A"  transforms:value="0.0144011648" />
           <transforms:coefficient data-type:parameter="PerCP-Cy5-5-A"  transforms:value="1" />
           <transforms:coefficient data-type:parameter="APC-A"  transforms:value="0.0030621155" />
         </transforms:spillover>
         <transforms:spillover data-type:parameter="APC-A" >
           <transforms:coefficient data-type:parameter="FITC-A"  transforms:value="0.0141878845" />
           <transforms:coefficient data-type:parameter="PerCP-Cy5-5-A"  transforms:value="0.1626360416" />
           <transforms:coefficient data-type:parameter="APC-A"  transforms:value="1" />
         </transforms:spillover>
       </transforms:spilloverMatrix>
       <Transformations>
         <transforms:linear transforms:minRange="0"  transforms:maxRange="262144"  gain="1" >
           <data-type:parameter data-type:name="FSC-A" />
         </transforms:linear>
         <transforms:linear transforms:minRange="0"  transforms:maxRange="262144"  gain="1" >
           <data-type:parameter data-type:name="FSC-H" />
         </transforms:linear>
         <transforms:linear transforms:minRange="0"  transforms:maxRange="262144"  gain="1" >
           <data-type:parameter data-type:name="FSC-W" />
         </transforms:linear>
         <transforms:linear transforms:minRange="0"  transforms:maxRange="262144"  gain="1" >
           <data-type:parameter data-type:name="SSC-A" />
         </transforms:linear>
         <transforms:biex transforms:length="256"  transforms:maxRange="262144.0000291775"  transforms:neg="0"  transforms:width="-12.5892541179"  transforms:pos="4.418539922" >
           <data-type:parameter data-type:name="FITC-A" />
         </transforms:biex>
         <transforms:biex transforms:length="256"  transforms:maxRange="262144.0000291775"  transforms:neg="0"  transforms:width="-12.5892541179"  transforms:pos="4.418539922" >
           <data-type:parameter data-type:name="PerCP-Cy5-5-A" />
         </transforms:biex>
         <transforms:biex transforms:length="256"  transforms:maxRange="262144.0000291775"  transforms:neg="0"  transforms:width="-3.9810717055"  transforms:pos="4.418539922" >
           <data-type:parameter data-type:name="APC-A" />
         </transforms:biex>
         <transforms:linear transforms:minRange="0.5454146704"  transforms:maxRange="61"  gain="0.0102908428" >
           <data-type:parameter data-type:name="Time" />
         </transforms:linear>
         <transforms:biex transforms:length="256"  transforms:maxRange="262144.0000291775"  transforms:neg="0"  transforms:width="-12.5892541179"  transforms:pos="4.418539922" >
           <data-type:parameter data-type:name="Comp-FITC-A" />
         </transforms:biex>
         <transforms:biex transforms:length="256"  transforms:maxRange="262144.0000291775"  transforms:neg="0"  transforms:width="-12.5892541179"  transforms:pos="4.418539922" >
           <data-type:parameter data-type:name="Comp-PerCP-Cy5-5-A" />
         </transforms:biex>
         <transforms:biex transforms:length="256"  transforms:maxRange="262144.0000291775"  transforms:neg="0"  transforms:width="-3.9810717055"  transforms:pos="4.418539922" >
           <data-type:parameter data-type:name="Comp-APC-A" />
         </transforms:biex>
       </Transformations>
       <Keywords>
         <Keyword name="CST REGULATORY STATUS"  value="RUO Performance Check" />
         <Keyword name="CST PERFORMANCE EXPIRED"  value="2017-05-20T15:37:09-04:00" />
         <Keyword name="CST BEADS EXPIRED"  value="True" />
         <Keyword name="CST BASELINE DATE"  value="2017-05-19T15:32:45-04:00" />
         <Keyword name="CST SETUP DATE"  value="2017-05-19T15:37:09-04:00" />
         <Keyword name="CYTOMETER CONFIG CREATE DATE"  value="2014-11-13T10:48:36-05:00" />
         <Keyword name="CYTOMETER CONFIG NAME"  value="CST NIH 3-Blue 6-Violet 3-Red 4-Yel Gr" />
         <Keyword name="CST BEADS LOT ID"  value="60125" />
         <Keyword name="CST SETUP STATUS"  value="SUCCESS" />
         <Keyword name="P8MS"  value="0" />
         <Keyword name="P8BS"  value="0" />
         <Keyword name="$P8G"  value="0.01" />
         <Keyword name="$P8E"  value="0,0" />
         <Keyword name="$P8B"  value="32" />
         <Keyword name="$P8R"  value="262144" />
         <Keyword name="$P8N"  value="Time" />
         <Keyword name="P7MS"  value="0" />
         <Keyword name="P7BS"  value="77" />
         <Keyword name="P7DISPLAY"  value="LOG" />
         <Keyword name="$P7G"  value="1.0" />
         <Keyword name="$P7V"  value="350" />
         <Keyword name="$P7E"  value="0,0" />
         <Keyword name="$P7B"  value="32" />
         <Keyword name="$P7R"  value="262144" />
         <Keyword name="$P7S"  value="AnnexinV" />
         <Keyword name="$P7N"  value="APC-A" />
         <Keyword name="P6MS"  value="0" />
         <Keyword name="P6BS"  value="239" />
         <Keyword name="P6DISPLAY"  value="LOG" />
         <Keyword name="$P6G"  value="1.0" />
         <Keyword name="$P6V"  value="560" />
         <Keyword name="$P6E"  value="0,0" />
         <Keyword name="$P6B"  value="32" />
         <Keyword name="$P6R"  value="262144" />
         <Keyword name="$P6S"  value="7-AAD" />
         <Keyword name="$P6N"  value="PerCP-Cy5-5-A" />
         <Keyword name="P5MS"  value="0" />
         <Keyword name="P5BS"  value="152" />
         <Keyword name="P5DISPLAY"  value="LOG" />
         <Keyword name="$P5G"  value="1.0" />
         <Keyword name="$P5V"  value="350" />
         <Keyword name="$P5E"  value="0,0" />
         <Keyword name="$P5B"  value="32" />
         <Keyword name="$P5R"  value="262144" />
         <Keyword name="$P5S"  value="GFP" />
         <Keyword name="$P5N"  value="FITC-A" />
         <Keyword name="P4MS"  value="0" />
         <Keyword name="P4BS"  value="0" />
         <Keyword name="P4DISPLAY"  value="LIN" />
         <Keyword name="$P4G"  value="1.0" />
         <Keyword name="$P4V"  value="265" />
         <Keyword name="$P4E"  value="0,0" />
         <Keyword name="$P4B"  value="32" />
         <Keyword name="$P4R"  value="262144" />
         <Keyword name="$P4N"  value="SSC-A" />
         <Keyword name="P3MS"  value="0" />
         <Keyword name="P3BS"  value="-1" />
         <Keyword name="$P3G"  value="1.0" />
         <Keyword name="$P3V"  value="240" />
         <Keyword name="$P3E"  value="0,0" />
         <Keyword name="$P3B"  value="32" />
         <Keyword name="$P3R"  value="262144" />
         <Keyword name="$P3N"  value="FSC-W" />
         <Keyword name="P2MS"  value="0" />
         <Keyword name="P2BS"  value="0" />
         <Keyword name="P2DISPLAY"  value="LIN" />
         <Keyword name="$P2G"  value="1.0" />
         <Keyword name="$P2V"  value="240" />
         <Keyword name="$P2E"  value="0,0" />
         <Keyword name="$P2B"  value="32" />
         <Keyword name="$P2R"  value="262144" />
         <Keyword name="$P2N"  value="FSC-H" />
         <Keyword name="P1MS"  value="0" />
         <Keyword name="P1BS"  value="0" />
         <Keyword name="P1DISPLAY"  value="LIN" />
         <Keyword name="$P1G"  value="1.0" />
         <Keyword name="$P1V"  value="240" />
         <Keyword name="$P1E"  value="0,0" />
         <Keyword name="$P1B"  value="32" />
         <Keyword name="$P1R"  value="262144" />
         <Keyword name="$P1N"  value="FSC-A" />
         <Keyword name="THRESHOLD"  value="FSC,5000" />
         <Keyword name="APPLY COMPENSATION"  value="TRUE" />
         <Keyword name="SPILL"  value="3,FITC-A,PerCP-Cy5-5-A,APC-A,1,0.019506680044913315,0,0.014401164721456632,1,0.0030621155356915924,0.014187884287003781,0.1626360409732049,1" />
         <Keyword name="$TIMESTEP"  value="0.01" />
         <Keyword name="LASER4ASF"  value="0.90" />
         <Keyword name="LASER4DELAY"  value="140.61" />
         <Keyword name="LASER4NAME"  value="Yel Gr" />
         <Keyword name="LASER3ASF"  value="0.52" />
         <Keyword name="LASER3DELAY"  value="35.22" />
         <Keyword name="LASER3NAME"  value="Violet" />
         <Keyword name="LASER2ASF"  value="0.63" />
         <Keyword name="LASER2DELAY"  value="105.04" />
         <Keyword name="LASER2NAME"  value="Red" />
         <Keyword name="LASER1ASF"  value="0.81" />
         <Keyword name="LASER1DELAY"  value="0.00" />
         <Keyword name="LASER1NAME"  value="Blue" />
         <Keyword name="PREF GW NAME"  value="Global Sheet1" />
         <Keyword name="$INST"  value=" " />
         <Keyword name="AUTOBS"  value="TRUE" />
         <Keyword name="FSC ASF"  value="0.71" />
         <Keyword name="$OP"  value="Mindy" />
         <Keyword name="EXPORT TIME"  value="26-JUN-2017-14:30:52" />
         <Keyword name="EXPORT USER NAME"  value="Mindy" />
         <Keyword name="WINDOW EXTENSION"  value="10.00" />
         <Keyword name="CYTNUM"  value="H656385044" />
         <Keyword name="SETTINGS"  value="Cytometer" />
         <Keyword name="$CYT"  value="LSRFortessa X20 (LSRFortessa)" />
         <Keyword name="$ETIM"  value="13:23:38" />
         <Keyword name="$BTIM"  value="13:22:37" />
         <Keyword name="$DATE"  value="23-JUN-2017" />
         <Keyword name="GUID"  value="2d1d002d-fab3-486e-ad9c-8099c9dbdc00" />
         <Keyword name="EXPERIMENT NAME"  value="Apotosis-20170623" />
         <Keyword name="$SRC"  value="Sample3" />
         <Keyword name="TUBE NAME"  value="DNp73" />
         <Keyword name="CREATOR"  value="BD FACSDiva Software Version 8.0.1" />
         <Keyword name="$NEXTDATA"  value="0" />
         <Keyword name="$DATATYPE"  value="F" />
         <Keyword name="$BYTEORD"  value="4,3,2,1" />
         <Keyword name="$MODE"  value="L" />
         <Keyword name="$PAR"  value="8" />
         <Keyword name="$TOT"  value="47000              " />
         <Keyword name="$SYS"  value="Windows 7 6.1" />
         <Keyword name="$FIL"  value="Sample3_DNp73_016.fcs" />
         <Keyword name="$ENDDATA"  value="1506379            " />
         <Keyword name="$BEGINDATA"  value="2380" />
         <Keyword name="$ENDSTEXT"  value="0" />
         <Keyword name="$BEGINSTEXT"  value="0" />
         <Keyword name="$ENDANALYSIS"  value="0" />
         <Keyword name="$BEGINANALYSIS"  value="0" />
         <Keyword name="FJ_FCS_VERSION"  value="3" />
         <Keyword name="$P1S"  value="" />
         <Keyword name="$P2S"  value="" />
         <Keyword name="$P3S"  value="" />
         <Keyword name="$P4S"  value="" />
         <Keyword name="$P8S"  value="" />
         <Keyword name="$P9N"  value="Comp-FITC-A" />
         <Keyword name="$P9S"  value="GFP" />
         <Keyword name="$P9R"  value="262144" />
         <Keyword name="$P10N"  value="Comp-PerCP-Cy5-5-A" />
         <Keyword name="$P10S"  value="7-AAD" />
         <Keyword name="$P10R"  value="262144" />
         <Keyword name="$P11N"  value="Comp-APC-A" />
         <Keyword name="$P11S"  value="AnnexinV" />
         <Keyword name="$P11R"  value="262144" />
       </Keywords>
       <SampleNode name="Sample3_DNp73_016.fcs"  annotation=""  owningGroup=""  expanded="1"  sortPriority="10"  count="47000"  sampleID="13" >
         <Graph smoothing="0"  backColor="#ffffff"  foreColor="#000000"  type="Histogram"  fast="1" >
           <Axis dimension="x"  name="FSC-A"  label=""  auto="auto" />
           <Axis dimension="y"  name=""  label=""  auto="auto" />
           <GraphSettings level="5%"  smoothingHighResolution="1"  contourHighResolution="1"  histogramSmoothingCount="0"  graphResolution="256"  showOutliers="0"  drawLargeDots="0"  dotsToDraw="8000"  tint="le.chartfill.none"  lineWeight="le.lineweight.normal"  lineStyle="le.linestyle.solid" />
           <GraphEnvironment showGrid="0"  showAxes="tnlTNL"  showGates="1"  showFreqOnPlots="1"  showGateNameOnPlots="1"  showMedians="0"  showUncomped="0"  addEventParam="0"  lastYAxisName="" >
             <TextTraits font="SansSerif"  size="11"  name="Labels"  style="plain"  color="#000000"  background="#00ffffff"  just="left" />
             <TextTraits font="SansSerif"  size="11"  name="LayoutGates"  style="plain"  color="#000000"  background="#00ffffff"  just="left" />
             <TextTraits font="SansSerif"  size="9"  name="Numbers"  style="plain"  color="#000000"  background="#00ffffff"  just="left" />
             <TextTraits font="SansSerif"  size="9"  name="Legend"  style="plain"  color="#000000"  background="#00ffffff"  just="left" />
             <WindowPosition x="0"  y="0"  width="0"  height="194"  displayed="0"  panelState="" />
           </GraphEnvironment>
         </Graph>
         <Subpopulations>
           <Population name="Lymphocytes"  annotation=""  owningGroup="Overexpression"  expanded="1"  sortPriority="10"  count="32442" >
             <Graph smoothing="1"  backColor="#ffffff"  foreColor="#000000"  type="Histogram"  fast="1" >
               <Axis dimension="x"  name="Comp-FITC-A"  label=""  auto="auto" />
               <Axis dimension="y"  name=""  label=""  auto="auto" />
               <GraphSettings level="5%"  smoothingHighResolution="1"  contourHighResolution="1"  histogramSmoothingCount="0"  graphResolution="256"  showOutliers="0"  drawLargeDots="0"  dotsToDraw="8000"  tint="le.chartfill.none"  lineWeight="le.lineweight.normal"  lineStyle="le.linestyle.solid" />
               <GraphEnvironment showGrid="0"  showAxes="tnlTNL"  showGates="1"  showFreqOnPlots="1"  showGateNameOnPlots="1"  showMedians="0"  showUncomped="0"  addEventParam="0"  lastYAxisName="" >
                 <TextTraits font="SansSerif"  size="11"  name="Labels"  style="plain"  color="#000000"  background="#00ffffff"  just="left" />
                 <TextTraits font="SansSerif"  size="11"  name="LayoutGates"  style="plain"  color="#000000"  background="#00ffffff"  just="left" />
                 <TextTraits font="SansSerif"  size="9"  name="Numbers"  style="plain"  color="#000000"  background="#00ffffff"  just="left" />
                 <TextTraits font="SansSerif"  size="9"  name="Legend"  style="plain"  color="#000000"  background="#00ffffff"  just="left" />
                 <WindowPosition x="730"  y="23"  width="821"  height="898"  displayed="1"  panelState="---" />
               </GraphEnvironment>
             </Graph>
             <Gate gating:id="ID159530892" >
               <gating:PolygonGate eventsInside="1"  annoOffsetX="0"  annoOffsetY="0"  tint="#000000"  isTinted="0"  lineWeight="Normal"  userDefined="1"  quadId="-1"  gateResolution="256" >
                 <gating:dimension>
                   <data-type:fcs-dimension data-type:name="FSC-A" />
                 </gating:dimension>
                 <gating:dimension>
                   <data-type:fcs-dimension data-type:name="SSC-A" />
                 </gating:dimension>
                 <gating:vertex>
                   <gating:coordinate data-type:value="9567.299270073" />
                   <gating:coordinate data-type:value="51846.2577777778" />
                 </gating:vertex>
                 <gating:vertex>
                   <gating:coordinate data-type:value="32146.1255474453" />
                   <gating:coordinate data-type:value="2330.1688888889" />
                 </gating:vertex>
                 <gating:vertex>
                   <gating:coordinate data-type:value="250663.2408759124" />
                   <gating:coordinate data-type:value="33787.4488888889" />
                 </gating:vertex>
                 <gating:vertex>
                   <gating:coordinate data-type:value="257551.696350365" />
                   <gating:coordinate data-type:value="259231.2888888889" />
                 </gating:vertex>
                 <gating:vertex>
                   <gating:coordinate data-type:value="42861.500729927" />
                   <gating:coordinate data-type:value="248745.5288888889" />
                 </gating:vertex>
                 <gating:vertex>
                   <gating:coordinate data-type:value="13394.2189781022" />
                   <gating:coordinate data-type:value="163694.3644444445" />
                 </gating:vertex>
               </gating:PolygonGate>
             </Gate>
             <Subpopulations>
               <Population name="GFP+"  annotation=""  owningGroup="Overexpression"  expanded="1"  sortPriority="10"  count="12433" >
                 <Graph smoothing="0"  backColor="#ffffff"  foreColor="#000000"  type="Histogram"  fast="1" >
                   <Axis dimension="x"  name="Comp-FITC-A"  label=""  auto="auto" />
                   <Axis dimension="y"  name=""  label=""  auto="auto" />
                   <GraphSettings level="5%"  smoothingHighResolution="1"  contourHighResolution="1"  histogramSmoothingCount="0"  graphResolution="256"  showOutliers="0"  drawLargeDots="0"  dotsToDraw="8000"  tint="le.chartfill.none"  lineWeight="le.lineweight.normal"  lineStyle="le.linestyle.solid" />
                   <GraphEnvironment showGrid="0"  showAxes="tnlTNL"  showGates="1"  showFreqOnPlots="1"  showGateNameOnPlots="1"  showMedians="0"  showUncomped="0"  addEventParam="0"  lastYAxisName="" >
                     <TextTraits font="SansSerif"  size="11"  name="Labels"  style="plain"  color="#000000"  background="#00ffffff"  just="left" />
                     <TextTraits font="SansSerif"  size="11"  name="LayoutGates"  style="plain"  color="#000000"  background="#00ffffff"  just="left" />
                     <TextTraits font="SansSerif"  size="9"  name="Numbers"  style="plain"  color="#000000"  background="#00ffffff"  just="left" />
                     <TextTraits font="SansSerif"  size="9"  name="Legend"  style="plain"  color="#000000"  background="#00ffffff"  just="left" />
                     <WindowPosition x="0"  y="0"  width="0"  height="194"  displayed="0"  panelState="" />
                   </GraphEnvironment>
                 </Graph>
                 <Gate gating:id="ID599861338"  gating:parent_id="ID159530892" >
                   <gating:RectangleGate eventsInside="1"  annoOffsetX="0"  annoOffsetY="0"  tint="#000000"  isTinted="0"  lineWeight="Normal"  userDefined="1" >
                     <gating:dimension gating:min="367.20451704724695"  yRatio="0.7888888888888889" >
                       <data-type:fcs-dimension data-type:name="Comp-FITC-A" />
                     </gating:dimension>
                   </gating:RectangleGate>
                 </Gate>
                 <Subpopulations>
                   <Population name="AnnexinV, 7-AAD subset"  annotation=""  owningGroup="Overexpression"  expanded="1"  sortPriority="10"  count="12115" >
                     <Graph smoothing="0"  backColor="#ffffff"  foreColor="#000000"  type="Pseudocolor"  fast="1" >
                       <Axis dimension="x"  name="Comp-APC-A"  label=""  auto="auto" />
                       <Axis dimension="y"  name="Comp-PerCP-Cy5-5-A"  label=""  auto="auto" />
                       <GraphSettings level="5%"  smoothingHighResolution="1"  contourHighResolution="1"  histogramSmoothingCount="0"  graphResolution="256"  showOutliers="0"  drawLargeDots="0"  dotsToDraw="8000"  tint="le.chartfill.none"  lineWeight="le.lineweight.normal"  lineStyle="le.linestyle.solid" />
                       <GraphEnvironment showGrid="0"  showAxes="tnlTNL"  showGates="1"  showFreqOnPlots="1"  showGateNameOnPlots="1"  showMedians="0"  showUncomped="0"  addEventParam="0"  lastYAxisName="" >
                         <TextTraits font="SansSerif"  size="11"  name="Labels"  style="plain"  color="#000000"  background="#00ffffff"  just="left" />
                         <TextTraits font="SansSerif"  size="11"  name="LayoutGates"  style="plain"  color="#000000"  background="#00ffffff"  just="left" />
                         <TextTraits font="SansSerif"  size="9"  name="Numbers"  style="plain"  color="#000000"  background="#00ffffff"  just="left" />
                         <TextTraits font="SansSerif"  size="9"  name="Legend"  style="plain"  color="#000000"  background="#00ffffff"  just="left" />
                         <WindowPosition x="809"  y="307"  width="821"  height="1060"  displayed="1"  panelState="---" />
                       </GraphEnvironment>
                     </Graph>
                     <Gate gating:id="ID680176877"  gating:parent_id="ID599861338" >
                       <gating:RectangleGate eventsInside="1"  annoOffsetX="-152"  annoOffsetY="94"  tint="#ff0000"  isTinted="0"  lineWeight="Heavy"  userDefined="1"  percentX="0"  percentY="0" >
                         <gating:dimension gating:min="-40.85873497570995"  gating:max="4787.210601970518" >
                           <data-type:fcs-dimension data-type:name="Comp-APC-A" />
                         </gating:dimension>
                         <gating:dimension gating:min="-173.39313987464573"  gating:max="503.2759861832873" >
                           <data-type:fcs-dimension data-type:name="Comp-PerCP-Cy5-5-A" />
                         </gating:dimension>
                       </gating:RectangleGate>
                     </Gate>
                   </Population>
                   <Population name="AnnexinV, 7-AAD subset-1"  annotation=""  owningGroup="Overexpression"  expanded="1"  sortPriority="10"  count="137" >
                     <Graph smoothing="0"  backColor="#ffffff"  foreColor="#000000"  type="Pseudocolor"  fast="1" >
                       <Axis dimension="x"  name="Comp-APC-A"  label=""  auto="auto" />
                       <Axis dimension="y"  name="Comp-PerCP-Cy5-5-A"  label=""  auto="auto" />
                       <GraphSettings level="5%"  smoothingHighResolution="1"  contourHighResolution="1"  histogramSmoothingCount="0"  graphResolution="256"  showOutliers="0"  drawLargeDots="0"  dotsToDraw="8000"  tint="le.chartfill.none"  lineWeight="le.lineweight.normal"  lineStyle="le.linestyle.solid" />
                       <GraphEnvironment showGrid="0"  showAxes="tnlTNL"  showGates="1"  showFreqOnPlots="1"  showGateNameOnPlots="1"  showMedians="0"  showUncomped="0"  addEventParam="0"  lastYAxisName="" >
                         <TextTraits font="SansSerif"  size="11"  name="Labels"  style="plain"  color="#000000"  background="#00ffffff"  just="left" />
                         <TextTraits font="SansSerif"  size="11"  name="LayoutGates"  style="plain"  color="#000000"  background="#00ffffff"  just="left" />
                         <TextTraits font="SansSerif"  size="9"  name="Numbers"  style="plain"  color="#000000"  background="#00ffffff"  just="left" />
                         <TextTraits font="SansSerif"  size="9"  name="Legend"  style="plain"  color="#000000"  background="#00ffffff"  just="left" />
                         <WindowPosition x="809"  y="307"  width="821"  height="1060"  displayed="0"  panelState="---" />
                       </GraphEnvironment>
                     </Graph>
                     <Gate gating:id="ID777700592"  gating:parent_id="ID599861338" >
                       <gating:RectangleGate eventsInside="1"  annoOffsetX="56"  annoOffsetY="-170"  tint="#ff0000"  isTinted="0"  lineWeight="Heavy"  userDefined="1"  percentX="0"  percentY="0" >
                         <gating:dimension gating:min="4858.321215049077"  gating:max="266339.0851341822" >
                           <data-type:fcs-dimension data-type:name="Comp-APC-A" />
                         </gating:dimension>
                         <gating:dimension gating:min="488.90537407760536"  gating:max="272566.6657388708" >
                           <data-type:fcs-dimension data-type:name="Comp-PerCP-Cy5-5-A" />
                         </gating:dimension>
                       </gating:RectangleGate>
                     </Gate>
                   </Population>
                 </Subpopulations>
               </Population>
               <Population name="GFP-"  annotation=""  owningGroup="Overexpression"  expanded="1"  sortPriority="10"  count="20009" >
                 <Graph smoothing="0"  backColor="#ffffff"  foreColor="#000000"  type="Histogram"  fast="1" >
                   <Axis dimension="x"  name="Comp-FITC-A"  label=""  auto="auto" />
                   <Axis dimension="y"  name=""  label=""  auto="auto" />
                   <GraphSettings level="5%"  smoothingHighResolution="1"  contourHighResolution="1"  histogramSmoothingCount="0"  graphResolution="256"  showOutliers="0"  drawLargeDots="0"  dotsToDraw="8000"  tint="le.chartfill.none"  lineWeight="le.lineweight.normal"  lineStyle="le.linestyle.solid" />
                   <GraphEnvironment showGrid="0"  showAxes="tnlTNL"  showGates="1"  showFreqOnPlots="1"  showGateNameOnPlots="1"  showMedians="0"  showUncomped="0"  addEventParam="0"  lastYAxisName="" >
                     <TextTraits font="SansSerif"  size="11"  name="Labels"  style="plain"  color="#000000"  background="#00ffffff"  just="left" />
                     <TextTraits font="SansSerif"  size="11"  name="LayoutGates"  style="plain"  color="#000000"  background="#00ffffff"  just="left" />
                     <TextTraits font="SansSerif"  size="9"  name="Numbers"  style="plain"  color="#000000"  background="#00ffffff"  just="left" />
                     <TextTraits font="SansSerif"  size="9"  name="Legend"  style="plain"  color="#000000"  background="#00ffffff"  just="left" />
                     <WindowPosition x="0"  y="0"  width="0"  height="194"  displayed="0"  panelState="" />
                   </GraphEnvironment>
                 </Graph>
                 <Gate gating:id="ID918348008"  gating:parent_id="ID159530892" >
                   <gating:RectangleGate eventsInside="1"  annoOffsetX="0"  annoOffsetY="0"  tint="#000000"  isTinted="0"  lineWeight="Normal"  userDefined="1" >
                     <gating:dimension gating:max="367.20451704724695"  yRatio="0.7387171163611548" >
                       <data-type:fcs-dimension data-type:name="Comp-FITC-A" />
                     </gating:dimension>
                   </gating:RectangleGate>
                 </Gate>
                 <Subpopulations>
                   <Population name="Apotosis"  annotation=""  owningGroup="Overexpression"  expanded="1"  sortPriority="10"  count="9141" >
                     <Graph smoothing="0"  backColor="#ffffff"  foreColor="#000000"  type="Pseudocolor"  fast="1" >
                       <Axis dimension="x"  name="Comp-PerCP-Cy5-5-A"  label=""  auto="auto" />
                       <Axis dimension="y"  name="Comp-APC-A"  label=""  auto="auto" />
                       <GraphSettings level="5%"  smoothingHighResolution="1"  contourHighResolution="1"  histogramSmoothingCount="0"  graphResolution="256"  showOutliers="0"  drawLargeDots="0"  dotsToDraw="8000"  tint="le.chartfill.none"  lineWeight="le.lineweight.normal"  lineStyle="le.linestyle.solid" />
                       <GraphEnvironment showGrid="0"  showAxes="tnlTNL"  showGates="1"  showFreqOnPlots="1"  showGateNameOnPlots="1"  showMedians="0"  showUncomped="0"  addEventParam="0"  lastYAxisName="" >
                         <TextTraits font="SansSerif"  size="11"  name="Labels"  style="plain"  color="#000000"  background="#00ffffff"  just="left" />
                         <TextTraits font="SansSerif"  size="11"  name="LayoutGates"  style="plain"  color="#000000"  background="#00ffffff"  just="left" />
                         <TextTraits font="SansSerif"  size="9"  name="Numbers"  style="plain"  color="#000000"  background="#00ffffff"  just="left" />
                         <TextTraits font="SansSerif"  size="9"  name="Legend"  style="plain"  color="#000000"  background="#00ffffff"  just="left" />
                         <WindowPosition x="1493"  y="160"  width="888"  height="1031"  displayed="1"  panelState="---" />
                       </GraphEnvironment>
                     </Graph>
                     <Gate gating:id="ID479563165"  gating:parent_id="ID918348008" >
                       <gating:PolygonGate eventsInside="1"  annoOffsetX="0"  annoOffsetY="0"  tint="#000000"  isTinted="0"  lineWeight="Normal"  userDefined="1"  quadId="-1"  gateResolution="256" >
                         <gating:dimension>
                           <data-type:fcs-dimension data-type:name="Comp-PerCP-Cy5-5-A" />
                         </gating:dimension>
                         <gating:dimension>
                           <data-type:fcs-dimension data-type:name="Comp-APC-A" />
                         </gating:dimension>
                         <gating:vertex>
                           <gating:coordinate data-type:value="228.146282463" />
                           <gating:coordinate data-type:value="52663.8013791007" />
                         </gating:vertex>
                         <gating:vertex>
                           <gating:coordinate data-type:value="351.8884687435" />
                           <gating:coordinate data-type:value="455.0981455413" />
                         </gating:vertex>
                         <gating:vertex>
                           <gating:coordinate data-type:value="43408.9499255946" />
                           <gating:coordinate data-type:value="440.2876325719" />
                         </gating:vertex>
                         <gating:vertex>
                           <gating:coordinate data-type:value="47071.7733283494" />
                           <gating:coordinate data-type:value="96975.5474448186" />
                         </gating:vertex>
                         <gating:vertex>
                           <gating:coordinate data-type:value="254.9272353946" />
                           <gating:coordinate data-type:value="82884.4060240912" />
                         </gating:vertex>
                       </gating:PolygonGate>
                     </Gate>
                   </Population>
                 </Subpopulations>
               </Population>
             </Subpopulations>
           </Population>
         </Subpopulations>
       </SampleNode>
     </Sample>
     <Sample>
       <DataSet uri="file:/Users/renm3/Desktop/Flow%20data/Retro-virus-overexpression/Apotosis-20170623/Sample3_p-53_014.fcs"  sampleID="14" />
       <transforms:spilloverMatrix prefix="Comp-"  name="Acquisition-defined"  editable="0"  color="#c0c0c0"  version="FlowJo-10.4.2"  status="FINALIZED"  transforms:id="4191c301-7a38-4e34-9971-95f3b2d6b3c2"  suffix="" >
         <data-type:parameters>
           <data-type:parameter data-type:name="FITC-A" />
           <data-type:parameter data-type:name="PerCP-Cy5-5-A" />
           <data-type:parameter data-type:name="APC-A" />
         </data-type:parameters>
         <transforms:spillover data-type:parameter="FITC-A" >
           <transforms:coefficient data-type:parameter="FITC-A"  transforms:value="1" />
           <transforms:coefficient data-type:parameter="PerCP-Cy5-5-A"  transforms:value="0.0195066798" />
           <transforms:coefficient data-type:parameter="APC-A"  transforms:value="0" />
         </transforms:spillover>
         <transforms:spillover data-type:parameter="PerCP-Cy5-5-A" >
           <transforms:coefficient data-type:parameter="FITC-A"  transforms:value="0.0144011648" />
           <transforms:coefficient data-type:parameter="PerCP-Cy5-5-A"  transforms:value="1" />
           <transforms:coefficient data-type:parameter="APC-A"  transforms:value="0.0030621155" />
         </transforms:spillover>
         <transforms:spillover data-type:parameter="APC-A" >
           <transforms:coefficient data-type:parameter="FITC-A"  transforms:value="0.0141878845" />
           <transforms:coefficient data-type:parameter="PerCP-Cy5-5-A"  transforms:value="0.1626360416" />
           <transforms:coefficient data-type:parameter="APC-A"  transforms:value="1" />
         </transforms:spillover>
       </transforms:spilloverMatrix>
       <Transformations>
         <transforms:linear transforms:minRange="0"  transforms:maxRange="262144"  gain="1" >
           <data-type:parameter data-type:name="FSC-A" />
         </transforms:linear>
         <transforms:linear transforms:minRange="0"  transforms:maxRange="262144"  gain="1" >
           <data-type:parameter data-type:name="FSC-H" />
         </transforms:linear>
         <transforms:linear transforms:minRange="0"  transforms:maxRange="262144"  gain="1" >
           <data-type:parameter data-type:name="FSC-W" />
         </transforms:linear>
         <transforms:linear transforms:minRange="0"  transforms:maxRange="262144"  gain="1" >
           <data-type:parameter data-type:name="SSC-A" />
         </transforms:linear>
         <transforms:biex transforms:length="256"  transforms:maxRange="262144.0000291775"  transforms:neg="0"  transforms:width="-12.5892541179"  transforms:pos="4.418539922" >
           <data-type:parameter data-type:name="FITC-A" />
         </transforms:biex>
         <transforms:biex transforms:length="256"  transforms:maxRange="262144.0000291775"  transforms:neg="0"  transforms:width="-12.5892541179"  transforms:pos="4.418539922" >
           <data-type:parameter data-type:name="PerCP-Cy5-5-A" />
         </transforms:biex>
         <transforms:biex transforms:length="256"  transforms:maxRange="262144.0000291775"  transforms:neg="0"  transforms:width="-3.9810717055"  transforms:pos="4.418539922" >
           <data-type:parameter data-type:name="APC-A" />
         </transforms:biex>
         <transforms:linear transforms:minRange="0.5564318232"  transforms:maxRange="61"  gain="0.0103234104" >
           <data-type:parameter data-type:name="Time" />
         </transforms:linear>
         <transforms:biex transforms:length="256"  transforms:maxRange="262144.0000291775"  transforms:neg="0"  transforms:width="-12.5892541179"  transforms:pos="4.418539922" >
           <data-type:parameter data-type:name="Comp-FITC-A" />
         </transforms:biex>
         <transforms:biex transforms:length="256"  transforms:maxRange="262144.0000291775"  transforms:neg="0"  transforms:width="-12.5892541179"  transforms:pos="4.418539922" >
           <data-type:parameter data-type:name="Comp-PerCP-Cy5-5-A" />
         </transforms:biex>
         <transforms:biex transforms:length="256"  transforms:maxRange="262144.0000291775"  transforms:neg="0"  transforms:width="-3.9810717055"  transforms:pos="4.418539922" >
           <data-type:parameter data-type:name="Comp-APC-A" />
         </transforms:biex>
       </Transformations>
       <Keywords>
         <Keyword name="CST REGULATORY STATUS"  value="RUO Performance Check" />
         <Keyword name="CST PERFORMANCE EXPIRED"  value="2017-05-20T15:37:09-04:00" />
         <Keyword name="CST BEADS EXPIRED"  value="True" />
         <Keyword name="CST BASELINE DATE"  value="2017-05-19T15:32:45-04:00" />
         <Keyword name="CST SETUP DATE"  value="2017-05-19T15:37:09-04:00" />
         <Keyword name="CYTOMETER CONFIG CREATE DATE"  value="2014-11-13T10:48:36-05:00" />
         <Keyword name="CYTOMETER CONFIG NAME"  value="CST NIH 3-Blue 6-Violet 3-Red 4-Yel Gr" />
         <Keyword name="CST BEADS LOT ID"  value="60125" />
         <Keyword name="CST SETUP STATUS"  value="SUCCESS" />
         <Keyword name="P8MS"  value="0" />
         <Keyword name="P8BS"  value="0" />
         <Keyword name="$P8G"  value="0.01" />
         <Keyword name="$P8E"  value="0,0" />
         <Keyword name="$P8B"  value="32" />
         <Keyword name="$P8R"  value="262144" />
         <Keyword name="$P8N"  value="Time" />
         <Keyword name="P7MS"  value="0" />
         <Keyword name="P7BS"  value="62" />
         <Keyword name="P7DISPLAY"  value="LOG" />
         <Keyword name="$P7G"  value="1.0" />
         <Keyword name="$P7V"  value="350" />
         <Keyword name="$P7E"  value="0,0" />
         <Keyword name="$P7B"  value="32" />
         <Keyword name="$P7R"  value="262144" />
         <Keyword name="$P7S"  value="AnnexinV" />
         <Keyword name="$P7N"  value="APC-A" />
         <Keyword name="P6MS"  value="0" />
         <Keyword name="P6BS"  value="247" />
         <Keyword name="P6DISPLAY"  value="LOG" />
         <Keyword name="$P6G"  value="1.0" />
         <Keyword name="$P6V"  value="560" />
         <Keyword name="$P6E"  value="0,0" />
         <Keyword name="$P6B"  value="32" />
         <Keyword name="$P6R"  value="262144" />
         <Keyword name="$P6S"  value="7-AAD" />
         <Keyword name="$P6N"  value="PerCP-Cy5-5-A" />
         <Keyword name="P5MS"  value="0" />
         <Keyword name="P5BS"  value="164" />
         <Keyword name="P5DISPLAY"  value="LOG" />
         <Keyword name="$P5G"  value="1.0" />
         <Keyword name="$P5V"  value="350" />
         <Keyword name="$P5E"  value="0,0" />
         <Keyword name="$P5B"  value="32" />
         <Keyword name="$P5R"  value="262144" />
         <Keyword name="$P5S"  value="GFP" />
         <Keyword name="$P5N"  value="FITC-A" />
         <Keyword name="P4MS"  value="0" />
         <Keyword name="P4BS"  value="0" />
         <Keyword name="P4DISPLAY"  value="LIN" />
         <Keyword name="$P4G"  value="1.0" />
         <Keyword name="$P4V"  value="265" />
         <Keyword name="$P4E"  value="0,0" />
         <Keyword name="$P4B"  value="32" />
         <Keyword name="$P4R"  value="262144" />
         <Keyword name="$P4N"  value="SSC-A" />
         <Keyword name="P3MS"  value="0" />
         <Keyword name="P3BS"  value="-1" />
         <Keyword name="$P3G"  value="1.0" />
         <Keyword name="$P3V"  value="240" />
         <Keyword name="$P3E"  value="0,0" />
         <Keyword name="$P3B"  value="32" />
         <Keyword name="$P3R"  value="262144" />
         <Keyword name="$P3N"  value="FSC-W" />
         <Keyword name="P2MS"  value="0" />
         <Keyword name="P2BS"  value="0" />
         <Keyword name="P2DISPLAY"  value="LIN" />
         <Keyword name="$P2G"  value="1.0" />
         <Keyword name="$P2V"  value="240" />
         <Keyword name="$P2E"  value="0,0" />
         <Keyword name="$P2B"  value="32" />
         <Keyword name="$P2R"  value="262144" />
         <Keyword name="$P2N"  value="FSC-H" />
         <Keyword name="P1MS"  value="0" />
         <Keyword name="P1BS"  value="0" />
         <Keyword name="P1DISPLAY"  value="LIN" />
         <Keyword name="$P1G"  value="1.0" />
         <Keyword name="$P1V"  value="240" />
         <Keyword name="$P1E"  value="0,0" />
         <Keyword name="$P1B"  value="32" />
         <Keyword name="$P1R"  value="262144" />
         <Keyword name="$P1N"  value="FSC-A" />
         <Keyword name="THRESHOLD"  value="FSC,5000" />
         <Keyword name="APPLY COMPENSATION"  value="TRUE" />
         <Keyword name="SPILL"  value="3,FITC-A,PerCP-Cy5-5-A,APC-A,1,0.019506680044913315,0,0.014401164721456632,1,0.0030621155356915924,0.014187884287003781,0.1626360409732049,1" />
         <Keyword name="$TIMESTEP"  value="0.01" />
         <Keyword name="LASER4ASF"  value="0.90" />
         <Keyword name="LASER4DELAY"  value="140.61" />
         <Keyword name="LASER4NAME"  value="Yel Gr" />
         <Keyword name="LASER3ASF"  value="0.52" />
         <Keyword name="LASER3DELAY"  value="35.22" />
         <Keyword name="LASER3NAME"  value="Violet" />
         <Keyword name="LASER2ASF"  value="0.63" />
         <Keyword name="LASER2DELAY"  value="105.04" />
         <Keyword name="LASER2NAME"  value="Red" />
         <Keyword name="LASER1ASF"  value="0.81" />
         <Keyword name="LASER1DELAY"  value="0.00" />
         <Keyword name="LASER1NAME"  value="Blue" />
         <Keyword name="PREF GW NAME"  value="Global Sheet1" />
         <Keyword name="$INST"  value=" " />
         <Keyword name="AUTOBS"  value="TRUE" />
         <Keyword name="FSC ASF"  value="0.71" />
         <Keyword name="$OP"  value="Mindy" />
         <Keyword name="EXPORT TIME"  value="26-JUN-2017-14:30:52" />
         <Keyword name="EXPORT USER NAME"  value="Mindy" />
         <Keyword name="WINDOW EXTENSION"  value="10.00" />
         <Keyword name="CYTNUM"  value="H656385044" />
         <Keyword name="SETTINGS"  value="Cytometer" />
         <Keyword name="$CYT"  value="LSRFortessa X20 (LSRFortessa)" />
         <Keyword name="$ETIM"  value="13:20:09" />
         <Keyword name="$BTIM"  value="13:19:08" />
         <Keyword name="$DATE"  value="23-JUN-2017" />
         <Keyword name="GUID"  value="dd3b028b-0830-4c36-acf3-4e5553524a5a" />
         <Keyword name="EXPERIMENT NAME"  value="Apotosis-20170623" />
         <Keyword name="$SRC"  value="Sample3" />
         <Keyword name="TUBE NAME"  value="p-53" />
         <Keyword name="CREATOR"  value="BD FACSDiva Software Version 8.0.1" />
         <Keyword name="$NEXTDATA"  value="0" />
         <Keyword name="$DATATYPE"  value="F" />
         <Keyword name="$BYTEORD"  value="4,3,2,1" />
         <Keyword name="$MODE"  value="L" />
         <Keyword name="$PAR"  value="8" />
         <Keyword name="$TOT"  value="40739              " />
         <Keyword name="$SYS"  value="Windows 7 6.1" />
         <Keyword name="$FIL"  value="Sample3_p-53_014.fcs" />
         <Keyword name="$ENDDATA"  value="1306025            " />
         <Keyword name="$BEGINDATA"  value="2378" />
         <Keyword name="$ENDSTEXT"  value="0" />
         <Keyword name="$BEGINSTEXT"  value="0" />
         <Keyword name="$ENDANALYSIS"  value="0" />
         <Keyword name="$BEGINANALYSIS"  value="0" />
         <Keyword name="FJ_FCS_VERSION"  value="3" />
         <Keyword name="$P1S"  value="" />
         <Keyword name="$P2S"  value="" />
         <Keyword name="$P3S"  value="" />
         <Keyword name="$P4S"  value="" />
         <Keyword name="$P8S"  value="" />
         <Keyword name="$P9N"  value="Comp-FITC-A" />
         <Keyword name="$P9S"  value="GFP" />
         <Keyword name="$P9R"  value="262144" />
         <Keyword name="$P10N"  value="Comp-PerCP-Cy5-5-A" />
         <Keyword name="$P10S"  value="7-AAD" />
         <Keyword name="$P10R"  value="262144" />
         <Keyword name="$P11N"  value="Comp-APC-A" />
         <Keyword name="$P11S"  value="AnnexinV" />
         <Keyword name="$P11R"  value="262144" />
       </Keywords>
       <SampleNode name="Sample3_p-53_014.fcs"  annotation=""  owningGroup=""  expanded="1"  sortPriority="10"  count="40739"  sampleID="14" >
         <Graph smoothing="0"  backColor="#ffffff"  foreColor="#000000"  type="Histogram"  fast="1" >
           <Axis dimension="x"  name="FSC-A"  label=""  auto="auto" />
           <Axis dimension="y"  name=""  label=""  auto="auto" />
           <GraphSettings level="5%"  smoothingHighResolution="1"  contourHighResolution="1"  histogramSmoothingCount="0"  graphResolution="256"  showOutliers="0"  drawLargeDots="0"  dotsToDraw="8000"  tint="le.chartfill.none"  lineWeight="le.lineweight.normal"  lineStyle="le.linestyle.solid" />
           <GraphEnvironment showGrid="0"  showAxes="tnlTNL"  showGates="1"  showFreqOnPlots="1"  showGateNameOnPlots="1"  showMedians="0"  showUncomped="0"  addEventParam="0"  lastYAxisName="" >
             <TextTraits font="SansSerif"  size="11"  name="Labels"  style="plain"  color="#000000"  background="#00ffffff"  just="left" />
             <TextTraits font="SansSerif"  size="11"  name="LayoutGates"  style="plain"  color="#000000"  background="#00ffffff"  just="left" />
             <TextTraits font="SansSerif"  size="9"  name="Numbers"  style="plain"  color="#000000"  background="#00ffffff"  just="left" />
             <TextTraits font="SansSerif"  size="9"  name="Legend"  style="plain"  color="#000000"  background="#00ffffff"  just="left" />
             <WindowPosition x="0"  y="0"  width="0"  height="194"  displayed="0"  panelState="" />
           </GraphEnvironment>
         </Graph>
         <Subpopulations>
           <Population name="Lymphocytes"  annotation=""  owningGroup="Overexpression"  expanded="1"  sortPriority="10"  count="26616" >
             <Graph smoothing="1"  backColor="#ffffff"  foreColor="#000000"  type="Histogram"  fast="1" >
               <Axis dimension="x"  name="Comp-FITC-A"  label=""  auto="auto" />
               <Axis dimension="y"  name=""  label=""  auto="auto" />
               <GraphSettings level="5%"  smoothingHighResolution="1"  contourHighResolution="1"  histogramSmoothingCount="0"  graphResolution="256"  showOutliers="0"  drawLargeDots="0"  dotsToDraw="8000"  tint="le.chartfill.none"  lineWeight="le.lineweight.normal"  lineStyle="le.linestyle.solid" />
               <GraphEnvironment showGrid="0"  showAxes="tnlTNL"  showGates="1"  showFreqOnPlots="1"  showGateNameOnPlots="1"  showMedians="0"  showUncomped="0"  addEventParam="0"  lastYAxisName="" >
                 <TextTraits font="SansSerif"  size="11"  name="Labels"  style="plain"  color="#000000"  background="#00ffffff"  just="left" />
                 <TextTraits font="SansSerif"  size="11"  name="LayoutGates"  style="plain"  color="#000000"  background="#00ffffff"  just="left" />
                 <TextTraits font="SansSerif"  size="9"  name="Numbers"  style="plain"  color="#000000"  background="#00ffffff"  just="left" />
                 <TextTraits font="SansSerif"  size="9"  name="Legend"  style="plain"  color="#000000"  background="#00ffffff"  just="left" />
                 <WindowPosition x="730"  y="23"  width="821"  height="898"  displayed="1"  panelState="---" />
               </GraphEnvironment>
             </Graph>
             <Gate gating:id="ID1636149030" >
               <gating:PolygonGate eventsInside="1"  annoOffsetX="0"  annoOffsetY="0"  tint="#000000"  isTinted="0"  lineWeight="Normal"  userDefined="1"  quadId="-1"  gateResolution="256" >
                 <gating:dimension>
                   <data-type:fcs-dimension data-type:name="FSC-A" />
                 </gating:dimension>
                 <gating:dimension>
                   <data-type:fcs-dimension data-type:name="SSC-A" />
                 </gating:dimension>
                 <gating:vertex>
                   <gating:coordinate data-type:value="9567.299270073" />
                   <gating:coordinate data-type:value="51846.2577777778" />
                 </gating:vertex>
                 <gating:vertex>
                   <gating:coordinate data-type:value="32146.1255474453" />
                   <gating:coordinate data-type:value="2330.1688888889" />
                 </gating:vertex>
                 <gating:vertex>
                   <gating:coordinate data-type:value="250663.2408759124" />
                   <gating:coordinate data-type:value="33787.4488888889" />
                 </gating:vertex>
                 <gating:vertex>
                   <gating:coordinate data-type:value="257551.696350365" />
                   <gating:coordinate data-type:value="259231.2888888889" />
                 </gating:vertex>
                 <gating:vertex>
                   <gating:coordinate data-type:value="42861.500729927" />
                   <gating:coordinate data-type:value="248745.5288888889" />
                 </gating:vertex>
                 <gating:vertex>
                   <gating:coordinate data-type:value="13394.2189781022" />
                   <gating:coordinate data-type:value="163694.3644444445" />
                 </gating:vertex>
               </gating:PolygonGate>
             </Gate>
             <Subpopulations>
               <Population name="GFP+"  annotation=""  owningGroup="Overexpression"  expanded="1"  sortPriority="10"  count="4905" >
                 <Graph smoothing="0"  backColor="#ffffff"  foreColor="#000000"  type="Histogram"  fast="1" >
                   <Axis dimension="x"  name="Comp-FITC-A"  label=""  auto="auto" />
                   <Axis dimension="y"  name=""  label=""  auto="auto" />
                   <GraphSettings level="5%"  smoothingHighResolution="1"  contourHighResolution="1"  histogramSmoothingCount="0"  graphResolution="256"  showOutliers="0"  drawLargeDots="0"  dotsToDraw="8000"  tint="le.chartfill.none"  lineWeight="le.lineweight.normal"  lineStyle="le.linestyle.solid" />
                   <GraphEnvironment showGrid="0"  showAxes="tnlTNL"  showGates="1"  showFreqOnPlots="1"  showGateNameOnPlots="1"  showMedians="0"  showUncomped="0"  addEventParam="0"  lastYAxisName="" >
                     <TextTraits font="SansSerif"  size="11"  name="Labels"  style="plain"  color="#000000"  background="#00ffffff"  just="left" />
                     <TextTraits font="SansSerif"  size="11"  name="LayoutGates"  style="plain"  color="#000000"  background="#00ffffff"  just="left" />
                     <TextTraits font="SansSerif"  size="9"  name="Numbers"  style="plain"  color="#000000"  background="#00ffffff"  just="left" />
                     <TextTraits font="SansSerif"  size="9"  name="Legend"  style="plain"  color="#000000"  background="#00ffffff"  just="left" />
                     <WindowPosition x="0"  y="0"  width="0"  height="194"  displayed="0"  panelState="" />
                   </GraphEnvironment>
                 </Graph>
                 <Gate gating:id="ID419463842"  gating:parent_id="ID1636149030" >
                   <gating:RectangleGate eventsInside="1"  annoOffsetX="0"  annoOffsetY="0"  tint="#000000"  isTinted="0"  lineWeight="Normal"  userDefined="1" >
                     <gating:dimension gating:min="367.20451704724695"  yRatio="0.7888888888888889" >
                       <data-type:fcs-dimension data-type:name="Comp-FITC-A" />
                     </gating:dimension>
                   </gating:RectangleGate>
                 </Gate>
                 <Subpopulations>
                   <Population name="AnnexinV, 7-AAD subset"  annotation=""  owningGroup="Overexpression"  expanded="1"  sortPriority="10"  count="4651" >
                     <Graph smoothing="0"  backColor="#ffffff"  foreColor="#000000"  type="Pseudocolor"  fast="1" >
                       <Axis dimension="x"  name="Comp-APC-A"  label=""  auto="auto" />
                       <Axis dimension="y"  name="Comp-PerCP-Cy5-5-A"  label=""  auto="auto" />
                       <GraphSettings level="5%"  smoothingHighResolution="1"  contourHighResolution="1"  histogramSmoothingCount="0"  graphResolution="256"  showOutliers="0"  drawLargeDots="0"  dotsToDraw="8000"  tint="le.chartfill.none"  lineWeight="le.lineweight.normal"  lineStyle="le.linestyle.solid" />
                       <GraphEnvironment showGrid="0"  showAxes="tnlTNL"  showGates="1"  showFreqOnPlots="1"  showGateNameOnPlots="1"  showMedians="0"  showUncomped="0"  addEventParam="0"  lastYAxisName="" >
                         <TextTraits font="SansSerif"  size="11"  name="Labels"  style="plain"  color="#000000"  background="#00ffffff"  just="left" />
                         <TextTraits font="SansSerif"  size="11"  name="LayoutGates"  style="plain"  color="#000000"  background="#00ffffff"  just="left" />
                         <TextTraits font="SansSerif"  size="9"  name="Numbers"  style="plain"  color="#000000"  background="#00ffffff"  just="left" />
                         <TextTraits font="SansSerif"  size="9"  name="Legend"  style="plain"  color="#000000"  background="#00ffffff"  just="left" />
                         <WindowPosition x="809"  y="307"  width="821"  height="1060"  displayed="1"  panelState="---" />
                       </GraphEnvironment>
                     </Graph>
                     <Gate gating:id="ID1223334602"  gating:parent_id="ID419463842" >
                       <gating:RectangleGate eventsInside="1"  annoOffsetX="-152"  annoOffsetY="94"  tint="#ff0000"  isTinted="0"  lineWeight="Heavy"  userDefined="1"  percentX="0"  percentY="0" >
                         <gating:dimension gating:min="-40.85873497570995"  gating:max="4787.210601970518" >
                           <data-type:fcs-dimension data-type:name="Comp-APC-A" />
                         </gating:dimension>
                         <gating:dimension gating:min="-173.39313987464573"  gating:max="503.2759861832873" >
                           <data-type:fcs-dimension data-type:name="Comp-PerCP-Cy5-5-A" />
                         </gating:dimension>
                       </gating:RectangleGate>
                     </Gate>
                   </Population>
                   <Population name="AnnexinV, 7-AAD subset-1"  annotation=""  owningGroup="Overexpression"  expanded="1"  sortPriority="10"  count="80" >
                     <Graph smoothing="0"  backColor="#ffffff"  foreColor="#000000"  type="Pseudocolor"  fast="1" >
                       <Axis dimension="x"  name="Comp-APC-A"  label=""  auto="auto" />
                       <Axis dimension="y"  name="Comp-PerCP-Cy5-5-A"  label=""  auto="auto" />
                       <GraphSettings level="5%"  smoothingHighResolution="1"  contourHighResolution="1"  histogramSmoothingCount="0"  graphResolution="256"  showOutliers="0"  drawLargeDots="0"  dotsToDraw="8000"  tint="le.chartfill.none"  lineWeight="le.lineweight.normal"  lineStyle="le.linestyle.solid" />
                       <GraphEnvironment showGrid="0"  showAxes="tnlTNL"  showGates="1"  showFreqOnPlots="1"  showGateNameOnPlots="1"  showMedians="0"  showUncomped="0"  addEventParam="0"  lastYAxisName="" >
                         <TextTraits font="SansSerif"  size="11"  name="Labels"  style="plain"  color="#000000"  background="#00ffffff"  just="left" />
                         <TextTraits font="SansSerif"  size="11"  name="LayoutGates"  style="plain"  color="#000000"  background="#00ffffff"  just="left" />
                         <TextTraits font="SansSerif"  size="9"  name="Numbers"  style="plain"  color="#000000"  background="#00ffffff"  just="left" />
                         <TextTraits font="SansSerif"  size="9"  name="Legend"  style="plain"  color="#000000"  background="#00ffffff"  just="left" />
                         <WindowPosition x="809"  y="307"  width="821"  height="1060"  displayed="0"  panelState="---" />
                       </GraphEnvironment>
                     </Graph>
                     <Gate gating:id="ID2023952175"  gating:parent_id="ID419463842" >
                       <gating:RectangleGate eventsInside="1"  annoOffsetX="56"  annoOffsetY="-170"  tint="#ff0000"  isTinted="0"  lineWeight="Heavy"  userDefined="1"  percentX="0"  percentY="0" >
                         <gating:dimension gating:min="4858.321215049077"  gating:max="266339.0851341822" >
                           <data-type:fcs-dimension data-type:name="Comp-APC-A" />
                         </gating:dimension>
                         <gating:dimension gating:min="488.90537407760536"  gating:max="272566.6657388708" >
                           <data-type:fcs-dimension data-type:name="Comp-PerCP-Cy5-5-A" />
                         </gating:dimension>
                       </gating:RectangleGate>
                     </Gate>
                   </Population>
                 </Subpopulations>
               </Population>
               <Population name="GFP-"  annotation=""  owningGroup="Overexpression"  expanded="1"  sortPriority="10"  count="21711" >
                 <Graph smoothing="0"  backColor="#ffffff"  foreColor="#000000"  type="Histogram"  fast="1" >
                   <Axis dimension="x"  name="Comp-FITC-A"  label=""  auto="auto" />
                   <Axis dimension="y"  name=""  label=""  auto="auto" />
                   <GraphSettings level="5%"  smoothingHighResolution="1"  contourHighResolution="1"  histogramSmoothingCount="0"  graphResolution="256"  showOutliers="0"  drawLargeDots="0"  dotsToDraw="8000"  tint="le.chartfill.none"  lineWeight="le.lineweight.normal"  lineStyle="le.linestyle.solid" />
                   <GraphEnvironment showGrid="0"  showAxes="tnlTNL"  showGates="1"  showFreqOnPlots="1"  showGateNameOnPlots="1"  showMedians="0"  showUncomped="0"  addEventParam="0"  lastYAxisName="" >
                     <TextTraits font="SansSerif"  size="11"  name="Labels"  style="plain"  color="#000000"  background="#00ffffff"  just="left" />
                     <TextTraits font="SansSerif"  size="11"  name="LayoutGates"  style="plain"  color="#000000"  background="#00ffffff"  just="left" />
                     <TextTraits font="SansSerif"  size="9"  name="Numbers"  style="plain"  color="#000000"  background="#00ffffff"  just="left" />
                     <TextTraits font="SansSerif"  size="9"  name="Legend"  style="plain"  color="#000000"  background="#00ffffff"  just="left" />
                     <WindowPosition x="0"  y="0"  width="0"  height="194"  displayed="0"  panelState="" />
                   </GraphEnvironment>
                 </Graph>
                 <Gate gating:id="ID886258570"  gating:parent_id="ID1636149030" >
                   <gating:RectangleGate eventsInside="1"  annoOffsetX="0"  annoOffsetY="0"  tint="#000000"  isTinted="0"  lineWeight="Normal"  userDefined="1" >
                     <gating:dimension gating:max="367.20451704724695"  yRatio="0.7387171163611548" >
                       <data-type:fcs-dimension data-type:name="Comp-FITC-A" />
                     </gating:dimension>
                   </gating:RectangleGate>
                 </Gate>
                 <Subpopulations>
                   <Population name="Apotosis"  annotation=""  owningGroup="Overexpression"  expanded="1"  sortPriority="10"  count="9199" >
                     <Graph smoothing="0"  backColor="#ffffff"  foreColor="#000000"  type="Pseudocolor"  fast="1" >
                       <Axis dimension="x"  name="Comp-PerCP-Cy5-5-A"  label=""  auto="auto" />
                       <Axis dimension="y"  name="Comp-APC-A"  label=""  auto="auto" />
                       <GraphSettings level="5%"  smoothingHighResolution="1"  contourHighResolution="1"  histogramSmoothingCount="0"  graphResolution="256"  showOutliers="0"  drawLargeDots="0"  dotsToDraw="8000"  tint="le.chartfill.none"  lineWeight="le.lineweight.normal"  lineStyle="le.linestyle.solid" />
                       <GraphEnvironment showGrid="0"  showAxes="tnlTNL"  showGates="1"  showFreqOnPlots="1"  showGateNameOnPlots="1"  showMedians="0"  showUncomped="0"  addEventParam="0"  lastYAxisName="" >
                         <TextTraits font="SansSerif"  size="11"  name="Labels"  style="plain"  color="#000000"  background="#00ffffff"  just="left" />
                         <TextTraits font="SansSerif"  size="11"  name="LayoutGates"  style="plain"  color="#000000"  background="#00ffffff"  just="left" />
                         <TextTraits font="SansSerif"  size="9"  name="Numbers"  style="plain"  color="#000000"  background="#00ffffff"  just="left" />
                         <TextTraits font="SansSerif"  size="9"  name="Legend"  style="plain"  color="#000000"  background="#00ffffff"  just="left" />
                         <WindowPosition x="1493"  y="160"  width="888"  height="1031"  displayed="1"  panelState="---" />
                       </GraphEnvironment>
                     </Graph>
                     <Gate gating:id="ID702265888"  gating:parent_id="ID886258570" >
                       <gating:PolygonGate eventsInside="1"  annoOffsetX="0"  annoOffsetY="0"  tint="#000000"  isTinted="0"  lineWeight="Normal"  userDefined="1"  quadId="-1"  gateResolution="256" >
                         <gating:dimension>
                           <data-type:fcs-dimension data-type:name="Comp-PerCP-Cy5-5-A" />
                         </gating:dimension>
                         <gating:dimension>
                           <data-type:fcs-dimension data-type:name="Comp-APC-A" />
                         </gating:dimension>
                         <gating:vertex>
                           <gating:coordinate data-type:value="228.146282463" />
                           <gating:coordinate data-type:value="52663.8013791007" />
                         </gating:vertex>
                         <gating:vertex>
                           <gating:coordinate data-type:value="351.8884687435" />
                           <gating:coordinate data-type:value="455.0981455413" />
                         </gating:vertex>
                         <gating:vertex>
                           <gating:coordinate data-type:value="43408.9499255946" />
                           <gating:coordinate data-type:value="440.2876325719" />
                         </gating:vertex>
                         <gating:vertex>
                           <gating:coordinate data-type:value="47071.7733283494" />
                           <gating:coordinate data-type:value="96975.5474448186" />
                         </gating:vertex>
                         <gating:vertex>
                           <gating:coordinate data-type:value="254.9272353946" />
                           <gating:coordinate data-type:value="82884.4060240912" />
                         </gating:vertex>
                       </gating:PolygonGate>
                     </Gate>
                   </Population>
                 </Subpopulations>
               </Population>
             </Subpopulations>
           </Population>
         </Subpopulations>
       </SampleNode>
     </Sample>
     <Sample>
       <DataSet uri="file:/Users/renm3/Desktop/Flow%20data/Retro-virus-overexpression/Apotosis-20170623/Sample3_TAp73_015.fcs"  sampleID="15" />
       <transforms:spilloverMatrix prefix="Comp-"  name="Acquisition-defined"  editable="0"  color="#c0c0c0"  version="FlowJo-10.4.2"  status="FINALIZED"  transforms:id="4191c301-7a38-4e34-9971-95f3b2d6b3c2"  suffix="" >
         <data-type:parameters>
           <data-type:parameter data-type:name="FITC-A" />
           <data-type:parameter data-type:name="PerCP-Cy5-5-A" />
           <data-type:parameter data-type:name="APC-A" />
         </data-type:parameters>
         <transforms:spillover data-type:parameter="FITC-A" >
           <transforms:coefficient data-type:parameter="FITC-A"  transforms:value="1" />
           <transforms:coefficient data-type:parameter="PerCP-Cy5-5-A"  transforms:value="0.0195066798" />
           <transforms:coefficient data-type:parameter="APC-A"  transforms:value="0" />
         </transforms:spillover>
         <transforms:spillover data-type:parameter="PerCP-Cy5-5-A" >
           <transforms:coefficient data-type:parameter="FITC-A"  transforms:value="0.0144011648" />
           <transforms:coefficient data-type:parameter="PerCP-Cy5-5-A"  transforms:value="1" />
           <transforms:coefficient data-type:parameter="APC-A"  transforms:value="0.0030621155" />
         </transforms:spillover>
         <transforms:spillover data-type:parameter="APC-A" >
           <transforms:coefficient data-type:parameter="FITC-A"  transforms:value="0.0141878845" />
           <transforms:coefficient data-type:parameter="PerCP-Cy5-5-A"  transforms:value="0.1626360416" />
           <transforms:coefficient data-type:parameter="APC-A"  transforms:value="1" />
         </transforms:spillover>
       </transforms:spilloverMatrix>
       <Transformations>
         <transforms:linear transforms:minRange="0"  transforms:maxRange="262144"  gain="1" >
           <data-type:parameter data-type:name="FSC-A" />
         </transforms:linear>
         <transforms:linear transforms:minRange="0"  transforms:maxRange="262144"  gain="1" >
           <data-type:parameter data-type:name="FSC-H" />
         </transforms:linear>
         <transforms:linear transforms:minRange="0"  transforms:maxRange="262144"  gain="1" >
           <data-type:parameter data-type:name="FSC-W" />
         </transforms:linear>
         <transforms:linear transforms:minRange="0"  transforms:maxRange="262144"  gain="1" >
           <data-type:parameter data-type:name="SSC-A" />
         </transforms:linear>
         <transforms:biex transforms:length="256"  transforms:maxRange="262144.0000291775"  transforms:neg="0"  transforms:width="-12.5892541179"  transforms:pos="4.418539922" >
           <data-type:parameter data-type:name="FITC-A" />
         </transforms:biex>
         <transforms:biex transforms:length="256"  transforms:maxRange="262144.0000291775"  transforms:neg="0"  transforms:width="-12.5892541179"  transforms:pos="4.418539922" >
           <data-type:parameter data-type:name="PerCP-Cy5-5-A" />
         </transforms:biex>
         <transforms:biex transforms:length="256"  transforms:maxRange="262144.0000291775"  transforms:neg="0"  transforms:width="-3.9810717055"  transforms:pos="4.418539922" >
           <data-type:parameter data-type:name="APC-A" />
         </transforms:biex>
         <transforms:linear transforms:minRange="0.5358726626"  transforms:maxRange="61"  gain="0.0102854638" >
           <data-type:parameter data-type:name="Time" />
         </transforms:linear>
         <transforms:biex transforms:length="256"  transforms:maxRange="262144.0000291775"  transforms:neg="0"  transforms:width="-12.5892541179"  transforms:pos="4.418539922" >
           <data-type:parameter data-type:name="Comp-FITC-A" />
         </transforms:biex>
         <transforms:biex transforms:length="256"  transforms:maxRange="262144.0000291775"  transforms:neg="0"  transforms:width="-12.5892541179"  transforms:pos="4.418539922" >
           <data-type:parameter data-type:name="Comp-PerCP-Cy5-5-A" />
         </transforms:biex>
         <transforms:biex transforms:length="256"  transforms:maxRange="262144.0000291775"  transforms:neg="0"  transforms:width="-3.9810717055"  transforms:pos="4.418539922" >
           <data-type:parameter data-type:name="Comp-APC-A" />
         </transforms:biex>
       </Transformations>
       <Keywords>
         <Keyword name="CST REGULATORY STATUS"  value="RUO Performance Check" />
         <Keyword name="CST PERFORMANCE EXPIRED"  value="2017-05-20T15:37:09-04:00" />
         <Keyword name="CST BEADS EXPIRED"  value="True" />
         <Keyword name="CST BASELINE DATE"  value="2017-05-19T15:32:45-04:00" />
         <Keyword name="CST SETUP DATE"  value="2017-05-19T15:37:09-04:00" />
         <Keyword name="CYTOMETER CONFIG CREATE DATE"  value="2014-11-13T10:48:36-05:00" />
         <Keyword name="CYTOMETER CONFIG NAME"  value="CST NIH 3-Blue 6-Violet 3-Red 4-Yel Gr" />
         <Keyword name="CST BEADS LOT ID"  value="60125" />
         <Keyword name="CST SETUP STATUS"  value="SUCCESS" />
         <Keyword name="P8MS"  value="0" />
         <Keyword name="P8BS"  value="0" />
         <Keyword name="$P8G"  value="0.01" />
         <Keyword name="$P8E"  value="0,0" />
         <Keyword name="$P8B"  value="32" />
         <Keyword name="$P8R"  value="262144" />
         <Keyword name="$P8N"  value="Time" />
         <Keyword name="P7MS"  value="0" />
         <Keyword name="P7BS"  value="60" />
         <Keyword name="P7DISPLAY"  value="LOG" />
         <Keyword name="$P7G"  value="1.0" />
         <Keyword name="$P7V"  value="350" />
         <Keyword name="$P7E"  value="0,0" />
         <Keyword name="$P7B"  value="32" />
         <Keyword name="$P7R"  value="262144" />
         <Keyword name="$P7S"  value="AnnexinV" />
         <Keyword name="$P7N"  value="APC-A" />
         <Keyword name="P6MS"  value="0" />
         <Keyword name="P6BS"  value="216" />
         <Keyword name="P6DISPLAY"  value="LOG" />
         <Keyword name="$P6G"  value="1.0" />
         <Keyword name="$P6V"  value="560" />
         <Keyword name="$P6E"  value="0,0" />
         <Keyword name="$P6B"  value="32" />
         <Keyword name="$P6R"  value="262144" />
         <Keyword name="$P6S"  value="7-AAD" />
         <Keyword name="$P6N"  value="PerCP-Cy5-5-A" />
         <Keyword name="P5MS"  value="0" />
         <Keyword name="P5BS"  value="145" />
         <Keyword name="P5DISPLAY"  value="LOG" />
         <Keyword name="$P5G"  value="1.0" />
         <Keyword name="$P5V"  value="350" />
         <Keyword name="$P5E"  value="0,0" />
         <Keyword name="$P5B"  value="32" />
         <Keyword name="$P5R"  value="262144" />
         <Keyword name="$P5S"  value="GFP" />
         <Keyword name="$P5N"  value="FITC-A" />
         <Keyword name="P4MS"  value="0" />
         <Keyword name="P4BS"  value="0" />
         <Keyword name="P4DISPLAY"  value="LIN" />
         <Keyword name="$P4G"  value="1.0" />
         <Keyword name="$P4V"  value="265" />
         <Keyword name="$P4E"  value="0,0" />
         <Keyword name="$P4B"  value="32" />
         <Keyword name="$P4R"  value="262144" />
         <Keyword name="$P4N"  value="SSC-A" />
         <Keyword name="P3MS"  value="0" />
         <Keyword name="P3BS"  value="-1" />
         <Keyword name="$P3G"  value="1.0" />
         <Keyword name="$P3V"  value="240" />
         <Keyword name="$P3E"  value="0,0" />
         <Keyword name="$P3B"  value="32" />
         <Keyword name="$P3R"  value="262144" />
         <Keyword name="$P3N"  value="FSC-W" />
         <Keyword name="P2MS"  value="0" />
         <Keyword name="P2BS"  value="0" />
         <Keyword name="P2DISPLAY"  value="LIN" />
         <Keyword name="$P2G"  value="1.0" />
         <Keyword name="$P2V"  value="240" />
         <Keyword name="$P2E"  value="0,0" />
         <Keyword name="$P2B"  value="32" />
         <Keyword name="$P2R"  value="262144" />
         <Keyword name="$P2N"  value="FSC-H" />
         <Keyword name="P1MS"  value="0" />
         <Keyword name="P1BS"  value="0" />
         <Keyword name="P1DISPLAY"  value="LIN" />
         <Keyword name="$P1G"  value="1.0" />
         <Keyword name="$P1V"  value="240" />
         <Keyword name="$P1E"  value="0,0" />
         <Keyword name="$P1B"  value="32" />
         <Keyword name="$P1R"  value="262144" />
         <Keyword name="$P1N"  value="FSC-A" />
         <Keyword name="THRESHOLD"  value="FSC,5000" />
         <Keyword name="APPLY COMPENSATION"  value="TRUE" />
         <Keyword name="SPILL"  value="3,FITC-A,PerCP-Cy5-5-A,APC-A,1,0.019506680044913315,0,0.014401164721456632,1,0.0030621155356915924,0.014187884287003781,0.1626360409732049,1" />
         <Keyword name="$TIMESTEP"  value="0.01" />
         <Keyword name="LASER4ASF"  value="0.90" />
         <Keyword name="LASER4DELAY"  value="140.61" />
         <Keyword name="LASER4NAME"  value="Yel Gr" />
         <Keyword name="LASER3ASF"  value="0.52" />
         <Keyword name="LASER3DELAY"  value="35.22" />
         <Keyword name="LASER3NAME"  value="Violet" />
         <Keyword name="LASER2ASF"  value="0.63" />
         <Keyword name="LASER2DELAY"  value="105.04" />
         <Keyword name="LASER2NAME"  value="Red" />
         <Keyword name="LASER1ASF"  value="0.81" />
         <Keyword name="LASER1DELAY"  value="0.00" />
         <Keyword name="LASER1NAME"  value="Blue" />
         <Keyword name="PREF GW NAME"  value="Global Sheet1" />
         <Keyword name="$INST"  value=" " />
         <Keyword name="AUTOBS"  value="TRUE" />
         <Keyword name="FSC ASF"  value="0.71" />
         <Keyword name="$OP"  value="Mindy" />
         <Keyword name="EXPORT TIME"  value="26-JUN-2017-14:30:52" />
         <Keyword name="EXPORT USER NAME"  value="Mindy" />
         <Keyword name="WINDOW EXTENSION"  value="10.00" />
         <Keyword name="CYTNUM"  value="H656385044" />
         <Keyword name="SETTINGS"  value="Cytometer" />
         <Keyword name="$CYT"  value="LSRFortessa X20 (LSRFortessa)" />
         <Keyword name="$ETIM"  value="13:21:37" />
         <Keyword name="$BTIM"  value="13:20:36" />
         <Keyword name="$DATE"  value="23-JUN-2017" />
         <Keyword name="GUID"  value="e5fa77a9-fe64-4387-b82a-c251faa2822e" />
         <Keyword name="EXPERIMENT NAME"  value="Apotosis-20170623" />
         <Keyword name="$SRC"  value="Sample3" />
         <Keyword name="TUBE NAME"  value="TAp73" />
         <Keyword name="CREATOR"  value="BD FACSDiva Software Version 8.0.1" />
         <Keyword name="$NEXTDATA"  value="0" />
         <Keyword name="$DATATYPE"  value="F" />
         <Keyword name="$BYTEORD"  value="4,3,2,1" />
         <Keyword name="$MODE"  value="L" />
         <Keyword name="$PAR"  value="8" />
         <Keyword name="$TOT"  value="50102              " />
         <Keyword name="$SYS"  value="Windows 7 6.1" />
         <Keyword name="$FIL"  value="Sample3_TAp73_015.fcs" />
         <Keyword name="$ENDDATA"  value="1605643            " />
         <Keyword name="$BEGINDATA"  value="2380" />
         <Keyword name="$ENDSTEXT"  value="0" />
         <Keyword name="$BEGINSTEXT"  value="0" />
         <Keyword name="$ENDANALYSIS"  value="0" />
         <Keyword name="$BEGINANALYSIS"  value="0" />
         <Keyword name="FJ_FCS_VERSION"  value="3" />
         <Keyword name="$P1S"  value="" />
         <Keyword name="$P2S"  value="" />
         <Keyword name="$P3S"  value="" />
         <Keyword name="$P4S"  value="" />
         <Keyword name="$P8S"  value="" />
         <Keyword name="$P9N"  value="Comp-FITC-A" />
         <Keyword name="$P9S"  value="GFP" />
         <Keyword name="$P9R"  value="262144" />
         <Keyword name="$P10N"  value="Comp-PerCP-Cy5-5-A" />
         <Keyword name="$P10S"  value="7-AAD" />
         <Keyword name="$P10R"  value="262144" />
         <Keyword name="$P11N"  value="Comp-APC-A" />
         <Keyword name="$P11S"  value="AnnexinV" />
         <Keyword name="$P11R"  value="262144" />
       </Keywords>
       <SampleNode name="Sample3_TAp73_015.fcs"  annotation=""  owningGroup=""  expanded="1"  sortPriority="10"  count="50102"  sampleID="15" >
         <Graph smoothing="0"  backColor="#ffffff"  foreColor="#000000"  type="Histogram"  fast="1" >
           <Axis dimension="x"  name="FSC-A"  label=""  auto="auto" />
           <Axis dimension="y"  name=""  label=""  auto="auto" />
           <GraphSettings level="5%"  smoothingHighResolution="1"  contourHighResolution="1"  histogramSmoothingCount="0"  graphResolution="256"  showOutliers="0"  drawLargeDots="0"  dotsToDraw="8000"  tint="le.chartfill.none"  lineWeight="le.lineweight.normal"  lineStyle="le.linestyle.solid" />
           <GraphEnvironment showGrid="0"  showAxes="tnlTNL"  showGates="1"  showFreqOnPlots="1"  showGateNameOnPlots="1"  showMedians="0"  showUncomped="0"  addEventParam="0"  lastYAxisName="" >
             <TextTraits font="SansSerif"  size="11"  name="Labels"  style="plain"  color="#000000"  background="#00ffffff"  just="left" />
             <TextTraits font="SansSerif"  size="11"  name="LayoutGates"  style="plain"  color="#000000"  background="#00ffffff"  just="left" />
             <TextTraits font="SansSerif"  size="9"  name="Numbers"  style="plain"  color="#000000"  background="#00ffffff"  just="left" />
             <TextTraits font="SansSerif"  size="9"  name="Legend"  style="plain"  color="#000000"  background="#00ffffff"  just="left" />
             <WindowPosition x="0"  y="0"  width="0"  height="194"  displayed="0"  panelState="" />
           </GraphEnvironment>
         </Graph>
         <Subpopulations>
           <Population name="Lymphocytes"  annotation=""  owningGroup="Overexpression"  expanded="1"  sortPriority="10"  count="34595" >
             <Graph smoothing="1"  backColor="#ffffff"  foreColor="#000000"  type="Histogram"  fast="1" >
               <Axis dimension="x"  name="Comp-FITC-A"  label=""  auto="auto" />
               <Axis dimension="y"  name=""  label=""  auto="auto" />
               <GraphSettings level="5%"  smoothingHighResolution="1"  contourHighResolution="1"  histogramSmoothingCount="0"  graphResolution="256"  showOutliers="0"  drawLargeDots="0"  dotsToDraw="8000"  tint="le.chartfill.none"  lineWeight="le.lineweight.normal"  lineStyle="le.linestyle.solid" />
               <GraphEnvironment showGrid="0"  showAxes="tnlTNL"  showGates="1"  showFreqOnPlots="1"  showGateNameOnPlots="1"  showMedians="0"  showUncomped="0"  addEventParam="0"  lastYAxisName="" >
                 <TextTraits font="SansSerif"  size="11"  name="Labels"  style="plain"  color="#000000"  background="#00ffffff"  just="left" />
                 <TextTraits font="SansSerif"  size="11"  name="LayoutGates"  style="plain"  color="#000000"  background="#00ffffff"  just="left" />
                 <TextTraits font="SansSerif"  size="9"  name="Numbers"  style="plain"  color="#000000"  background="#00ffffff"  just="left" />
                 <TextTraits font="SansSerif"  size="9"  name="Legend"  style="plain"  color="#000000"  background="#00ffffff"  just="left" />
                 <WindowPosition x="730"  y="23"  width="821"  height="898"  displayed="1"  panelState="---" />
               </GraphEnvironment>
             </Graph>
             <Gate gating:id="ID905660699" >
               <gating:PolygonGate eventsInside="1"  annoOffsetX="0"  annoOffsetY="0"  tint="#000000"  isTinted="0"  lineWeight="Normal"  userDefined="1"  quadId="-1"  gateResolution="256" >
                 <gating:dimension>
                   <data-type:fcs-dimension data-type:name="FSC-A" />
                 </gating:dimension>
                 <gating:dimension>
                   <data-type:fcs-dimension data-type:name="SSC-A" />
                 </gating:dimension>
                 <gating:vertex>
                   <gating:coordinate data-type:value="9567.299270073" />
                   <gating:coordinate data-type:value="51846.2577777778" />
                 </gating:vertex>
                 <gating:vertex>
                   <gating:coordinate data-type:value="32146.1255474453" />
                   <gating:coordinate data-type:value="2330.1688888889" />
                 </gating:vertex>
                 <gating:vertex>
                   <gating:coordinate data-type:value="250663.2408759124" />
                   <gating:coordinate data-type:value="33787.4488888889" />
                 </gating:vertex>
                 <gating:vertex>
                   <gating:coordinate data-type:value="257551.696350365" />
                   <gating:coordinate data-type:value="259231.2888888889" />
                 </gating:vertex>
                 <gating:vertex>
                   <gating:coordinate data-type:value="42861.500729927" />
                   <gating:coordinate data-type:value="248745.5288888889" />
                 </gating:vertex>
                 <gating:vertex>
                   <gating:coordinate data-type:value="13394.2189781022" />
                   <gating:coordinate data-type:value="163694.3644444445" />
                 </gating:vertex>
               </gating:PolygonGate>
             </Gate>
             <Subpopulations>
               <Population name="GFP+"  annotation=""  owningGroup="Overexpression"  expanded="1"  sortPriority="10"  count="10752" >
                 <Graph smoothing="0"  backColor="#ffffff"  foreColor="#000000"  type="Histogram"  fast="1" >
                   <Axis dimension="x"  name="Comp-FITC-A"  label=""  auto="auto" />
                   <Axis dimension="y"  name=""  label=""  auto="auto" />
                   <GraphSettings level="5%"  smoothingHighResolution="1"  contourHighResolution="1"  histogramSmoothingCount="0"  graphResolution="256"  showOutliers="0"  drawLargeDots="0"  dotsToDraw="8000"  tint="le.chartfill.none"  lineWeight="le.lineweight.normal"  lineStyle="le.linestyle.solid" />
                   <GraphEnvironment showGrid="0"  showAxes="tnlTNL"  showGates="1"  showFreqOnPlots="1"  showGateNameOnPlots="1"  showMedians="0"  showUncomped="0"  addEventParam="0"  lastYAxisName="" >
                     <TextTraits font="SansSerif"  size="11"  name="Labels"  style="plain"  color="#000000"  background="#00ffffff"  just="left" />
                     <TextTraits font="SansSerif"  size="11"  name="LayoutGates"  style="plain"  color="#000000"  background="#00ffffff"  just="left" />
                     <TextTraits font="SansSerif"  size="9"  name="Numbers"  style="plain"  color="#000000"  background="#00ffffff"  just="left" />
                     <TextTraits font="SansSerif"  size="9"  name="Legend"  style="plain"  color="#000000"  background="#00ffffff"  just="left" />
                     <WindowPosition x="0"  y="0"  width="0"  height="194"  displayed="0"  panelState="" />
                   </GraphEnvironment>
                 </Graph>
                 <Gate gating:id="ID1438769916"  gating:parent_id="ID905660699" >
                   <gating:RectangleGate eventsInside="1"  annoOffsetX="0"  annoOffsetY="0"  tint="#000000"  isTinted="0"  lineWeight="Normal"  userDefined="1" >
                     <gating:dimension gating:min="367.20451704724695"  yRatio="0.7888888888888889" >
                       <data-type:fcs-dimension data-type:name="Comp-FITC-A" />
                     </gating:dimension>
                   </gating:RectangleGate>
                 </Gate>
                 <Subpopulations>
                   <Population name="AnnexinV, 7-AAD subset"  annotation=""  owningGroup="Overexpression"  expanded="1"  sortPriority="10"  count="10457" >
                     <Graph smoothing="0"  backColor="#ffffff"  foreColor="#000000"  type="Pseudocolor"  fast="1" >
                       <Axis dimension="x"  name="Comp-APC-A"  label=""  auto="auto" />
                       <Axis dimension="y"  name="Comp-PerCP-Cy5-5-A"  label=""  auto="auto" />
                       <GraphSettings level="5%"  smoothingHighResolution="1"  contourHighResolution="1"  histogramSmoothingCount="0"  graphResolution="256"  showOutliers="0"  drawLargeDots="0"  dotsToDraw="8000"  tint="le.chartfill.none"  lineWeight="le.lineweight.normal"  lineStyle="le.linestyle.solid" />
                       <GraphEnvironment showGrid="0"  showAxes="tnlTNL"  showGates="1"  showFreqOnPlots="1"  showGateNameOnPlots="1"  showMedians="0"  showUncomped="0"  addEventParam="0"  lastYAxisName="" >
                         <TextTraits font="SansSerif"  size="11"  name="Labels"  style="plain"  color="#000000"  background="#00ffffff"  just="left" />
                         <TextTraits font="SansSerif"  size="11"  name="LayoutGates"  style="plain"  color="#000000"  background="#00ffffff"  just="left" />
                         <TextTraits font="SansSerif"  size="9"  name="Numbers"  style="plain"  color="#000000"  background="#00ffffff"  just="left" />
                         <TextTraits font="SansSerif"  size="9"  name="Legend"  style="plain"  color="#000000"  background="#00ffffff"  just="left" />
                         <WindowPosition x="809"  y="307"  width="821"  height="1060"  displayed="1"  panelState="---" />
                       </GraphEnvironment>
                     </Graph>
                     <Gate gating:id="ID2019794085"  gating:parent_id="ID1438769916" >
                       <gating:RectangleGate eventsInside="1"  annoOffsetX="-152"  annoOffsetY="94"  tint="#ff0000"  isTinted="0"  lineWeight="Heavy"  userDefined="1"  percentX="0"  percentY="0" >
                         <gating:dimension gating:min="-40.85873497570995"  gating:max="4787.210601970518" >
                           <data-type:fcs-dimension data-type:name="Comp-APC-A" />
                         </gating:dimension>
                         <gating:dimension gating:min="-173.39313987464573"  gating:max="503.2759861832873" >
                           <data-type:fcs-dimension data-type:name="Comp-PerCP-Cy5-5-A" />
                         </gating:dimension>
                       </gating:RectangleGate>
                     </Gate>
                   </Population>
                   <Population name="AnnexinV, 7-AAD subset-1"  annotation=""  owningGroup="Overexpression"  expanded="1"  sortPriority="10"  count="144" >
                     <Graph smoothing="0"  backColor="#ffffff"  foreColor="#000000"  type="Pseudocolor"  fast="1" >
                       <Axis dimension="x"  name="Comp-APC-A"  label=""  auto="auto" />
                       <Axis dimension="y"  name="Comp-PerCP-Cy5-5-A"  label=""  auto="auto" />
                       <GraphSettings level="5%"  smoothingHighResolution="1"  contourHighResolution="1"  histogramSmoothingCount="0"  graphResolution="256"  showOutliers="0"  drawLargeDots="0"  dotsToDraw="8000"  tint="le.chartfill.none"  lineWeight="le.lineweight.normal"  lineStyle="le.linestyle.solid" />
                       <GraphEnvironment showGrid="0"  showAxes="tnlTNL"  showGates="1"  showFreqOnPlots="1"  showGateNameOnPlots="1"  showMedians="0"  showUncomped="0"  addEventParam="0"  lastYAxisName="" >
                         <TextTraits font="SansSerif"  size="11"  name="Labels"  style="plain"  color="#000000"  background="#00ffffff"  just="left" />
                         <TextTraits font="SansSerif"  size="11"  name="LayoutGates"  style="plain"  color="#000000"  background="#00ffffff"  just="left" />
                         <TextTraits font="SansSerif"  size="9"  name="Numbers"  style="plain"  color="#000000"  background="#00ffffff"  just="left" />
                         <TextTraits font="SansSerif"  size="9"  name="Legend"  style="plain"  color="#000000"  background="#00ffffff"  just="left" />
                         <WindowPosition x="809"  y="307"  width="821"  height="1060"  displayed="0"  panelState="---" />
                       </GraphEnvironment>
                     </Graph>
                     <Gate gating:id="ID211624755"  gating:parent_id="ID1438769916" >
                       <gating:RectangleGate eventsInside="1"  annoOffsetX="56"  annoOffsetY="-170"  tint="#ff0000"  isTinted="0"  lineWeight="Heavy"  userDefined="1"  percentX="0"  percentY="0" >
                         <gating:dimension gating:min="4858.321215049077"  gating:max="266339.0851341822" >
                           <data-type:fcs-dimension data-type:name="Comp-APC-A" />
                         </gating:dimension>
                         <gating:dimension gating:min="488.90537407760536"  gating:max="272566.6657388708" >
                           <data-type:fcs-dimension data-type:name="Comp-PerCP-Cy5-5-A" />
                         </gating:dimension>
                       </gating:RectangleGate>
                     </Gate>
                   </Population>
                 </Subpopulations>
               </Population>
               <Population name="GFP-"  annotation=""  owningGroup="Overexpression"  expanded="1"  sortPriority="10"  count="23843" >
                 <Graph smoothing="0"  backColor="#ffffff"  foreColor="#000000"  type="Histogram"  fast="1" >
                   <Axis dimension="x"  name="Comp-FITC-A"  label=""  auto="auto" />
                   <Axis dimension="y"  name=""  label=""  auto="auto" />
                   <GraphSettings level="5%"  smoothingHighResolution="1"  contourHighResolution="1"  histogramSmoothingCount="0"  graphResolution="256"  showOutliers="0"  drawLargeDots="0"  dotsToDraw="8000"  tint="le.chartfill.none"  lineWeight="le.lineweight.normal"  lineStyle="le.linestyle.solid" />
                   <GraphEnvironment showGrid="0"  showAxes="tnlTNL"  showGates="1"  showFreqOnPlots="1"  showGateNameOnPlots="1"  showMedians="0"  showUncomped="0"  addEventParam="0"  lastYAxisName="" >
                     <TextTraits font="SansSerif"  size="11"  name="Labels"  style="plain"  color="#000000"  background="#00ffffff"  just="left" />
                     <TextTraits font="SansSerif"  size="11"  name="LayoutGates"  style="plain"  color="#000000"  background="#00ffffff"  just="left" />
                     <TextTraits font="SansSerif"  size="9"  name="Numbers"  style="plain"  color="#000000"  background="#00ffffff"  just="left" />
                     <TextTraits font="SansSerif"  size="9"  name="Legend"  style="plain"  color="#000000"  background="#00ffffff"  just="left" />
                     <WindowPosition x="0"  y="0"  width="0"  height="194"  displayed="0"  panelState="" />
                   </GraphEnvironment>
                 </Graph>
                 <Gate gating:id="ID1673596970"  gating:parent_id="ID905660699" >
                   <gating:RectangleGate eventsInside="1"  annoOffsetX="0"  annoOffsetY="0"  tint="#000000"  isTinted="0"  lineWeight="Normal"  userDefined="1" >
                     <gating:dimension gating:max="367.20451704724695"  yRatio="0.7387171163611548" >
                       <data-type:fcs-dimension data-type:name="Comp-FITC-A" />
                     </gating:dimension>
                   </gating:RectangleGate>
                 </Gate>
                 <Subpopulations>
                   <Population name="Apotosis"  annotation=""  owningGroup="Overexpression"  expanded="1"  sortPriority="10"  count="10581" >
                     <Graph smoothing="0"  backColor="#ffffff"  foreColor="#000000"  type="Pseudocolor"  fast="1" >
                       <Axis dimension="x"  name="Comp-PerCP-Cy5-5-A"  label=""  auto="auto" />
                       <Axis dimension="y"  name="Comp-APC-A"  label=""  auto="auto" />
                       <GraphSettings level="5%"  smoothingHighResolution="1"  contourHighResolution="1"  histogramSmoothingCount="0"  graphResolution="256"  showOutliers="0"  drawLargeDots="0"  dotsToDraw="8000"  tint="le.chartfill.none"  lineWeight="le.lineweight.normal"  lineStyle="le.linestyle.solid" />
                       <GraphEnvironment showGrid="0"  showAxes="tnlTNL"  showGates="1"  showFreqOnPlots="1"  showGateNameOnPlots="1"  showMedians="0"  showUncomped="0"  addEventParam="0"  lastYAxisName="" >
                         <TextTraits font="SansSerif"  size="11"  name="Labels"  style="plain"  color="#000000"  background="#00ffffff"  just="left" />
                         <TextTraits font="SansSerif"  size="11"  name="LayoutGates"  style="plain"  color="#000000"  background="#00ffffff"  just="left" />
                         <TextTraits font="SansSerif"  size="9"  name="Numbers"  style="plain"  color="#000000"  background="#00ffffff"  just="left" />
                         <TextTraits font="SansSerif"  size="9"  name="Legend"  style="plain"  color="#000000"  background="#00ffffff"  just="left" />
                         <WindowPosition x="1493"  y="160"  width="888"  height="1031"  displayed="1"  panelState="---" />
                       </GraphEnvironment>
                     </Graph>
                     <Gate gating:id="ID969787564"  gating:parent_id="ID1673596970" >
                       <gating:PolygonGate eventsInside="1"  annoOffsetX="0"  annoOffsetY="0"  tint="#000000"  isTinted="0"  lineWeight="Normal"  userDefined="1"  quadId="-1"  gateResolution="256" >
                         <gating:dimension>
                           <data-type:fcs-dimension data-type:name="Comp-PerCP-Cy5-5-A" />
                         </gating:dimension>
                         <gating:dimension>
                           <data-type:fcs-dimension data-type:name="Comp-APC-A" />
                         </gating:dimension>
                         <gating:vertex>
                           <gating:coordinate data-type:value="228.146282463" />
                           <gating:coordinate data-type:value="52663.8013791007" />
                         </gating:vertex>
                         <gating:vertex>
                           <gating:coordinate data-type:value="351.8884687435" />
                           <gating:coordinate data-type:value="455.0981455413" />
                         </gating:vertex>
                         <gating:vertex>
                           <gating:coordinate data-type:value="43408.9499255946" />
                           <gating:coordinate data-type:value="440.2876325719" />
                         </gating:vertex>
                         <gating:vertex>
                           <gating:coordinate data-type:value="47071.7733283494" />
                           <gating:coordinate data-type:value="96975.5474448186" />
                         </gating:vertex>
                         <gating:vertex>
                           <gating:coordinate data-type:value="254.9272353946" />
                           <gating:coordinate data-type:value="82884.4060240912" />
                         </gating:vertex>
                       </gating:PolygonGate>
                     </Gate>
                   </Population>
                 </Subpopulations>
               </Population>
             </Subpopulations>
           </Population>
         </Subpopulations>
       </SampleNode>
     </Sample>
     <Sample>
       <DataSet uri="file:/Users/renm3/Desktop/Flow%20data/Retro-virus-overexpression/Apotosis-20170623/Sample3_Vector_013.fcs"  sampleID="16" />
       <transforms:spilloverMatrix prefix="Comp-"  name="Acquisition-defined"  editable="0"  color="#c0c0c0"  version="FlowJo-10.4.2"  status="FINALIZED"  transforms:id="4191c301-7a38-4e34-9971-95f3b2d6b3c2"  suffix="" >
         <data-type:parameters>
           <data-type:parameter data-type:name="FITC-A" />
           <data-type:parameter data-type:name="PerCP-Cy5-5-A" />
           <data-type:parameter data-type:name="APC-A" />
         </data-type:parameters>
         <transforms:spillover data-type:parameter="FITC-A" >
           <transforms:coefficient data-type:parameter="FITC-A"  transforms:value="1" />
           <transforms:coefficient data-type:parameter="PerCP-Cy5-5-A"  transforms:value="0.0195066798" />
           <transforms:coefficient data-type:parameter="APC-A"  transforms:value="0" />
         </transforms:spillover>
         <transforms:spillover data-type:parameter="PerCP-Cy5-5-A" >
           <transforms:coefficient data-type:parameter="FITC-A"  transforms:value="0.0144011648" />
           <transforms:coefficient data-type:parameter="PerCP-Cy5-5-A"  transforms:value="1" />
           <transforms:coefficient data-type:parameter="APC-A"  transforms:value="0.0030621155" />
         </transforms:spillover>
         <transforms:spillover data-type:parameter="APC-A" >
           <transforms:coefficient data-type:parameter="FITC-A"  transforms:value="0.0141878845" />
           <transforms:coefficient data-type:parameter="PerCP-Cy5-5-A"  transforms:value="0.1626360416" />
           <transforms:coefficient data-type:parameter="APC-A"  transforms:value="1" />
         </transforms:spillover>
       </transforms:spilloverMatrix>
       <Transformations>
         <transforms:linear transforms:minRange="0"  transforms:maxRange="262144"  gain="1" >
           <data-type:parameter data-type:name="FSC-A" />
         </transforms:linear>
         <transforms:linear transforms:minRange="0"  transforms:maxRange="262144"  gain="1" >
           <data-type:parameter data-type:name="FSC-H" />
         </transforms:linear>
         <transforms:linear transforms:minRange="0"  transforms:maxRange="262144"  gain="1" >
           <data-type:parameter data-type:name="FSC-W" />
         </transforms:linear>
         <transforms:linear transforms:minRange="0"  transforms:maxRange="262144"  gain="1" >
           <data-type:parameter data-type:name="SSC-A" />
         </transforms:linear>
         <transforms:biex transforms:length="256"  transforms:maxRange="262144.0000291775"  transforms:neg="0"  transforms:width="-12.5892541179"  transforms:pos="4.418539922" >
           <data-type:parameter data-type:name="FITC-A" />
         </transforms:biex>
         <transforms:biex transforms:length="256"  transforms:maxRange="262144.0000291775"  transforms:neg="0"  transforms:width="-12.5892541179"  transforms:pos="4.418539922" >
           <data-type:parameter data-type:name="PerCP-Cy5-5-A" />
         </transforms:biex>
         <transforms:biex transforms:length="256"  transforms:maxRange="262144.0000291775"  transforms:neg="0"  transforms:width="-3.9810717055"  transforms:pos="4.418539922" >
           <data-type:parameter data-type:name="APC-A" />
         </transforms:biex>
         <transforms:linear transforms:minRange="0.5791431698"  transforms:maxRange="61"  gain="0.0102684959" >
           <data-type:parameter data-type:name="Time" />
         </transforms:linear>
         <transforms:biex transforms:length="256"  transforms:maxRange="262144.0000291775"  transforms:neg="0"  transforms:width="-12.5892541179"  transforms:pos="4.418539922" >
           <data-type:parameter data-type:name="Comp-FITC-A" />
         </transforms:biex>
         <transforms:biex transforms:length="256"  transforms:maxRange="262144.0000291775"  transforms:neg="0"  transforms:width="-12.5892541179"  transforms:pos="4.418539922" >
           <data-type:parameter data-type:name="Comp-PerCP-Cy5-5-A" />
         </transforms:biex>
         <transforms:biex transforms:length="256"  transforms:maxRange="262144.0000291775"  transforms:neg="0"  transforms:width="-3.9810717055"  transforms:pos="4.418539922" >
           <data-type:parameter data-type:name="Comp-APC-A" />
         </transforms:biex>
       </Transformations>
       <Keywords>
         <Keyword name="CST REGULATORY STATUS"  value="RUO Performance Check" />
         <Keyword name="CST PERFORMANCE EXPIRED"  value="2017-05-20T15:37:09-04:00" />
         <Keyword name="CST BEADS EXPIRED"  value="True" />
         <Keyword name="CST BASELINE DATE"  value="2017-05-19T15:32:45-04:00" />
         <Keyword name="CST SETUP DATE"  value="2017-05-19T15:37:09-04:00" />
         <Keyword name="CYTOMETER CONFIG CREATE DATE"  value="2014-11-13T10:48:36-05:00" />
         <Keyword name="CYTOMETER CONFIG NAME"  value="CST NIH 3-Blue 6-Violet 3-Red 4-Yel Gr" />
         <Keyword name="CST BEADS LOT ID"  value="60125" />
         <Keyword name="CST SETUP STATUS"  value="SUCCESS" />
         <Keyword name="P8MS"  value="0" />
         <Keyword name="P8BS"  value="0" />
         <Keyword name="$P8G"  value="0.01" />
         <Keyword name="$P8E"  value="0,0" />
         <Keyword name="$P8B"  value="32" />
         <Keyword name="$P8R"  value="262144" />
         <Keyword name="$P8N"  value="Time" />
         <Keyword name="P7MS"  value="0" />
         <Keyword name="P7BS"  value="53" />
         <Keyword name="P7DISPLAY"  value="LOG" />
         <Keyword name="$P7G"  value="1.0" />
         <Keyword name="$P7V"  value="350" />
         <Keyword name="$P7E"  value="0,0" />
         <Keyword name="$P7B"  value="32" />
         <Keyword name="$P7R"  value="262144" />
         <Keyword name="$P7S"  value="AnnexinV" />
         <Keyword name="$P7N"  value="APC-A" />
         <Keyword name="P6MS"  value="0" />
         <Keyword name="P6BS"  value="236" />
         <Keyword name="P6DISPLAY"  value="LOG" />
         <Keyword name="$P6G"  value="1.0" />
         <Keyword name="$P6V"  value="560" />
         <Keyword name="$P6E"  value="0,0" />
         <Keyword name="$P6B"  value="32" />
         <Keyword name="$P6R"  value="262144" />
         <Keyword name="$P6S"  value="7-AAD" />
         <Keyword name="$P6N"  value="PerCP-Cy5-5-A" />
         <Keyword name="P5MS"  value="0" />
         <Keyword name="P5BS"  value="127" />
         <Keyword name="P5DISPLAY"  value="LOG" />
         <Keyword name="$P5G"  value="1.0" />
         <Keyword name="$P5V"  value="350" />
         <Keyword name="$P5E"  value="0,0" />
         <Keyword name="$P5B"  value="32" />
         <Keyword name="$P5R"  value="262144" />
         <Keyword name="$P5S"  value="GFP" />
         <Keyword name="$P5N"  value="FITC-A" />
         <Keyword name="P4MS"  value="0" />
         <Keyword name="P4BS"  value="0" />
         <Keyword name="P4DISPLAY"  value="LIN" />
         <Keyword name="$P4G"  value="1.0" />
         <Keyword name="$P4V"  value="265" />
         <Keyword name="$P4E"  value="0,0" />
         <Keyword name="$P4B"  value="32" />
         <Keyword name="$P4R"  value="262144" />
         <Keyword name="$P4N"  value="SSC-A" />
         <Keyword name="P3MS"  value="0" />
         <Keyword name="P3BS"  value="-1" />
         <Keyword name="$P3G"  value="1.0" />
         <Keyword name="$P3V"  value="240" />
         <Keyword name="$P3E"  value="0,0" />
         <Keyword name="$P3B"  value="32" />
         <Keyword name="$P3R"  value="262144" />
         <Keyword name="$P3N"  value="FSC-W" />
         <Keyword name="P2MS"  value="0" />
         <Keyword name="P2BS"  value="0" />
         <Keyword name="P2DISPLAY"  value="LIN" />
         <Keyword name="$P2G"  value="1.0" />
         <Keyword name="$P2V"  value="240" />
         <Keyword name="$P2E"  value="0,0" />
         <Keyword name="$P2B"  value="32" />
         <Keyword name="$P2R"  value="262144" />
         <Keyword name="$P2N"  value="FSC-H" />
         <Keyword name="P1MS"  value="0" />
         <Keyword name="P1BS"  value="0" />
         <Keyword name="P1DISPLAY"  value="LIN" />
         <Keyword name="$P1G"  value="1.0" />
         <Keyword name="$P1V"  value="240" />
         <Keyword name="$P1E"  value="0,0" />
         <Keyword name="$P1B"  value="32" />
         <Keyword name="$P1R"  value="262144" />
         <Keyword name="$P1N"  value="FSC-A" />
         <Keyword name="THRESHOLD"  value="FSC,5000" />
         <Keyword name="APPLY COMPENSATION"  value="TRUE" />
         <Keyword name="SPILL"  value="3,FITC-A,PerCP-Cy5-5-A,APC-A,1,0.019506680044913315,0,0.014401164721456632,1,0.0030621155356915924,0.014187884287003781,0.1626360409732049,1" />
         <Keyword name="$TIMESTEP"  value="0.01" />
         <Keyword name="LASER4ASF"  value="0.90" />
         <Keyword name="LASER4DELAY"  value="140.61" />
         <Keyword name="LASER4NAME"  value="Yel Gr" />
         <Keyword name="LASER3ASF"  value="0.52" />
         <Keyword name="LASER3DELAY"  value="35.22" />
         <Keyword name="LASER3NAME"  value="Violet" />
         <Keyword name="LASER2ASF"  value="0.63" />
         <Keyword name="LASER2DELAY"  value="105.04" />
         <Keyword name="LASER2NAME"  value="Red" />
         <Keyword name="LASER1ASF"  value="0.81" />
         <Keyword name="LASER1DELAY"  value="0.00" />
         <Keyword name="LASER1NAME"  value="Blue" />
         <Keyword name="PREF GW NAME"  value="Global Sheet1" />
         <Keyword name="$INST"  value=" " />
         <Keyword name="AUTOBS"  value="TRUE" />
         <Keyword name="FSC ASF"  value="0.71" />
         <Keyword name="$OP"  value="Mindy" />
         <Keyword name="EXPORT TIME"  value="26-JUN-2017-14:30:52" />
         <Keyword name="EXPORT USER NAME"  value="Mindy" />
         <Keyword name="WINDOW EXTENSION"  value="10.00" />
         <Keyword name="CYTNUM"  value="H656385044" />
         <Keyword name="SETTINGS"  value="Cytometer" />
         <Keyword name="$CYT"  value="LSRFortessa X20 (LSRFortessa)" />
         <Keyword name="$ETIM"  value="13:18:50" />
         <Keyword name="$BTIM"  value="13:17:49" />
         <Keyword name="$DATE"  value="23-JUN-2017" />
         <Keyword name="GUID"  value="4d1edcd0-c447-468b-826c-3ac08f64a70e" />
         <Keyword name="EXPERIMENT NAME"  value="Apotosis-20170623" />
         <Keyword name="$SRC"  value="Sample3" />
         <Keyword name="TUBE NAME"  value="Vector" />
         <Keyword name="CREATOR"  value="BD FACSDiva Software Version 8.0.1" />
         <Keyword name="$NEXTDATA"  value="0" />
         <Keyword name="$DATATYPE"  value="F" />
         <Keyword name="$BYTEORD"  value="4,3,2,1" />
         <Keyword name="$MODE"  value="L" />
         <Keyword name="$PAR"  value="8" />
         <Keyword name="$TOT"  value="32807              " />
         <Keyword name="$SYS"  value="Windows 7 6.1" />
         <Keyword name="$FIL"  value="Sample3_Vector_013.fcs" />
         <Keyword name="$ENDDATA"  value="1052205            " />
         <Keyword name="$BEGINDATA"  value="2382" />
         <Keyword name="$ENDSTEXT"  value="0" />
         <Keyword name="$BEGINSTEXT"  value="0" />
         <Keyword name="$ENDANALYSIS"  value="0" />
         <Keyword name="$BEGINANALYSIS"  value="0" />
         <Keyword name="FJ_FCS_VERSION"  value="3" />
         <Keyword name="$P1S"  value="" />
         <Keyword name="$P2S"  value="" />
         <Keyword name="$P3S"  value="" />
         <Keyword name="$P4S"  value="" />
         <Keyword name="$P8S"  value="" />
         <Keyword name="$P9N"  value="Comp-FITC-A" />
         <Keyword name="$P9S"  value="GFP" />
         <Keyword name="$P9R"  value="262144" />
         <Keyword name="$P10N"  value="Comp-PerCP-Cy5-5-A" />
         <Keyword name="$P10S"  value="7-AAD" />
         <Keyword name="$P10R"  value="262144" />
         <Keyword name="$P11N"  value="Comp-APC-A" />
         <Keyword name="$P11S"  value="AnnexinV" />
         <Keyword name="$P11R"  value="262144" />
       </Keywords>
       <SampleNode name="Sample3_Vector_013.fcs"  annotation=""  owningGroup=""  expanded="1"  sortPriority="10"  count="32807"  sampleID="16" >
         <Graph smoothing="0"  backColor="#ffffff"  foreColor="#000000"  type="Histogram"  fast="1" >
           <Axis dimension="x"  name="Comp-APC-A"  label=""  auto="auto" />
           <Axis dimension="y"  name=""  label=""  auto="auto" />
           <GraphSettings level="5%"  smoothingHighResolution="1"  contourHighResolution="1"  histogramSmoothingCount="0"  graphResolution="256"  showOutliers="0"  drawLargeDots="0"  dotsToDraw="8000"  tint="le.chartfill.none"  lineWeight="le.lineweight.normal"  lineStyle="le.linestyle.solid" />
           <GraphEnvironment showGrid="0"  showAxes="H"  showGates="1"  showFreqOnPlots="1"  showGateNameOnPlots="1"  showMedians="0"  showUncomped="0"  addEventParam="0"  lastYAxisName="" >
             <TextTraits font="SansSerif"  size="11"  name="Labels"  style="plain"  color="#000000"  background="#00ffffff"  just="left" />
             <TextTraits font="SansSerif"  size="11"  name="LayoutGates"  style="plain"  color="#000000"  background="#00ffffff"  just="left" />
             <TextTraits font="SansSerif"  size="9"  name="Numbers"  style="plain"  color="#000000"  background="#00ffffff"  just="left" />
             <TextTraits font="SansSerif"  size="9"  name="Legend"  style="plain"  color="#000000"  background="#00ffffff"  just="left" />
             <WindowPosition x="0"  y="23"  width="657"  height="897"  displayed="0"  panelState="++" />
           </GraphEnvironment>
         </Graph>
         <Subpopulations>
           <Population name="Lymphocytes"  annotation=""  owningGroup="Overexpression"  expanded="1"  sortPriority="10"  count="22723" >
             <Graph smoothing="1"  backColor="#ffffff"  foreColor="#000000"  type="Histogram"  fast="1" >
               <Axis dimension="x"  name="Comp-FITC-A"  label=""  auto="auto" />
               <Axis dimension="y"  name=""  label=""  auto="auto" />
               <GraphSettings level="5%"  smoothingHighResolution="1"  contourHighResolution="1"  histogramSmoothingCount="0"  graphResolution="256"  showOutliers="0"  drawLargeDots="0"  dotsToDraw="8000"  tint="le.chartfill.none"  lineWeight="le.lineweight.normal"  lineStyle="le.linestyle.solid" />
               <GraphEnvironment showGrid="0"  showAxes="tnlTNL"  showGates="1"  showFreqOnPlots="1"  showGateNameOnPlots="1"  showMedians="0"  showUncomped="0"  addEventParam="0"  lastYAxisName="" >
                 <TextTraits font="SansSerif"  size="11"  name="Labels"  style="plain"  color="#000000"  background="#00ffffff"  just="left" />
                 <TextTraits font="SansSerif"  size="11"  name="LayoutGates"  style="plain"  color="#000000"  background="#00ffffff"  just="left" />
                 <TextTraits font="SansSerif"  size="9"  name="Numbers"  style="plain"  color="#000000"  background="#00ffffff"  just="left" />
                 <TextTraits font="SansSerif"  size="9"  name="Legend"  style="plain"  color="#000000"  background="#00ffffff"  just="left" />
                 <WindowPosition x="1505"  y="120"  width="821"  height="898"  displayed="1"  panelState="---" />
               </GraphEnvironment>
             </Graph>
             <Gate gating:id="ID1563422084" >
               <gating:PolygonGate eventsInside="1"  annoOffsetX="0"  annoOffsetY="0"  tint="#000000"  isTinted="0"  lineWeight="Normal"  userDefined="1"  quadId="-1"  gateResolution="256" >
                 <gating:dimension>
                   <data-type:fcs-dimension data-type:name="FSC-A" />
                 </gating:dimension>
                 <gating:dimension>
                   <data-type:fcs-dimension data-type:name="SSC-A" />
                 </gating:dimension>
                 <gating:vertex>
                   <gating:coordinate data-type:value="9567.299270073" />
                   <gating:coordinate data-type:value="51846.2577777778" />
                 </gating:vertex>
                 <gating:vertex>
                   <gating:coordinate data-type:value="32146.1255474453" />
                   <gating:coordinate data-type:value="2330.1688888889" />
                 </gating:vertex>
                 <gating:vertex>
                   <gating:coordinate data-type:value="250663.2408759124" />
                   <gating:coordinate data-type:value="33787.4488888889" />
                 </gating:vertex>
                 <gating:vertex>
                   <gating:coordinate data-type:value="257551.696350365" />
                   <gating:coordinate data-type:value="259231.2888888889" />
                 </gating:vertex>
                 <gating:vertex>
                   <gating:coordinate data-type:value="42861.500729927" />
                   <gating:coordinate data-type:value="248745.5288888889" />
                 </gating:vertex>
                 <gating:vertex>
                   <gating:coordinate data-type:value="13394.2189781022" />
                   <gating:coordinate data-type:value="163694.3644444445" />
                 </gating:vertex>
               </gating:PolygonGate>
             </Gate>
             <Subpopulations>
               <Population name="GFP+"  annotation=""  owningGroup="Overexpression"  expanded="1"  sortPriority="10"  count="9800" >
                 <Graph smoothing="0"  backColor="#ffffff"  foreColor="#000000"  type="Pseudocolor"  fast="1" >
                   <Axis dimension="x"  name="Comp-APC-A"  label=""  auto="auto" />
                   <Axis dimension="y"  name="Comp-PerCP-Cy5-5-A"  label=""  auto="auto" />
                   <GraphSettings level="5%"  smoothingHighResolution="1"  contourHighResolution="1"  histogramSmoothingCount="0"  graphResolution="256"  showOutliers="0"  drawLargeDots="0"  dotsToDraw="8000"  tint="le.chartfill.none"  lineWeight="le.lineweight.normal"  lineStyle="le.linestyle.solid" />
                   <GraphEnvironment showGrid="0"  showAxes="tnlTNL"  showGates="1"  showFreqOnPlots="1"  showGateNameOnPlots="1"  showMedians="0"  showUncomped="0"  addEventParam="0"  lastYAxisName="" >
                     <TextTraits font="SansSerif"  size="11"  name="Labels"  style="plain"  color="#000000"  background="#00ffffff"  just="left" />
                     <TextTraits font="SansSerif"  size="11"  name="LayoutGates"  style="plain"  color="#000000"  background="#00ffffff"  just="left" />
                     <TextTraits font="SansSerif"  size="9"  name="Numbers"  style="plain"  color="#000000"  background="#00ffffff"  just="left" />
                     <TextTraits font="SansSerif"  size="9"  name="Legend"  style="plain"  color="#000000"  background="#00ffffff"  just="left" />
                     <WindowPosition x="809"  y="307"  width="821"  height="1060"  displayed="0"  panelState="---" />
                   </GraphEnvironment>
                 </Graph>
                 <Gate gating:id="ID953076137"  gating:parent_id="ID1563422084" >
                   <gating:RectangleGate eventsInside="1"  annoOffsetX="0"  annoOffsetY="0"  tint="#000000"  isTinted="0"  lineWeight="Normal"  userDefined="1" >
                     <gating:dimension gating:min="367.20451704724695"  yRatio="0.7888888888888889" >
                       <data-type:fcs-dimension data-type:name="Comp-FITC-A" />
                     </gating:dimension>
                   </gating:RectangleGate>
                 </Gate>
                 <Subpopulations>
                   <Population name="AnnexinV, 7-AAD subset"  annotation=""  owningGroup="Overexpression"  expanded="1"  sortPriority="10"  count="9215" >
                     <Graph smoothing="0"  backColor="#ffffff"  foreColor="#000000"  type="Pseudocolor"  fast="1" >
                       <Axis dimension="x"  name="Comp-APC-A"  label=""  auto="auto" />
                       <Axis dimension="y"  name="Comp-PerCP-Cy5-5-A"  label=""  auto="auto" />
                       <GraphSettings level="5%"  smoothingHighResolution="1"  contourHighResolution="1"  histogramSmoothingCount="0"  graphResolution="256"  showOutliers="0"  drawLargeDots="0"  dotsToDraw="8000"  tint="le.chartfill.none"  lineWeight="le.lineweight.normal"  lineStyle="le.linestyle.solid" />
                       <GraphEnvironment showGrid="0"  showAxes="tnlTNL"  showGates="1"  showFreqOnPlots="1"  showGateNameOnPlots="1"  showMedians="0"  showUncomped="0"  addEventParam="0"  lastYAxisName="" >
                         <TextTraits font="SansSerif"  size="11"  name="Labels"  style="plain"  color="#000000"  background="#00ffffff"  just="left" />
                         <TextTraits font="SansSerif"  size="11"  name="LayoutGates"  style="plain"  color="#000000"  background="#00ffffff"  just="left" />
                         <TextTraits font="SansSerif"  size="9"  name="Numbers"  style="plain"  color="#000000"  background="#00ffffff"  just="left" />
                         <TextTraits font="SansSerif"  size="9"  name="Legend"  style="plain"  color="#000000"  background="#00ffffff"  just="left" />
                         <WindowPosition x="809"  y="307"  width="821"  height="1060"  displayed="1"  panelState="---" />
                       </GraphEnvironment>
                     </Graph>
                     <Gate gating:id="ID1407573722"  gating:parent_id="ID953076137" >
                       <gating:RectangleGate eventsInside="1"  annoOffsetX="-152"  annoOffsetY="94"  tint="#ff0000"  isTinted="0"  lineWeight="Heavy"  userDefined="1"  percentX="0"  percentY="0" >
                         <gating:dimension gating:min="-40.85873497570995"  gating:max="4787.210601970518" >
                           <data-type:fcs-dimension data-type:name="Comp-APC-A" />
                         </gating:dimension>
                         <gating:dimension gating:min="-173.39313987464573"  gating:max="503.2759861832873" >
                           <data-type:fcs-dimension data-type:name="Comp-PerCP-Cy5-5-A" />
                         </gating:dimension>
                       </gating:RectangleGate>
                     </Gate>
                   </Population>
                   <Population name="AnnexinV, 7-AAD subset-1"  annotation=""  owningGroup="Overexpression"  expanded="1"  sortPriority="10"  count="173" >
                     <Graph smoothing="0"  backColor="#ffffff"  foreColor="#000000"  type="Pseudocolor"  fast="1" >
                       <Axis dimension="x"  name="Comp-APC-A"  label=""  auto="auto" />
                       <Axis dimension="y"  name="Comp-PerCP-Cy5-5-A"  label=""  auto="auto" />
                       <GraphSettings level="5%"  smoothingHighResolution="1"  contourHighResolution="1"  histogramSmoothingCount="0"  graphResolution="256"  showOutliers="0"  drawLargeDots="0"  dotsToDraw="8000"  tint="le.chartfill.none"  lineWeight="le.lineweight.normal"  lineStyle="le.linestyle.solid" />
                       <GraphEnvironment showGrid="0"  showAxes="tnlTNL"  showGates="1"  showFreqOnPlots="1"  showGateNameOnPlots="1"  showMedians="0"  showUncomped="0"  addEventParam="0"  lastYAxisName="" >
                         <TextTraits font="SansSerif"  size="11"  name="Labels"  style="plain"  color="#000000"  background="#00ffffff"  just="left" />
                         <TextTraits font="SansSerif"  size="11"  name="LayoutGates"  style="plain"  color="#000000"  background="#00ffffff"  just="left" />
                         <TextTraits font="SansSerif"  size="9"  name="Numbers"  style="plain"  color="#000000"  background="#00ffffff"  just="left" />
                         <TextTraits font="SansSerif"  size="9"  name="Legend"  style="plain"  color="#000000"  background="#00ffffff"  just="left" />
                         <WindowPosition x="809"  y="307"  width="821"  height="1060"  displayed="0"  panelState="---" />
                       </GraphEnvironment>
                     </Graph>
                     <Gate gating:id="ID79357090"  gating:parent_id="ID953076137" >
                       <gating:RectangleGate eventsInside="1"  annoOffsetX="56"  annoOffsetY="-170"  tint="#ff0000"  isTinted="0"  lineWeight="Heavy"  userDefined="1"  percentX="0"  percentY="0" >
                         <gating:dimension gating:min="4858.321215049077"  gating:max="266339.0851341822" >
                           <data-type:fcs-dimension data-type:name="Comp-APC-A" />
                         </gating:dimension>
                         <gating:dimension gating:min="488.90537407760536"  gating:max="272566.6657388708" >
                           <data-type:fcs-dimension data-type:name="Comp-PerCP-Cy5-5-A" />
                         </gating:dimension>
                       </gating:RectangleGate>
                     </Gate>
                   </Population>
                 </Subpopulations>
               </Population>
               <Population name="GFP-"  annotation=""  owningGroup="Overexpression"  expanded="1"  sortPriority="10"  count="12923" >
                 <Graph smoothing="0"  backColor="#ffffff"  foreColor="#000000"  type="Pseudocolor"  fast="1" >
                   <Axis dimension="x"  name="Comp-PerCP-Cy5-5-A"  label=""  auto="auto" />
                   <Axis dimension="y"  name="Comp-APC-A"  label=""  auto="auto" />
                   <GraphSettings level="5%"  smoothingHighResolution="1"  contourHighResolution="1"  histogramSmoothingCount="0"  graphResolution="256"  showOutliers="0"  drawLargeDots="0"  dotsToDraw="8000"  tint="le.chartfill.none"  lineWeight="le.lineweight.normal"  lineStyle="le.linestyle.solid" />
                   <GraphEnvironment showGrid="0"  showAxes="tnlTNL"  showGates="1"  showFreqOnPlots="1"  showGateNameOnPlots="1"  showMedians="0"  showUncomped="0"  addEventParam="0"  lastYAxisName="" >
                     <TextTraits font="SansSerif"  size="11"  name="Labels"  style="plain"  color="#000000"  background="#00ffffff"  just="left" />
                     <TextTraits font="SansSerif"  size="11"  name="LayoutGates"  style="plain"  color="#000000"  background="#00ffffff"  just="left" />
                     <TextTraits font="SansSerif"  size="9"  name="Numbers"  style="plain"  color="#000000"  background="#00ffffff"  just="left" />
                     <TextTraits font="SansSerif"  size="9"  name="Legend"  style="plain"  color="#000000"  background="#00ffffff"  just="left" />
                     <WindowPosition x="1493"  y="160"  width="888"  height="1031"  displayed="1"  panelState="---" />
                   </GraphEnvironment>
                 </Graph>
                 <Gate gating:id="ID643525244"  gating:parent_id="ID1563422084" >
                   <gating:RectangleGate eventsInside="1"  annoOffsetX="0"  annoOffsetY="0"  tint="#000000"  isTinted="0"  lineWeight="Normal"  userDefined="1" >
                     <gating:dimension gating:max="367.20451704724695"  yRatio="0.7387171163611548" >
                       <data-type:fcs-dimension data-type:name="Comp-FITC-A" />
                     </gating:dimension>
                   </gating:RectangleGate>
                 </Gate>
                 <Subpopulations>
                   <Population name="Apotosis"  annotation=""  owningGroup="Overexpression"  expanded="1"  sortPriority="10"  count="7411" >
                     <Graph smoothing="0"  backColor="#ffffff"  foreColor="#000000"  type="Pseudocolor"  fast="1" >
                       <Axis dimension="x"  name="Comp-PerCP-Cy5-5-A"  label=""  auto="auto" />
                       <Axis dimension="y"  name="Comp-APC-A"  label=""  auto="auto" />
                       <GraphSettings level="5%"  smoothingHighResolution="1"  contourHighResolution="1"  histogramSmoothingCount="0"  graphResolution="256"  showOutliers="0"  drawLargeDots="0"  dotsToDraw="8000"  tint="le.chartfill.none"  lineWeight="le.lineweight.normal"  lineStyle="le.linestyle.solid" />
                       <GraphEnvironment showGrid="0"  showAxes="tnlTNL"  showGates="1"  showFreqOnPlots="1"  showGateNameOnPlots="1"  showMedians="0"  showUncomped="0"  addEventParam="0"  lastYAxisName="" >
                         <TextTraits font="SansSerif"  size="11"  name="Labels"  style="plain"  color="#000000"  background="#00ffffff"  just="left" />
                         <TextTraits font="SansSerif"  size="11"  name="LayoutGates"  style="plain"  color="#000000"  background="#00ffffff"  just="left" />
                         <TextTraits font="SansSerif"  size="9"  name="Numbers"  style="plain"  color="#000000"  background="#00ffffff"  just="left" />
                         <TextTraits font="SansSerif"  size="9"  name="Legend"  style="plain"  color="#000000"  background="#00ffffff"  just="left" />
                         <WindowPosition x="1493"  y="160"  width="888"  height="1031"  displayed="1"  panelState="---" />
                       </GraphEnvironment>
                     </Graph>
                     <Gate gating:id="ID1746304159"  gating:parent_id="ID643525244" >
                       <gating:PolygonGate eventsInside="1"  annoOffsetX="0"  annoOffsetY="0"  tint="#000000"  isTinted="0"  lineWeight="Normal"  userDefined="1"  quadId="-1"  gateResolution="256" >
                         <gating:dimension>
                           <data-type:fcs-dimension data-type:name="Comp-PerCP-Cy5-5-A" />
                         </gating:dimension>
                         <gating:dimension>
                           <data-type:fcs-dimension data-type:name="Comp-APC-A" />
                         </gating:dimension>
                         <gating:vertex>
                           <gating:coordinate data-type:value="228.146282463" />
                           <gating:coordinate data-type:value="52663.8013791007" />
                         </gating:vertex>
                         <gating:vertex>
                           <gating:coordinate data-type:value="351.8884687435" />
                           <gating:coordinate data-type:value="455.0981455413" />
                         </gating:vertex>
                         <gating:vertex>
                           <gating:coordinate data-type:value="43408.9499255946" />
                           <gating:coordinate data-type:value="440.2876325719" />
                         </gating:vertex>
                         <gating:vertex>
                           <gating:coordinate data-type:value="47071.7733283494" />
                           <gating:coordinate data-type:value="96975.5474448186" />
                         </gating:vertex>
                         <gating:vertex>
                           <gating:coordinate data-type:value="254.9272353946" />
                           <gating:coordinate data-type:value="82884.4060240912" />
                         </gating:vertex>
                       </gating:PolygonGate>
                     </Gate>
                   </Population>
                 </Subpopulations>
               </Population>
             </Subpopulations>
           </Population>
         </Subpopulations>
       </SampleNode>
     </Sample>
     <Sample>
       <DataSet uri="file:/Users/renm3/Desktop/Flow%20data/Retro-virus-overexpression/Apotosis-20170623/Compensation%20Controls_7-AAD%20PerCP-Cy5-5%20Stained%20Control_003.fcs"  sampleID="1" />
       <Transformations>
         <transforms:linear transforms:minRange="0"  transforms:maxRange="262144"  gain="1" >
           <data-type:parameter data-type:name="FSC-A" />
         </transforms:linear>
         <transforms:linear transforms:minRange="0"  transforms:maxRange="262144"  gain="1" >
           <data-type:parameter data-type:name="FSC-H" />
         </transforms:linear>
         <transforms:linear transforms:minRange="0"  transforms:maxRange="262144"  gain="1" >
           <data-type:parameter data-type:name="FSC-W" />
         </transforms:linear>
         <transforms:linear transforms:minRange="0"  transforms:maxRange="262144"  gain="1" >
           <data-type:parameter data-type:name="SSC-A" />
         </transforms:linear>
         <transforms:biex transforms:length="256"  transforms:maxRange="262144.0000291775"  transforms:neg="0"  transforms:width="-100"  transforms:pos="4.418539922" >
           <data-type:parameter data-type:name="FITC-A" />
         </transforms:biex>
         <transforms:biex transforms:length="256"  transforms:maxRange="262144.0000291775"  transforms:neg="0"  transforms:width="-100"  transforms:pos="4.418539922" >
           <data-type:parameter data-type:name="PerCP-Cy5-5-A" />
         </transforms:biex>
         <transforms:biex transforms:length="256"  transforms:maxRange="262144.0000291775"  transforms:neg="0"  transforms:width="-100"  transforms:pos="4.418539922" >
           <data-type:parameter data-type:name="APC-A" />
         </transforms:biex>
         <transforms:linear transforms:minRange="0.6497310716"  transforms:maxRange="13"  gain="0.0107571369" >
           <data-type:parameter data-type:name="Time" />
         </transforms:linear>
       </Transformations>
       <Keywords>
         <Keyword name="CST REGULATORY STATUS"  value="RUO Performance Check" />
         <Keyword name="CST PERFORMANCE EXPIRED"  value="2017-05-20T15:37:09-04:00" />
         <Keyword name="CST BEADS EXPIRED"  value="True" />
         <Keyword name="CST BASELINE DATE"  value="2017-05-19T15:32:45-04:00" />
         <Keyword name="CST SETUP DATE"  value="2017-05-19T15:37:09-04:00" />
         <Keyword name="CYTOMETER CONFIG CREATE DATE"  value="2014-11-13T10:48:36-05:00" />
         <Keyword name="CYTOMETER CONFIG NAME"  value="CST NIH 3-Blue 6-Violet 3-Red 4-Yel Gr" />
         <Keyword name="CST BEADS LOT ID"  value="60125" />
         <Keyword name="CST SETUP STATUS"  value="SUCCESS" />
         <Keyword name="P8MS"  value="0" />
         <Keyword name="P8BS"  value="0" />
         <Keyword name="$P8G"  value="0.01" />
         <Keyword name="$P8E"  value="0,0" />
         <Keyword name="$P8B"  value="32" />
         <Keyword name="$P8R"  value="262144" />
         <Keyword name="$P8N"  value="Time" />
         <Keyword name="P7MS"  value="0" />
         <Keyword name="P7BS"  value="37" />
         <Keyword name="P7DISPLAY"  value="LOG" />
         <Keyword name="$P7G"  value="1.0" />
         <Keyword name="$P7V"  value="350" />
         <Keyword name="$P7E"  value="0,0" />
         <Keyword name="$P7B"  value="32" />
         <Keyword name="$P7R"  value="262144" />
         <Keyword name="$P7N"  value="APC-A" />
         <Keyword name="P6MS"  value="0" />
         <Keyword name="P6BS"  value="137" />
         <Keyword name="P6DISPLAY"  value="LOG" />
         <Keyword name="$P6G"  value="1.0" />
         <Keyword name="$P6V"  value="560" />
         <Keyword name="$P6E"  value="0,0" />
         <Keyword name="$P6B"  value="32" />
         <Keyword name="$P6R"  value="262144" />
         <Keyword name="$P6S"  value="7-AAD" />
         <Keyword name="$P6N"  value="PerCP-Cy5-5-A" />
         <Keyword name="P5MS"  value="0" />
         <Keyword name="P5BS"  value="42" />
         <Keyword name="P5DISPLAY"  value="LOG" />
         <Keyword name="$P5G"  value="1.0" />
         <Keyword name="$P5V"  value="350" />
         <Keyword name="$P5E"  value="0,0" />
         <Keyword name="$P5B"  value="32" />
         <Keyword name="$P5R"  value="262144" />
         <Keyword name="$P5N"  value="FITC-A" />
         <Keyword name="P4MS"  value="0" />
         <Keyword name="P4BS"  value="0" />
         <Keyword name="P4DISPLAY"  value="LIN" />
         <Keyword name="$P4G"  value="1.0" />
         <Keyword name="$P4V"  value="265" />
         <Keyword name="$P4E"  value="0,0" />
         <Keyword name="$P4B"  value="32" />
         <Keyword name="$P4R"  value="262144" />
         <Keyword name="$P4N"  value="SSC-A" />
         <Keyword name="P3MS"  value="0" />
         <Keyword name="P3BS"  value="-1" />
         <Keyword name="$P3G"  value="1.0" />
         <Keyword name="$P3V"  value="240" />
         <Keyword name="$P3E"  value="0,0" />
         <Keyword name="$P3B"  value="32" />
         <Keyword name="$P3R"  value="262144" />
         <Keyword name="$P3N"  value="FSC-W" />
         <Keyword name="P2MS"  value="0" />
         <Keyword name="P2BS"  value="0" />
         <Keyword name="P2DISPLAY"  value="LIN" />
         <Keyword name="$P2G"  value="1.0" />
         <Keyword name="$P2V"  value="240" />
         <Keyword name="$P2E"  value="0,0" />
         <Keyword name="$P2B"  value="32" />
         <Keyword name="$P2R"  value="262144" />
         <Keyword name="$P2N"  value="FSC-H" />
         <Keyword name="P1MS"  value="0" />
         <Keyword name="P1BS"  value="0" />
         <Keyword name="P1DISPLAY"  value="LIN" />
         <Keyword name="$P1G"  value="1.0" />
         <Keyword name="$P1V"  value="240" />
         <Keyword name="$P1E"  value="0,0" />
         <Keyword name="$P1B"  value="32" />
         <Keyword name="$P1R"  value="262144" />
         <Keyword name="$P1N"  value="FSC-A" />
         <Keyword name="THRESHOLD"  value="FSC,5000" />
         <Keyword name="SPILL"  value="3,FITC-A,PerCP-Cy5-5-A,APC-A,1,0,0,0,1,0,0,0,1" />
         <Keyword name="$TIMESTEP"  value="0.01" />
         <Keyword name="LASER4ASF"  value="0.90" />
         <Keyword name="LASER4DELAY"  value="140.61" />
         <Keyword name="LASER4NAME"  value="Yel Gr" />
         <Keyword name="LASER3ASF"  value="0.52" />
         <Keyword name="LASER3DELAY"  value="35.22" />
         <Keyword name="LASER3NAME"  value="Violet" />
         <Keyword name="LASER2ASF"  value="0.63" />
         <Keyword name="LASER2DELAY"  value="105.04" />
         <Keyword name="LASER2NAME"  value="Red" />
         <Keyword name="LASER1ASF"  value="0.81" />
         <Keyword name="LASER1DELAY"  value="0.00" />
         <Keyword name="LASER1NAME"  value="Blue" />
         <Keyword name="$INST"  value=" " />
         <Keyword name="AUTOBS"  value="TRUE" />
         <Keyword name="FSC ASF"  value="0.71" />
         <Keyword name="$OP"  value="Mindy" />
         <Keyword name="EXPORT TIME"  value="26-JUN-2017-14:30:51" />
         <Keyword name="EXPORT USER NAME"  value="Mindy" />
         <Keyword name="WINDOW EXTENSION"  value="10.00" />
         <Keyword name="CYTNUM"  value="H656385044" />
         <Keyword name="SETTINGS"  value="Cytometer" />
         <Keyword name="$CYT"  value="LSRFortessa X20 (LSRFortessa)" />
         <Keyword name="$ETIM"  value="12:59:53" />
         <Keyword name="$BTIM"  value="12:59:40" />
         <Keyword name="$DATE"  value="23-JUN-2017" />
         <Keyword name="GUID"  value="46cc7647-c174-4c18-bded-38973969696c" />
         <Keyword name="EXPERIMENT NAME"  value="Apotosis-20170623" />
         <Keyword name="$SRC"  value="Compensation Controls" />
         <Keyword name="TUBE NAME"  value="7-AAD PerCP-Cy5-5 Stained Control" />
         <Keyword name="CREATOR"  value="BD FACSDiva Software Version 8.0.1" />
         <Keyword name="$NEXTDATA"  value="0" />
         <Keyword name="$DATATYPE"  value="F" />
         <Keyword name="$BYTEORD"  value="4,3,2,1" />
         <Keyword name="$MODE"  value="L" />
         <Keyword name="$PAR"  value="8" />
         <Keyword name="$TOT"  value="5000               " />
         <Keyword name="$SYS"  value="Windows 7 6.1" />
         <Keyword name="$FIL"  value="Compensation Controls_7-AAD PerCP-Cy5-5 Stained Control_003.fcs" />
         <Keyword name="$ENDDATA"  value="162294             " />
         <Keyword name="$BEGINDATA"  value="2295" />
         <Keyword name="$ENDSTEXT"  value="0" />
         <Keyword name="$BEGINSTEXT"  value="0" />
         <Keyword name="$ENDANALYSIS"  value="0" />
         <Keyword name="$BEGINANALYSIS"  value="0" />
         <Keyword name="FJ_FCS_VERSION"  value="3" />
         <Keyword name="$P1S"  value="" />
         <Keyword name="$P2S"  value="" />
         <Keyword name="$P3S"  value="" />
         <Keyword name="$P4S"  value="" />
         <Keyword name="$P5S"  value="" />
         <Keyword name="$P7S"  value="" />
         <Keyword name="$P8S"  value="" />
       </Keywords>
       <SampleNode name="Compensation Controls_7-AAD PerCP-Cy5-5 Stained Control_003.fcs"  annotation=""  owningGroup=""  expanded="1"  sortPriority="10"  count="5000"  sampleID="1" >
         <Graph smoothing="0"  backColor="#ffffff"  foreColor="#000000"  type="Histogram"  fast="1" >
           <Axis dimension="x"  name="FSC-A"  label=""  auto="auto" />
           <Axis dimension="y"  name=""  label=""  auto="auto" />
           <GraphSettings level="5%"  smoothingHighResolution="1"  contourHighResolution="1"  histogramSmoothingCount="0"  graphResolution="256"  showOutliers="0"  drawLargeDots="0"  dotsToDraw="8000"  tint="le.chartfill.none"  lineWeight="le.lineweight.normal"  lineStyle="le.linestyle.solid" />
           <GraphEnvironment showGrid="0"  showAxes="tnlTNL"  showGates="1"  showFreqOnPlots="1"  showGateNameOnPlots="1"  showMedians="0"  showUncomped="0"  addEventParam="0"  lastYAxisName="" >
             <TextTraits font="SansSerif"  size="11"  name="Labels"  style="plain"  color="#000000"  background="#00ffffff"  just="left" />
             <TextTraits font="SansSerif"  size="11"  name="LayoutGates"  style="plain"  color="#000000"  background="#00ffffff"  just="left" />
             <TextTraits font="SansSerif"  size="9"  name="Numbers"  style="plain"  color="#000000"  background="#00ffffff"  just="left" />
             <TextTraits font="SansSerif"  size="9"  name="Legend"  style="plain"  color="#000000"  background="#00ffffff"  just="left" />
             <WindowPosition x="0"  y="0"  width="0"  height="194"  displayed="0"  panelState="" />
           </GraphEnvironment>
         </Graph>
         <Subpopulations>
           <Population name="Lymphocytes"  annotation=""  owningGroup="All Samples"  expanded="1"  sortPriority="10"  count="4015" >
             <Graph smoothing="0"  backColor="#ffffff"  foreColor="#000000"  type="Pseudocolor"  fast="1" >
               <Axis dimension="x"  name="FSC-A"  label=""  auto="auto" />
               <Axis dimension="y"  name="SSC-A"  label=""  auto="auto" />
               <GraphSettings level="5%"  smoothingHighResolution="1"  contourHighResolution="1"  histogramSmoothingCount="0"  graphResolution="256"  showOutliers="0"  drawLargeDots="0"  dotsToDraw="8000"  tint="le.chartfill.none"  lineWeight="le.lineweight.normal"  lineStyle="le.linestyle.solid" />
               <GraphEnvironment showGrid="0"  showAxes="tnlTNL"  showGates="1"  showFreqOnPlots="1"  showGateNameOnPlots="1"  showMedians="0"  showUncomped="0"  addEventParam="0"  lastYAxisName="" >
                 <TextTraits font="SansSerif"  size="11"  name="Labels"  style="plain"  color="#000000"  background="#00ffffff"  just="left" />
                 <TextTraits font="SansSerif"  size="11"  name="LayoutGates"  style="plain"  color="#000000"  background="#00ffffff"  just="left" />
                 <TextTraits font="SansSerif"  size="9"  name="Numbers"  style="plain"  color="#000000"  background="#00ffffff"  just="left" />
                 <TextTraits font="SansSerif"  size="9"  name="Legend"  style="plain"  color="#000000"  background="#00ffffff"  just="left" />
                 <WindowPosition x="730"  y="23"  width="821"  height="898"  displayed="1"  panelState="---" />
               </GraphEnvironment>
             </Graph>
             <Gate gating:id="ID368602185" >
               <gating:PolygonGate eventsInside="1"  annoOffsetX="0"  annoOffsetY="0"  tint="#000000"  isTinted="0"  lineWeight="Normal"  userDefined="1"  quadId="-1"  gateResolution="256" >
                 <gating:dimension>
                   <data-type:fcs-dimension data-type:name="FSC-A" />
                 </gating:dimension>
                 <gating:dimension>
                   <data-type:fcs-dimension data-type:name="SSC-A" />
                 </gating:dimension>
                 <gating:vertex>
                   <gating:coordinate data-type:value="9567.299270073" />
                   <gating:coordinate data-type:value="51846.2577777778" />
                 </gating:vertex>
                 <gating:vertex>
                   <gating:coordinate data-type:value="32146.1255474453" />
                   <gating:coordinate data-type:value="2330.1688888889" />
                 </gating:vertex>
                 <gating:vertex>
                   <gating:coordinate data-type:value="250663.2408759124" />
                   <gating:coordinate data-type:value="33787.4488888889" />
                 </gating:vertex>
                 <gating:vertex>
                   <gating:coordinate data-type:value="257551.696350365" />
                   <gating:coordinate data-type:value="259231.2888888889" />
                 </gating:vertex>
                 <gating:vertex>
                   <gating:coordinate data-type:value="42861.500729927" />
                   <gating:coordinate data-type:value="248745.5288888889" />
                 </gating:vertex>
                 <gating:vertex>
                   <gating:coordinate data-type:value="13394.2189781022" />
                   <gating:coordinate data-type:value="163694.3644444445" />
                 </gating:vertex>
               </gating:PolygonGate>
             </Gate>
           </Population>
         </Subpopulations>
       </SampleNode>
     </Sample>
     <Sample>
       <DataSet uri="file:/Users/renm3/Desktop/Flow%20data/Retro-virus-overexpression/Apotosis-20170623/Compensation%20Controls_AnnexinV%20APC%20Stained%20Control_004.fcs"  sampleID="2" />
       <Transformations>
         <transforms:linear transforms:minRange="0"  transforms:maxRange="262144"  gain="1" >
           <data-type:parameter data-type:name="FSC-A" />
         </transforms:linear>
         <transforms:linear transforms:minRange="0"  transforms:maxRange="262144"  gain="1" >
           <data-type:parameter data-type:name="FSC-H" />
         </transforms:linear>
         <transforms:linear transforms:minRange="0"  transforms:maxRange="262144"  gain="1" >
           <data-type:parameter data-type:name="FSC-W" />
         </transforms:linear>
         <transforms:linear transforms:minRange="0"  transforms:maxRange="262144"  gain="1" >
           <data-type:parameter data-type:name="SSC-A" />
         </transforms:linear>
         <transforms:biex transforms:length="256"  transforms:maxRange="262144.0000291775"  transforms:neg="0"  transforms:width="-100"  transforms:pos="4.418539922" >
           <data-type:parameter data-type:name="FITC-A" />
         </transforms:biex>
         <transforms:biex transforms:length="256"  transforms:maxRange="262144.0000291775"  transforms:neg="0"  transforms:width="-100"  transforms:pos="4.418539922" >
           <data-type:parameter data-type:name="PerCP-Cy5-5-A" />
         </transforms:biex>
         <transforms:biex transforms:length="256"  transforms:maxRange="262144.0000291775"  transforms:neg="0"  transforms:width="-100"  transforms:pos="4.418539922" >
           <data-type:parameter data-type:name="APC-A" />
         </transforms:biex>
         <transforms:linear transforms:minRange="0.6735125085"  transforms:maxRange="13"  gain="0.0109871535" >
           <data-type:parameter data-type:name="Time" />
         </transforms:linear>
       </Transformations>
       <Keywords>
         <Keyword name="CST REGULATORY STATUS"  value="RUO Performance Check" />
         <Keyword name="CST PERFORMANCE EXPIRED"  value="2017-05-20T15:37:09-04:00" />
         <Keyword name="CST BEADS EXPIRED"  value="True" />
         <Keyword name="CST BASELINE DATE"  value="2017-05-19T15:32:45-04:00" />
         <Keyword name="CST SETUP DATE"  value="2017-05-19T15:37:09-04:00" />
         <Keyword name="CYTOMETER CONFIG CREATE DATE"  value="2014-11-13T10:48:36-05:00" />
         <Keyword name="CYTOMETER CONFIG NAME"  value="CST NIH 3-Blue 6-Violet 3-Red 4-Yel Gr" />
         <Keyword name="CST BEADS LOT ID"  value="60125" />
         <Keyword name="CST SETUP STATUS"  value="SUCCESS" />
         <Keyword name="P8MS"  value="0" />
         <Keyword name="P8BS"  value="0" />
         <Keyword name="$P8G"  value="0.01" />
         <Keyword name="$P8E"  value="0,0" />
         <Keyword name="$P8B"  value="32" />
         <Keyword name="$P8R"  value="262144" />
         <Keyword name="$P8N"  value="Time" />
         <Keyword name="P7MS"  value="0" />
         <Keyword name="P7BS"  value="45" />
         <Keyword name="P7DISPLAY"  value="LOG" />
         <Keyword name="$P7G"  value="1.0" />
         <Keyword name="$P7V"  value="350" />
         <Keyword name="$P7E"  value="0,0" />
         <Keyword name="$P7B"  value="32" />
         <Keyword name="$P7R"  value="262144" />
         <Keyword name="$P7S"  value="AnnexinV" />
         <Keyword name="$P7N"  value="APC-A" />
         <Keyword name="P6MS"  value="0" />
         <Keyword name="P6BS"  value="50" />
         <Keyword name="P6DISPLAY"  value="LOG" />
         <Keyword name="$P6G"  value="1.0" />
         <Keyword name="$P6V"  value="560" />
         <Keyword name="$P6E"  value="0,0" />
         <Keyword name="$P6B"  value="32" />
         <Keyword name="$P6R"  value="262144" />
         <Keyword name="$P6N"  value="PerCP-Cy5-5-A" />
         <Keyword name="P5MS"  value="0" />
         <Keyword name="P5BS"  value="38" />
         <Keyword name="P5DISPLAY"  value="LOG" />
         <Keyword name="$P5G"  value="1.0" />
         <Keyword name="$P5V"  value="350" />
         <Keyword name="$P5E"  value="0,0" />
         <Keyword name="$P5B"  value="32" />
         <Keyword name="$P5R"  value="262144" />
         <Keyword name="$P5N"  value="FITC-A" />
         <Keyword name="P4MS"  value="0" />
         <Keyword name="P4BS"  value="0" />
         <Keyword name="P4DISPLAY"  value="LIN" />
         <Keyword name="$P4G"  value="1.0" />
         <Keyword name="$P4V"  value="265" />
         <Keyword name="$P4E"  value="0,0" />
         <Keyword name="$P4B"  value="32" />
         <Keyword name="$P4R"  value="262144" />
         <Keyword name="$P4N"  value="SSC-A" />
         <Keyword name="P3MS"  value="0" />
         <Keyword name="P3BS"  value="-1" />
         <Keyword name="$P3G"  value="1.0" />
         <Keyword name="$P3V"  value="240" />
         <Keyword name="$P3E"  value="0,0" />
         <Keyword name="$P3B"  value="32" />
         <Keyword name="$P3R"  value="262144" />
         <Keyword name="$P3N"  value="FSC-W" />
         <Keyword name="P2MS"  value="0" />
         <Keyword name="P2BS"  value="0" />
         <Keyword name="P2DISPLAY"  value="LIN" />
         <Keyword name="$P2G"  value="1.0" />
         <Keyword name="$P2V"  value="240" />
         <Keyword name="$P2E"  value="0,0" />
         <Keyword name="$P2B"  value="32" />
         <Keyword name="$P2R"  value="262144" />
         <Keyword name="$P2N"  value="FSC-H" />
         <Keyword name="P1MS"  value="0" />
         <Keyword name="P1BS"  value="0" />
         <Keyword name="P1DISPLAY"  value="LIN" />
         <Keyword name="$P1G"  value="1.0" />
         <Keyword name="$P1V"  value="240" />
         <Keyword name="$P1E"  value="0,0" />
         <Keyword name="$P1B"  value="32" />
         <Keyword name="$P1R"  value="262144" />
         <Keyword name="$P1N"  value="FSC-A" />
         <Keyword name="THRESHOLD"  value="FSC,5000" />
         <Keyword name="SPILL"  value="3,FITC-A,PerCP-Cy5-5-A,APC-A,1,0,0,0,1,0,0,0,1" />
         <Keyword name="$TIMESTEP"  value="0.01" />
         <Keyword name="LASER4ASF"  value="0.90" />
         <Keyword name="LASER4DELAY"  value="140.61" />
         <Keyword name="LASER4NAME"  value="Yel Gr" />
         <Keyword name="LASER3ASF"  value="0.52" />
         <Keyword name="LASER3DELAY"  value="35.22" />
         <Keyword name="LASER3NAME"  value="Violet" />
         <Keyword name="LASER2ASF"  value="0.63" />
         <Keyword name="LASER2DELAY"  value="105.04" />
         <Keyword name="LASER2NAME"  value="Red" />
         <Keyword name="LASER1ASF"  value="0.81" />
         <Keyword name="LASER1DELAY"  value="0.00" />
         <Keyword name="LASER1NAME"  value="Blue" />
         <Keyword name="$INST"  value=" " />
         <Keyword name="AUTOBS"  value="TRUE" />
         <Keyword name="FSC ASF"  value="0.71" />
         <Keyword name="$OP"  value="Mindy" />
         <Keyword name="EXPORT TIME"  value="26-JUN-2017-14:30:51" />
         <Keyword name="EXPORT USER NAME"  value="Mindy" />
         <Keyword name="WINDOW EXTENSION"  value="10.00" />
         <Keyword name="CYTNUM"  value="H656385044" />
         <Keyword name="SETTINGS"  value="Cytometer" />
         <Keyword name="$CYT"  value="LSRFortessa X20 (LSRFortessa)" />
         <Keyword name="$ETIM"  value="13:00:49" />
         <Keyword name="$BTIM"  value="13:00:36" />
         <Keyword name="$DATE"  value="23-JUN-2017" />
         <Keyword name="GUID"  value="b976c6c9-6182-40ed-8a92-36617f01cdb2" />
         <Keyword name="EXPERIMENT NAME"  value="Apotosis-20170623" />
         <Keyword name="$SRC"  value="Compensation Controls" />
         <Keyword name="TUBE NAME"  value="AnnexinV APC Stained Control" />
         <Keyword name="CREATOR"  value="BD FACSDiva Software Version 8.0.1" />
         <Keyword name="$NEXTDATA"  value="0" />
         <Keyword name="$DATATYPE"  value="F" />
         <Keyword name="$BYTEORD"  value="4,3,2,1" />
         <Keyword name="$MODE"  value="L" />
         <Keyword name="$PAR"  value="8" />
         <Keyword name="$TOT"  value="5000               " />
         <Keyword name="$SYS"  value="Windows 7 6.1" />
         <Keyword name="$FIL"  value="Compensation Controls_AnnexinV APC Stained Control_004.fcs" />
         <Keyword name="$ENDDATA"  value="162286             " />
         <Keyword name="$BEGINDATA"  value="2287" />
         <Keyword name="$ENDSTEXT"  value="0" />
         <Keyword name="$BEGINSTEXT"  value="0" />
         <Keyword name="$ENDANALYSIS"  value="0" />
         <Keyword name="$BEGINANALYSIS"  value="0" />
         <Keyword name="FJ_FCS_VERSION"  value="3" />
         <Keyword name="$P1S"  value="" />
         <Keyword name="$P2S"  value="" />
         <Keyword name="$P3S"  value="" />
         <Keyword name="$P4S"  value="" />
         <Keyword name="$P5S"  value="" />
         <Keyword name="$P6S"  value="" />
         <Keyword name="$P8S"  value="" />
       </Keywords>
       <SampleNode name="Compensation Controls_AnnexinV APC Stained Control_004.fcs"  annotation=""  owningGroup=""  expanded="1"  sortPriority="10"  count="5000"  sampleID="2" >
         <Graph smoothing="0"  backColor="#ffffff"  foreColor="#000000"  type="Histogram"  fast="1" >
           <Axis dimension="x"  name="FSC-A"  label=""  auto="auto" />
           <Axis dimension="y"  name=""  label=""  auto="auto" />
           <GraphSettings level="5%"  smoothingHighResolution="1"  contourHighResolution="1"  histogramSmoothingCount="0"  graphResolution="256"  showOutliers="0"  drawLargeDots="0"  dotsToDraw="8000"  tint="le.chartfill.none"  lineWeight="le.lineweight.normal"  lineStyle="le.linestyle.solid" />
           <GraphEnvironment showGrid="0"  showAxes="tnlTNL"  showGates="1"  showFreqOnPlots="1"  showGateNameOnPlots="1"  showMedians="0"  showUncomped="0"  addEventParam="0"  lastYAxisName="" >
             <TextTraits font="SansSerif"  size="11"  name="Labels"  style="plain"  color="#000000"  background="#00ffffff"  just="left" />
             <TextTraits font="SansSerif"  size="11"  name="LayoutGates"  style="plain"  color="#000000"  background="#00ffffff"  just="left" />
             <TextTraits font="SansSerif"  size="9"  name="Numbers"  style="plain"  color="#000000"  background="#00ffffff"  just="left" />
             <TextTraits font="SansSerif"  size="9"  name="Legend"  style="plain"  color="#000000"  background="#00ffffff"  just="left" />
             <WindowPosition x="726"  y="197"  width="390"  height="714"  displayed="0"  panelState="---" />
           </GraphEnvironment>
         </Graph>
         <Subpopulations>
           <Population name="Lymphocytes"  annotation=""  owningGroup="All Samples"  expanded="1"  sortPriority="10"  count="4010" >
             <Graph smoothing="0"  backColor="#ffffff"  foreColor="#000000"  type="Pseudocolor"  fast="1" >
               <Axis dimension="x"  name="FSC-A"  label=""  auto="auto" />
               <Axis dimension="y"  name="SSC-A"  label=""  auto="auto" />
               <GraphSettings level="5%"  smoothingHighResolution="1"  contourHighResolution="1"  histogramSmoothingCount="0"  graphResolution="256"  showOutliers="0"  drawLargeDots="0"  dotsToDraw="8000"  tint="le.chartfill.none"  lineWeight="le.lineweight.normal"  lineStyle="le.linestyle.solid" />
               <GraphEnvironment showGrid="0"  showAxes="tnlTNL"  showGates="1"  showFreqOnPlots="1"  showGateNameOnPlots="1"  showMedians="0"  showUncomped="0"  addEventParam="0"  lastYAxisName="" >
                 <TextTraits font="SansSerif"  size="11"  name="Labels"  style="plain"  color="#000000"  background="#00ffffff"  just="left" />
                 <TextTraits font="SansSerif"  size="11"  name="LayoutGates"  style="plain"  color="#000000"  background="#00ffffff"  just="left" />
                 <TextTraits font="SansSerif"  size="9"  name="Numbers"  style="plain"  color="#000000"  background="#00ffffff"  just="left" />
                 <TextTraits font="SansSerif"  size="9"  name="Legend"  style="plain"  color="#000000"  background="#00ffffff"  just="left" />
                 <WindowPosition x="730"  y="23"  width="821"  height="898"  displayed="1"  panelState="---" />
               </GraphEnvironment>
             </Graph>
             <Gate gating:id="ID1186207136" >
               <gating:PolygonGate eventsInside="1"  annoOffsetX="0"  annoOffsetY="0"  tint="#000000"  isTinted="0"  lineWeight="Normal"  userDefined="1"  quadId="-1"  gateResolution="256" >
                 <gating:dimension>
                   <data-type:fcs-dimension data-type:name="FSC-A" />
                 </gating:dimension>
                 <gating:dimension>
                   <data-type:fcs-dimension data-type:name="SSC-A" />
                 </gating:dimension>
                 <gating:vertex>
                   <gating:coordinate data-type:value="9567.299270073" />
                   <gating:coordinate data-type:value="51846.2577777778" />
                 </gating:vertex>
                 <gating:vertex>
                   <gating:coordinate data-type:value="32146.1255474453" />
                   <gating:coordinate data-type:value="2330.1688888889" />
                 </gating:vertex>
                 <gating:vertex>
                   <gating:coordinate data-type:value="250663.2408759124" />
                   <gating:coordinate data-type:value="33787.4488888889" />
                 </gating:vertex>
                 <gating:vertex>
                   <gating:coordinate data-type:value="257551.696350365" />
                   <gating:coordinate data-type:value="259231.2888888889" />
                 </gating:vertex>
                 <gating:vertex>
                   <gating:coordinate data-type:value="42861.500729927" />
                   <gating:coordinate data-type:value="248745.5288888889" />
                 </gating:vertex>
                 <gating:vertex>
                   <gating:coordinate data-type:value="13394.2189781022" />
                   <gating:coordinate data-type:value="163694.3644444445" />
                 </gating:vertex>
               </gating:PolygonGate>
             </Gate>
           </Population>
         </Subpopulations>
       </SampleNode>
     </Sample>
     <Sample>
       <DataSet uri="file:/Users/renm3/Desktop/Flow%20data/Retro-virus-overexpression/Apotosis-20170623/Compensation%20Controls_GFP%20FITC%20Stained%20Control_002.fcs"  sampleID="3" />
       <Transformations>
         <transforms:linear transforms:minRange="0"  transforms:maxRange="262144"  gain="1" >
           <data-type:parameter data-type:name="FSC-A" />
         </transforms:linear>
         <transforms:linear transforms:minRange="0"  transforms:maxRange="262144"  gain="1" >
           <data-type:parameter data-type:name="FSC-H" />
         </transforms:linear>
         <transforms:linear transforms:minRange="0"  transforms:maxRange="262144"  gain="1" >
           <data-type:parameter data-type:name="FSC-W" />
         </transforms:linear>
         <transforms:linear transforms:minRange="0"  transforms:maxRange="262144"  gain="1" >
           <data-type:parameter data-type:name="SSC-A" />
         </transforms:linear>
         <transforms:biex transforms:length="256"  transforms:maxRange="262144.0000291775"  transforms:neg="0"  transforms:width="-100"  transforms:pos="4.418539922" >
           <data-type:parameter data-type:name="FITC-A" />
         </transforms:biex>
         <transforms:biex transforms:length="256"  transforms:maxRange="262144.0000291775"  transforms:neg="0"  transforms:width="-100"  transforms:pos="4.418539922" >
           <data-type:parameter data-type:name="PerCP-Cy5-5-A" />
         </transforms:biex>
         <transforms:biex transforms:length="256"  transforms:maxRange="262144.0000291775"  transforms:neg="0"  transforms:width="-100"  transforms:pos="4.418539922" >
           <data-type:parameter data-type:name="APC-A" />
         </transforms:biex>
         <transforms:linear transforms:minRange="0.5280278611"  transforms:maxRange="28"  gain="0.0103738283" >
           <data-type:parameter data-type:name="Time" />
         </transforms:linear>
       </Transformations>
       <Keywords>
         <Keyword name="CST REGULATORY STATUS"  value="RUO Performance Check" />
         <Keyword name="CST PERFORMANCE EXPIRED"  value="2017-05-20T15:37:09-04:00" />
         <Keyword name="CST BEADS EXPIRED"  value="True" />
         <Keyword name="CST BASELINE DATE"  value="2017-05-19T15:32:45-04:00" />
         <Keyword name="CST SETUP DATE"  value="2017-05-19T15:37:09-04:00" />
         <Keyword name="CYTOMETER CONFIG CREATE DATE"  value="2014-11-13T10:48:36-05:00" />
         <Keyword name="CYTOMETER CONFIG NAME"  value="CST NIH 3-Blue 6-Violet 3-Red 4-Yel Gr" />
         <Keyword name="CST BEADS LOT ID"  value="60125" />
         <Keyword name="CST SETUP STATUS"  value="SUCCESS" />
         <Keyword name="P8MS"  value="0" />
         <Keyword name="P8BS"  value="0" />
         <Keyword name="$P8G"  value="0.01" />
         <Keyword name="$P8E"  value="0,0" />
         <Keyword name="$P8B"  value="32" />
         <Keyword name="$P8R"  value="262144" />
         <Keyword name="$P8N"  value="Time" />
         <Keyword name="P7MS"  value="0" />
         <Keyword name="P7BS"  value="46" />
         <Keyword name="P7DISPLAY"  value="LOG" />
         <Keyword name="$P7G"  value="1.0" />
         <Keyword name="$P7V"  value="350" />
         <Keyword name="$P7E"  value="0,0" />
         <Keyword name="$P7B"  value="32" />
         <Keyword name="$P7R"  value="262144" />
         <Keyword name="$P7N"  value="APC-A" />
         <Keyword name="P6MS"  value="0" />
         <Keyword name="P6BS"  value="50" />
         <Keyword name="P6DISPLAY"  value="LOG" />
         <Keyword name="$P6G"  value="1.0" />
         <Keyword name="$P6V"  value="560" />
         <Keyword name="$P6E"  value="0,0" />
         <Keyword name="$P6B"  value="32" />
         <Keyword name="$P6R"  value="262144" />
         <Keyword name="$P6N"  value="PerCP-Cy5-5-A" />
         <Keyword name="P5MS"  value="0" />
         <Keyword name="P5BS"  value="42" />
         <Keyword name="P5DISPLAY"  value="LOG" />
         <Keyword name="$P5G"  value="1.0" />
         <Keyword name="$P5V"  value="350" />
         <Keyword name="$P5E"  value="0,0" />
         <Keyword name="$P5B"  value="32" />
         <Keyword name="$P5R"  value="262144" />
         <Keyword name="$P5S"  value="GFP" />
         <Keyword name="$P5N"  value="FITC-A" />
         <Keyword name="P4MS"  value="0" />
         <Keyword name="P4BS"  value="0" />
         <Keyword name="P4DISPLAY"  value="LIN" />
         <Keyword name="$P4G"  value="1.0" />
         <Keyword name="$P4V"  value="265" />
         <Keyword name="$P4E"  value="0,0" />
         <Keyword name="$P4B"  value="32" />
         <Keyword name="$P4R"  value="262144" />
         <Keyword name="$P4N"  value="SSC-A" />
         <Keyword name="P3MS"  value="0" />
         <Keyword name="P3BS"  value="-1" />
         <Keyword name="$P3G"  value="1.0" />
         <Keyword name="$P3V"  value="240" />
         <Keyword name="$P3E"  value="0,0" />
         <Keyword name="$P3B"  value="32" />
         <Keyword name="$P3R"  value="262144" />
         <Keyword name="$P3N"  value="FSC-W" />
         <Keyword name="P2MS"  value="0" />
         <Keyword name="P2BS"  value="0" />
         <Keyword name="P2DISPLAY"  value="LIN" />
         <Keyword name="$P2G"  value="1.0" />
         <Keyword name="$P2V"  value="240" />
         <Keyword name="$P2E"  value="0,0" />
         <Keyword name="$P2B"  value="32" />
         <Keyword name="$P2R"  value="262144" />
         <Keyword name="$P2N"  value="FSC-H" />
         <Keyword name="P1MS"  value="0" />
         <Keyword name="P1BS"  value="0" />
         <Keyword name="P1DISPLAY"  value="LIN" />
         <Keyword name="$P1G"  value="1.0" />
         <Keyword name="$P1V"  value="240" />
         <Keyword name="$P1E"  value="0,0" />
         <Keyword name="$P1B"  value="32" />
         <Keyword name="$P1R"  value="262144" />
         <Keyword name="$P1N"  value="FSC-A" />
         <Keyword name="THRESHOLD"  value="FSC,5000" />
         <Keyword name="SPILL"  value="3,FITC-A,PerCP-Cy5-5-A,APC-A,1,0,0,0,1,0,0,0,1" />
         <Keyword name="$TIMESTEP"  value="0.01" />
         <Keyword name="LASER4ASF"  value="0.90" />
         <Keyword name="LASER4DELAY"  value="140.61" />
         <Keyword name="LASER4NAME"  value="Yel Gr" />
         <Keyword name="LASER3ASF"  value="0.52" />
         <Keyword name="LASER3DELAY"  value="35.22" />
         <Keyword name="LASER3NAME"  value="Violet" />
         <Keyword name="LASER2ASF"  value="0.63" />
         <Keyword name="LASER2DELAY"  value="105.04" />
         <Keyword name="LASER2NAME"  value="Red" />
         <Keyword name="LASER1ASF"  value="0.81" />
         <Keyword name="LASER1DELAY"  value="0.00" />
         <Keyword name="LASER1NAME"  value="Blue" />
         <Keyword name="$INST"  value=" " />
         <Keyword name="AUTOBS"  value="TRUE" />
         <Keyword name="FSC ASF"  value="0.71" />
         <Keyword name="$OP"  value="Mindy" />
         <Keyword name="EXPORT TIME"  value="26-JUN-2017-14:30:51" />
         <Keyword name="EXPORT USER NAME"  value="Mindy" />
         <Keyword name="WINDOW EXTENSION"  value="10.00" />
         <Keyword name="CYTNUM"  value="H656385044" />
         <Keyword name="SETTINGS"  value="Cytometer" />
         <Keyword name="$CYT"  value="LSRFortessa X20 (LSRFortessa)" />
         <Keyword name="$ETIM"  value="12:58:53" />
         <Keyword name="$BTIM"  value="12:58:25" />
         <Keyword name="$DATE"  value="23-JUN-2017" />
         <Keyword name="GUID"  value="d065af29-abd1-4701-929a-6fa24f777e2f" />
         <Keyword name="EXPERIMENT NAME"  value="Apotosis-20170623" />
         <Keyword name="$SRC"  value="Compensation Controls" />
         <Keyword name="TUBE NAME"  value="GFP FITC Stained Control" />
         <Keyword name="CREATOR"  value="BD FACSDiva Software Version 8.0.1" />
         <Keyword name="$NEXTDATA"  value="0" />
         <Keyword name="$DATATYPE"  value="F" />
         <Keyword name="$BYTEORD"  value="4,3,2,1" />
         <Keyword name="$MODE"  value="L" />
         <Keyword name="$PAR"  value="8" />
         <Keyword name="$TOT"  value="10004              " />
         <Keyword name="$SYS"  value="Windows 7 6.1" />
         <Keyword name="$FIL"  value="Compensation Controls_GFP FITC Stained Control_002.fcs" />
         <Keyword name="$ENDDATA"  value="322401             " />
         <Keyword name="$BEGINDATA"  value="2274" />
         <Keyword name="$ENDSTEXT"  value="0" />
         <Keyword name="$BEGINSTEXT"  value="0" />
         <Keyword name="$ENDANALYSIS"  value="0" />
         <Keyword name="$BEGINANALYSIS"  value="0" />
         <Keyword name="FJ_FCS_VERSION"  value="3" />
         <Keyword name="$P1S"  value="" />
         <Keyword name="$P2S"  value="" />
         <Keyword name="$P3S"  value="" />
         <Keyword name="$P4S"  value="" />
         <Keyword name="$P6S"  value="" />
         <Keyword name="$P7S"  value="" />
         <Keyword name="$P8S"  value="" />
       </Keywords>
       <SampleNode name="Compensation Controls_GFP FITC Stained Control_002.fcs"  annotation=""  owningGroup=""  expanded="1"  sortPriority="10"  count="10004"  sampleID="3" >
         <Graph smoothing="0"  backColor="#ffffff"  foreColor="#000000"  type="Histogram"  fast="1" >
           <Axis dimension="x"  name="FSC-A"  label=""  auto="auto" />
           <Axis dimension="y"  name=""  label=""  auto="auto" />
           <GraphSettings level="5%"  smoothingHighResolution="1"  contourHighResolution="1"  histogramSmoothingCount="0"  graphResolution="256"  showOutliers="0"  drawLargeDots="0"  dotsToDraw="8000"  tint="le.chartfill.none"  lineWeight="le.lineweight.normal"  lineStyle="le.linestyle.solid" />
           <GraphEnvironment showGrid="0"  showAxes="tnlTNL"  showGates="1"  showFreqOnPlots="1"  showGateNameOnPlots="1"  showMedians="0"  showUncomped="0"  addEventParam="0"  lastYAxisName="" >
             <TextTraits font="SansSerif"  size="11"  name="Labels"  style="plain"  color="#000000"  background="#00ffffff"  just="left" />
             <TextTraits font="SansSerif"  size="11"  name="LayoutGates"  style="plain"  color="#000000"  background="#00ffffff"  just="left" />
             <TextTraits font="SansSerif"  size="9"  name="Numbers"  style="plain"  color="#000000"  background="#00ffffff"  just="left" />
             <TextTraits font="SansSerif"  size="9"  name="Legend"  style="plain"  color="#000000"  background="#00ffffff"  just="left" />
             <WindowPosition x="0"  y="0"  width="0"  height="194"  displayed="0"  panelState="" />
           </GraphEnvironment>
         </Graph>
         <Subpopulations>
           <Population name="Lymphocytes"  annotation=""  owningGroup="All Samples"  expanded="1"  sortPriority="10"  count="7494" >
             <Graph smoothing="0"  backColor="#ffffff"  foreColor="#000000"  type="Pseudocolor"  fast="1" >
               <Axis dimension="x"  name="FSC-A"  label=""  auto="auto" />
               <Axis dimension="y"  name="SSC-A"  label=""  auto="auto" />
               <GraphSettings level="5%"  smoothingHighResolution="1"  contourHighResolution="1"  histogramSmoothingCount="0"  graphResolution="256"  showOutliers="0"  drawLargeDots="0"  dotsToDraw="8000"  tint="le.chartfill.none"  lineWeight="le.lineweight.normal"  lineStyle="le.linestyle.solid" />
               <GraphEnvironment showGrid="0"  showAxes="tnlTNL"  showGates="1"  showFreqOnPlots="1"  showGateNameOnPlots="1"  showMedians="0"  showUncomped="0"  addEventParam="0"  lastYAxisName="" >
                 <TextTraits font="SansSerif"  size="11"  name="Labels"  style="plain"  color="#000000"  background="#00ffffff"  just="left" />
                 <TextTraits font="SansSerif"  size="11"  name="LayoutGates"  style="plain"  color="#000000"  background="#00ffffff"  just="left" />
                 <TextTraits font="SansSerif"  size="9"  name="Numbers"  style="plain"  color="#000000"  background="#00ffffff"  just="left" />
                 <TextTraits font="SansSerif"  size="9"  name="Legend"  style="plain"  color="#000000"  background="#00ffffff"  just="left" />
                 <WindowPosition x="730"  y="23"  width="821"  height="898"  displayed="1"  panelState="---" />
               </GraphEnvironment>
             </Graph>
             <Gate gating:id="ID1002545024" >
               <gating:PolygonGate eventsInside="1"  annoOffsetX="0"  annoOffsetY="0"  tint="#000000"  isTinted="0"  lineWeight="Normal"  userDefined="1"  quadId="-1"  gateResolution="256" >
                 <gating:dimension>
                   <data-type:fcs-dimension data-type:name="FSC-A" />
                 </gating:dimension>
                 <gating:dimension>
                   <data-type:fcs-dimension data-type:name="SSC-A" />
                 </gating:dimension>
                 <gating:vertex>
                   <gating:coordinate data-type:value="9567.299270073" />
                   <gating:coordinate data-type:value="51846.2577777778" />
                 </gating:vertex>
                 <gating:vertex>
                   <gating:coordinate data-type:value="32146.1255474453" />
                   <gating:coordinate data-type:value="2330.1688888889" />
                 </gating:vertex>
                 <gating:vertex>
                   <gating:coordinate data-type:value="250663.2408759124" />
                   <gating:coordinate data-type:value="33787.4488888889" />
                 </gating:vertex>
                 <gating:vertex>
                   <gating:coordinate data-type:value="257551.696350365" />
                   <gating:coordinate data-type:value="259231.2888888889" />
                 </gating:vertex>
                 <gating:vertex>
                   <gating:coordinate data-type:value="42861.500729927" />
                   <gating:coordinate data-type:value="248745.5288888889" />
                 </gating:vertex>
                 <gating:vertex>
                   <gating:coordinate data-type:value="13394.2189781022" />
                   <gating:coordinate data-type:value="163694.3644444445" />
                 </gating:vertex>
               </gating:PolygonGate>
             </Gate>
           </Population>
         </Subpopulations>
       </SampleNode>
     </Sample>
     <Sample>
       <DataSet uri="file:/Users/renm3/Desktop/Flow%20data/Retro-virus-overexpression/Apotosis-20170623/Compensation%20Controls_Unstained%20Control_001.fcs"  sampleID="4" />
       <Transformations>
         <transforms:linear transforms:minRange="0"  transforms:maxRange="262144"  gain="1" >
           <data-type:parameter data-type:name="FSC-A" />
         </transforms:linear>
         <transforms:linear transforms:minRange="0"  transforms:maxRange="262144"  gain="1" >
           <data-type:parameter data-type:name="FSC-H" />
         </transforms:linear>
         <transforms:linear transforms:minRange="0"  transforms:maxRange="262144"  gain="1" >
           <data-type:parameter data-type:name="FSC-W" />
         </transforms:linear>
         <transforms:linear transforms:minRange="0"  transforms:maxRange="262144"  gain="1" >
           <data-type:parameter data-type:name="SSC-A" />
         </transforms:linear>
         <transforms:biex transforms:length="256"  transforms:maxRange="262144.0000291775"  transforms:neg="0"  transforms:width="-100"  transforms:pos="4.418539922" >
           <data-type:parameter data-type:name="FITC-A" />
         </transforms:biex>
         <transforms:biex transforms:length="256"  transforms:maxRange="262144.0000291775"  transforms:neg="0"  transforms:width="-100"  transforms:pos="4.418539922" >
           <data-type:parameter data-type:name="PerCP-Cy5-5-A" />
         </transforms:biex>
         <transforms:biex transforms:length="256"  transforms:maxRange="262144.0000291775"  transforms:neg="0"  transforms:width="-100"  transforms:pos="4.418539922" >
           <data-type:parameter data-type:name="APC-A" />
         </transforms:biex>
         <transforms:linear transforms:minRange="0.5336136105"  transforms:maxRange="27"  gain="0.0106086205" >
           <data-type:parameter data-type:name="Time" />
         </transforms:linear>
       </Transformations>
       <Keywords>
         <Keyword name="CST REGULATORY STATUS"  value="RUO Performance Check" />
         <Keyword name="CST PERFORMANCE EXPIRED"  value="2017-05-20T15:37:09-04:00" />
         <Keyword name="CST BEADS EXPIRED"  value="True" />
         <Keyword name="CST BASELINE DATE"  value="2017-05-19T15:32:45-04:00" />
         <Keyword name="CST SETUP DATE"  value="2017-05-19T15:37:09-04:00" />
         <Keyword name="CYTOMETER CONFIG CREATE DATE"  value="2014-11-13T10:48:36-05:00" />
         <Keyword name="CYTOMETER CONFIG NAME"  value="CST NIH 3-Blue 6-Violet 3-Red 4-Yel Gr" />
         <Keyword name="CST BEADS LOT ID"  value="60125" />
         <Keyword name="CST SETUP STATUS"  value="SUCCESS" />
         <Keyword name="P8MS"  value="0" />
         <Keyword name="P8BS"  value="0" />
         <Keyword name="$P8G"  value="0.01" />
         <Keyword name="$P8E"  value="0,0" />
         <Keyword name="$P8B"  value="32" />
         <Keyword name="$P8R"  value="262144" />
         <Keyword name="$P8N"  value="Time" />
         <Keyword name="P7MS"  value="0" />
         <Keyword name="P7BS"  value="52" />
         <Keyword name="P7DISPLAY"  value="LOG" />
         <Keyword name="$P7G"  value="1.0" />
         <Keyword name="$P7V"  value="350" />
         <Keyword name="$P7E"  value="0,0" />
         <Keyword name="$P7B"  value="32" />
         <Keyword name="$P7R"  value="262144" />
         <Keyword name="$P7N"  value="APC-A" />
         <Keyword name="P6MS"  value="0" />
         <Keyword name="P6BS"  value="66" />
         <Keyword name="P6DISPLAY"  value="LOG" />
         <Keyword name="$P6G"  value="1.0" />
         <Keyword name="$P6V"  value="560" />
         <Keyword name="$P6E"  value="0,0" />
         <Keyword name="$P6B"  value="32" />
         <Keyword name="$P6R"  value="262144" />
         <Keyword name="$P6N"  value="PerCP-Cy5-5-A" />
         <Keyword name="P5MS"  value="0" />
         <Keyword name="P5BS"  value="46" />
         <Keyword name="P5DISPLAY"  value="LOG" />
         <Keyword name="$P5G"  value="1.0" />
         <Keyword name="$P5V"  value="350" />
         <Keyword name="$P5E"  value="0,0" />
         <Keyword name="$P5B"  value="32" />
         <Keyword name="$P5R"  value="262144" />
         <Keyword name="$P5N"  value="FITC-A" />
         <Keyword name="P4MS"  value="0" />
         <Keyword name="P4BS"  value="0" />
         <Keyword name="P4DISPLAY"  value="LIN" />
         <Keyword name="$P4G"  value="1.0" />
         <Keyword name="$P4V"  value="265" />
         <Keyword name="$P4E"  value="0,0" />
         <Keyword name="$P4B"  value="32" />
         <Keyword name="$P4R"  value="262144" />
         <Keyword name="$P4N"  value="SSC-A" />
         <Keyword name="P3MS"  value="0" />
         <Keyword name="P3BS"  value="-1" />
         <Keyword name="$P3G"  value="1.0" />
         <Keyword name="$P3V"  value="240" />
         <Keyword name="$P3E"  value="0,0" />
         <Keyword name="$P3B"  value="32" />
         <Keyword name="$P3R"  value="262144" />
         <Keyword name="$P3N"  value="FSC-W" />
         <Keyword name="P2MS"  value="0" />
         <Keyword name="P2BS"  value="0" />
         <Keyword name="P2DISPLAY"  value="LIN" />
         <Keyword name="$P2G"  value="1.0" />
         <Keyword name="$P2V"  value="240" />
         <Keyword name="$P2E"  value="0,0" />
         <Keyword name="$P2B"  value="32" />
         <Keyword name="$P2R"  value="262144" />
         <Keyword name="$P2N"  value="FSC-H" />
         <Keyword name="P1MS"  value="0" />
         <Keyword name="P1BS"  value="0" />
         <Keyword name="P1DISPLAY"  value="LIN" />
         <Keyword name="$P1G"  value="1.0" />
         <Keyword name="$P1V"  value="240" />
         <Keyword name="$P1E"  value="0,0" />
         <Keyword name="$P1B"  value="32" />
         <Keyword name="$P1R"  value="262144" />
         <Keyword name="$P1N"  value="FSC-A" />
         <Keyword name="THRESHOLD"  value="FSC,5000" />
         <Keyword name="SPILL"  value="3,FITC-A,PerCP-Cy5-5-A,APC-A,1,0,0,0,1,0,0,0,1" />
         <Keyword name="$TIMESTEP"  value="0.01" />
         <Keyword name="LASER4ASF"  value="0.90" />
         <Keyword name="LASER4DELAY"  value="140.61" />
         <Keyword name="LASER4NAME"  value="Yel Gr" />
         <Keyword name="LASER3ASF"  value="0.52" />
         <Keyword name="LASER3DELAY"  value="35.22" />
         <Keyword name="LASER3NAME"  value="Violet" />
         <Keyword name="LASER2ASF"  value="0.63" />
         <Keyword name="LASER2DELAY"  value="105.04" />
         <Keyword name="LASER2NAME"  value="Red" />
         <Keyword name="LASER1ASF"  value="0.81" />
         <Keyword name="LASER1DELAY"  value="0.00" />
         <Keyword name="LASER1NAME"  value="Blue" />
         <Keyword name="$INST"  value=" " />
         <Keyword name="AUTOBS"  value="TRUE" />
         <Keyword name="FSC ASF"  value="0.71" />
         <Keyword name="$OP"  value="Mindy" />
         <Keyword name="EXPORT TIME"  value="26-JUN-2017-14:30:51" />
         <Keyword name="EXPORT USER NAME"  value="Mindy" />
         <Keyword name="WINDOW EXTENSION"  value="10.00" />
         <Keyword name="CYTNUM"  value="H656385044" />
         <Keyword name="SETTINGS"  value="Cytometer" />
         <Keyword name="$CYT"  value="LSRFortessa X20 (LSRFortessa)" />
         <Keyword name="$ETIM"  value="12:57:48" />
         <Keyword name="$BTIM"  value="12:57:21" />
         <Keyword name="$DATE"  value="23-JUN-2017" />
         <Keyword name="GUID"  value="a3e90d1c-73af-4f09-9e35-56656e10da9c" />
         <Keyword name="EXPERIMENT NAME"  value="Apotosis-20170623" />
         <Keyword name="$SRC"  value="Compensation Controls" />
         <Keyword name="TUBE NAME"  value="Unstained Control" />
         <Keyword name="CREATOR"  value="BD FACSDiva Software Version 8.0.1" />
         <Keyword name="$NEXTDATA"  value="0" />
         <Keyword name="$DATATYPE"  value="F" />
         <Keyword name="$BYTEORD"  value="4,3,2,1" />
         <Keyword name="$MODE"  value="L" />
         <Keyword name="$PAR"  value="8" />
         <Keyword name="$TOT"  value="10000              " />
         <Keyword name="$SYS"  value="Windows 7 6.1" />
         <Keyword name="$FIL"  value="Compensation Controls_Unstained Control_001.fcs" />
         <Keyword name="$ENDDATA"  value="322250             " />
         <Keyword name="$BEGINDATA"  value="2251" />
         <Keyword name="$ENDSTEXT"  value="0" />
         <Keyword name="$BEGINSTEXT"  value="0" />
         <Keyword name="$ENDANALYSIS"  value="0" />
         <Keyword name="$BEGINANALYSIS"  value="0" />
         <Keyword name="FJ_FCS_VERSION"  value="3" />
         <Keyword name="$P1S"  value="" />
         <Keyword name="$P2S"  value="" />
         <Keyword name="$P3S"  value="" />
         <Keyword name="$P4S"  value="" />
         <Keyword name="$P5S"  value="" />
         <Keyword name="$P6S"  value="" />
         <Keyword name="$P7S"  value="" />
         <Keyword name="$P8S"  value="" />
       </Keywords>
       <SampleNode name="Compensation Controls_Unstained Control_001.fcs"  annotation=""  owningGroup=""  expanded="1"  sortPriority="10"  count="10000"  sampleID="4" >
         <Graph smoothing="0"  backColor="#ffffff"  foreColor="#000000"  type="Histogram"  fast="1" >
           <Axis dimension="x"  name="FSC-A"  label=""  auto="auto" />
           <Axis dimension="y"  name=""  label=""  auto="auto" />
           <GraphSettings level="5%"  smoothingHighResolution="1"  contourHighResolution="1"  histogramSmoothingCount="0"  graphResolution="256"  showOutliers="0"  drawLargeDots="0"  dotsToDraw="8000"  tint="le.chartfill.none"  lineWeight="le.lineweight.normal"  lineStyle="le.linestyle.solid" />
           <GraphEnvironment showGrid="0"  showAxes="tnlTNL"  showGates="1"  showFreqOnPlots="1"  showGateNameOnPlots="1"  showMedians="0"  showUncomped="0"  addEventParam="0"  lastYAxisName="" >
             <TextTraits font="SansSerif"  size="11"  name="Labels"  style="plain"  color="#000000"  background="#00ffffff"  just="left" />
             <TextTraits font="SansSerif"  size="11"  name="LayoutGates"  style="plain"  color="#000000"  background="#00ffffff"  just="left" />
             <TextTraits font="SansSerif"  size="9"  name="Numbers"  style="plain"  color="#000000"  background="#00ffffff"  just="left" />
             <TextTraits font="SansSerif"  size="9"  name="Legend"  style="plain"  color="#000000"  background="#00ffffff"  just="left" />
             <WindowPosition x="0"  y="0"  width="0"  height="194"  displayed="0"  panelState="" />
           </GraphEnvironment>
         </Graph>
         <Subpopulations>
           <Population name="Lymphocytes"  annotation=""  owningGroup="All Samples"  expanded="1"  sortPriority="10"  count="8057" >
             <Graph smoothing="0"  backColor="#ffffff"  foreColor="#000000"  type="Pseudocolor"  fast="1" >
               <Axis dimension="x"  name="FSC-A"  label=""  auto="auto" />
               <Axis dimension="y"  name="SSC-A"  label=""  auto="auto" />
               <GraphSettings level="5%"  smoothingHighResolution="1"  contourHighResolution="1"  histogramSmoothingCount="0"  graphResolution="256"  showOutliers="0"  drawLargeDots="0"  dotsToDraw="8000"  tint="le.chartfill.none"  lineWeight="le.lineweight.normal"  lineStyle="le.linestyle.solid" />
               <GraphEnvironment showGrid="0"  showAxes="tnlTNL"  showGates="1"  showFreqOnPlots="1"  showGateNameOnPlots="1"  showMedians="0"  showUncomped="0"  addEventParam="0"  lastYAxisName="" >
                 <TextTraits font="SansSerif"  size="11"  name="Labels"  style="plain"  color="#000000"  background="#00ffffff"  just="left" />
                 <TextTraits font="SansSerif"  size="11"  name="LayoutGates"  style="plain"  color="#000000"  background="#00ffffff"  just="left" />
                 <TextTraits font="SansSerif"  size="9"  name="Numbers"  style="plain"  color="#000000"  background="#00ffffff"  just="left" />
                 <TextTraits font="SansSerif"  size="9"  name="Legend"  style="plain"  color="#000000"  background="#00ffffff"  just="left" />
                 <WindowPosition x="730"  y="23"  width="821"  height="898"  displayed="1"  panelState="---" />
               </GraphEnvironment>
             </Graph>
             <Gate gating:id="ID1625878243" >
               <gating:PolygonGate eventsInside="1"  annoOffsetX="0"  annoOffsetY="0"  tint="#000000"  isTinted="0"  lineWeight="Normal"  userDefined="1"  quadId="-1"  gateResolution="256" >
                 <gating:dimension>
                   <data-type:fcs-dimension data-type:name="FSC-A" />
                 </gating:dimension>
                 <gating:dimension>
                   <data-type:fcs-dimension data-type:name="SSC-A" />
                 </gating:dimension>
                 <gating:vertex>
                   <gating:coordinate data-type:value="9567.299270073" />
                   <gating:coordinate data-type:value="51846.2577777778" />
                 </gating:vertex>
                 <gating:vertex>
                   <gating:coordinate data-type:value="32146.1255474453" />
                   <gating:coordinate data-type:value="2330.1688888889" />
                 </gating:vertex>
                 <gating:vertex>
                   <gating:coordinate data-type:value="250663.2408759124" />
                   <gating:coordinate data-type:value="33787.4488888889" />
                 </gating:vertex>
                 <gating:vertex>
                   <gating:coordinate data-type:value="257551.696350365" />
                   <gating:coordinate data-type:value="259231.2888888889" />
                 </gating:vertex>
                 <gating:vertex>
                   <gating:coordinate data-type:value="42861.500729927" />
                   <gating:coordinate data-type:value="248745.5288888889" />
                 </gating:vertex>
                 <gating:vertex>
                   <gating:coordinate data-type:value="13394.2189781022" />
                   <gating:coordinate data-type:value="163694.3644444445" />
                 </gating:vertex>
               </gating:PolygonGate>
             </Gate>
           </Population>
         </Subpopulations>
       </SampleNode>
     </Sample>
     <Sample>
       <DataSet uri="file:/Users/renm3/Desktop/Flow%20data/Retro-virus-overexpression/Apotosis-20170623/Sample1_DNp73_008.fcs"  sampleID="5" />
       <transforms:spilloverMatrix prefix="Comp-"  name="Acquisition-defined"  editable="0"  color="#c0c0c0"  version="FlowJo-10.4.2"  status="FINALIZED"  transforms:id="4191c301-7a38-4e34-9971-95f3b2d6b3c2"  suffix="" >
         <data-type:parameters>
           <data-type:parameter data-type:name="FITC-A" />
           <data-type:parameter data-type:name="PerCP-Cy5-5-A" />
           <data-type:parameter data-type:name="APC-A" />
         </data-type:parameters>
         <transforms:spillover data-type:parameter="FITC-A" >
           <transforms:coefficient data-type:parameter="FITC-A"  transforms:value="1" />
           <transforms:coefficient data-type:parameter="PerCP-Cy5-5-A"  transforms:value="0.0195066798" />
           <transforms:coefficient data-type:parameter="APC-A"  transforms:value="0" />
         </transforms:spillover>
         <transforms:spillover data-type:parameter="PerCP-Cy5-5-A" >
           <transforms:coefficient data-type:parameter="FITC-A"  transforms:value="0.0144011648" />
           <transforms:coefficient data-type:parameter="PerCP-Cy5-5-A"  transforms:value="1" />
           <transforms:coefficient data-type:parameter="APC-A"  transforms:value="0.0030621155" />
         </transforms:spillover>
         <transforms:spillover data-type:parameter="APC-A" >
           <transforms:coefficient data-type:parameter="FITC-A"  transforms:value="0.0141878845" />
           <transforms:coefficient data-type:parameter="PerCP-Cy5-5-A"  transforms:value="0.1626360416" />
           <transforms:coefficient data-type:parameter="APC-A"  transforms:value="1" />
         </transforms:spillover>
       </transforms:spilloverMatrix>
       <Transformations>
         <transforms:linear transforms:minRange="0"  transforms:maxRange="262144"  gain="1" >
           <data-type:parameter data-type:name="FSC-A" />
         </transforms:linear>
         <transforms:linear transforms:minRange="0"  transforms:maxRange="262144"  gain="1" >
           <data-type:parameter data-type:name="FSC-H" />
         </transforms:linear>
         <transforms:linear transforms:minRange="0"  transforms:maxRange="262144"  gain="1" >
           <data-type:parameter data-type:name="FSC-W" />
         </transforms:linear>
         <transforms:linear transforms:minRange="0"  transforms:maxRange="262144"  gain="1" >
           <data-type:parameter data-type:name="SSC-A" />
         </transforms:linear>
         <transforms:biex transforms:length="256"  transforms:maxRange="262144.0000291775"  transforms:neg="0"  transforms:width="-12.5892541179"  transforms:pos="4.418539922" >
           <data-type:parameter data-type:name="FITC-A" />
         </transforms:biex>
         <transforms:biex transforms:length="256"  transforms:maxRange="262144.0000291775"  transforms:neg="0"  transforms:width="-12.5892541179"  transforms:pos="4.418539922" >
           <data-type:parameter data-type:name="PerCP-Cy5-5-A" />
         </transforms:biex>
         <transforms:biex transforms:length="256"  transforms:maxRange="262144.0000291775"  transforms:neg="0"  transforms:width="-3.9810717055"  transforms:pos="4.418539922" >
           <data-type:parameter data-type:name="APC-A" />
         </transforms:biex>
         <transforms:linear transforms:minRange="0.5709860435"  transforms:maxRange="61"  gain="0.0102695332" >
           <data-type:parameter data-type:name="Time" />
         </transforms:linear>
         <transforms:biex transforms:length="256"  transforms:maxRange="262144.0000291775"  transforms:neg="0"  transforms:width="-12.5892541179"  transforms:pos="4.418539922" >
           <data-type:parameter data-type:name="Comp-FITC-A" />
         </transforms:biex>
         <transforms:biex transforms:length="256"  transforms:maxRange="262144.0000291775"  transforms:neg="0"  transforms:width="-12.5892541179"  transforms:pos="4.418539922" >
           <data-type:parameter data-type:name="Comp-PerCP-Cy5-5-A" />
         </transforms:biex>
         <transforms:biex transforms:length="256"  transforms:maxRange="262144.0000291775"  transforms:neg="0"  transforms:width="-3.9810717055"  transforms:pos="4.418539922" >
           <data-type:parameter data-type:name="Comp-APC-A" />
         </transforms:biex>
       </Transformations>
       <Keywords>
         <Keyword name="CST REGULATORY STATUS"  value="RUO Performance Check" />
         <Keyword name="CST PERFORMANCE EXPIRED"  value="2017-05-20T15:37:09-04:00" />
         <Keyword name="CST BEADS EXPIRED"  value="True" />
         <Keyword name="CST BASELINE DATE"  value="2017-05-19T15:32:45-04:00" />
         <Keyword name="CST SETUP DATE"  value="2017-05-19T15:37:09-04:00" />
         <Keyword name="CYTOMETER CONFIG CREATE DATE"  value="2014-11-13T10:48:36-05:00" />
         <Keyword name="CYTOMETER CONFIG NAME"  value="CST NIH 3-Blue 6-Violet 3-Red 4-Yel Gr" />
         <Keyword name="CST BEADS LOT ID"  value="60125" />
         <Keyword name="CST SETUP STATUS"  value="SUCCESS" />
         <Keyword name="P8MS"  value="0" />
         <Keyword name="P8BS"  value="0" />
         <Keyword name="$P8G"  value="0.01" />
         <Keyword name="$P8E"  value="0,0" />
         <Keyword name="$P8B"  value="32" />
         <Keyword name="$P8R"  value="262144" />
         <Keyword name="$P8N"  value="Time" />
         <Keyword name="P7MS"  value="0" />
         <Keyword name="P7BS"  value="57" />
         <Keyword name="P7DISPLAY"  value="LOG" />
         <Keyword name="$P7G"  value="1.0" />
         <Keyword name="$P7V"  value="350" />
         <Keyword name="$P7E"  value="0,0" />
         <Keyword name="$P7B"  value="32" />
         <Keyword name="$P7R"  value="262144" />
         <Keyword name="$P7S"  value="AnnexinV" />
         <Keyword name="$P7N"  value="APC-A" />
         <Keyword name="P6MS"  value="0" />
         <Keyword name="P6BS"  value="209" />
         <Keyword name="P6DISPLAY"  value="LOG" />
         <Keyword name="$P6G"  value="1.0" />
         <Keyword name="$P6V"  value="560" />
         <Keyword name="$P6E"  value="0,0" />
         <Keyword name="$P6B"  value="32" />
         <Keyword name="$P6R"  value="262144" />
         <Keyword name="$P6S"  value="7-AAD" />
         <Keyword name="$P6N"  value="PerCP-Cy5-5-A" />
         <Keyword name="P5MS"  value="0" />
         <Keyword name="P5BS"  value="131" />
         <Keyword name="P5DISPLAY"  value="LOG" />
         <Keyword name="$P5G"  value="1.0" />
         <Keyword name="$P5V"  value="350" />
         <Keyword name="$P5E"  value="0,0" />
         <Keyword name="$P5B"  value="32" />
         <Keyword name="$P5R"  value="262144" />
         <Keyword name="$P5S"  value="GFP" />
         <Keyword name="$P5N"  value="FITC-A" />
         <Keyword name="P4MS"  value="0" />
         <Keyword name="P4BS"  value="0" />
         <Keyword name="P4DISPLAY"  value="LIN" />
         <Keyword name="$P4G"  value="1.0" />
         <Keyword name="$P4V"  value="265" />
         <Keyword name="$P4E"  value="0,0" />
         <Keyword name="$P4B"  value="32" />
         <Keyword name="$P4R"  value="262144" />
         <Keyword name="$P4N"  value="SSC-A" />
         <Keyword name="P3MS"  value="0" />
         <Keyword name="P3BS"  value="-1" />
         <Keyword name="$P3G"  value="1.0" />
         <Keyword name="$P3V"  value="240" />
         <Keyword name="$P3E"  value="0,0" />
         <Keyword name="$P3B"  value="32" />
         <Keyword name="$P3R"  value="262144" />
         <Keyword name="$P3N"  value="FSC-W" />
         <Keyword name="P2MS"  value="0" />
         <Keyword name="P2BS"  value="0" />
         <Keyword name="P2DISPLAY"  value="LIN" />
         <Keyword name="$P2G"  value="1.0" />
         <Keyword name="$P2V"  value="240" />
         <Keyword name="$P2E"  value="0,0" />
         <Keyword name="$P2B"  value="32" />
         <Keyword name="$P2R"  value="262144" />
         <Keyword name="$P2N"  value="FSC-H" />
         <Keyword name="P1MS"  value="0" />
         <Keyword name="P1BS"  value="0" />
         <Keyword name="P1DISPLAY"  value="LIN" />
         <Keyword name="$P1G"  value="1.0" />
         <Keyword name="$P1V"  value="240" />
         <Keyword name="$P1E"  value="0,0" />
         <Keyword name="$P1B"  value="32" />
         <Keyword name="$P1R"  value="262144" />
         <Keyword name="$P1N"  value="FSC-A" />
         <Keyword name="THRESHOLD"  value="FSC,5000" />
         <Keyword name="APPLY COMPENSATION"  value="TRUE" />
         <Keyword name="SPILL"  value="3,FITC-A,PerCP-Cy5-5-A,APC-A,1,0.019506680044913315,0,0.014401164721456632,1,0.0030621155356915924,0.014187884287003781,0.1626360409732049,1" />
         <Keyword name="$TIMESTEP"  value="0.01" />
         <Keyword name="LASER4ASF"  value="0.90" />
         <Keyword name="LASER4DELAY"  value="140.61" />
         <Keyword name="LASER4NAME"  value="Yel Gr" />
         <Keyword name="LASER3ASF"  value="0.52" />
         <Keyword name="LASER3DELAY"  value="35.22" />
         <Keyword name="LASER3NAME"  value="Violet" />
         <Keyword name="LASER2ASF"  value="0.63" />
         <Keyword name="LASER2DELAY"  value="105.04" />
         <Keyword name="LASER2NAME"  value="Red" />
         <Keyword name="LASER1ASF"  value="0.81" />
         <Keyword name="LASER1DELAY"  value="0.00" />
         <Keyword name="LASER1NAME"  value="Blue" />
         <Keyword name="PREF GW NAME"  value="Global Sheet1" />
         <Keyword name="$INST"  value=" " />
         <Keyword name="AUTOBS"  value="TRUE" />
         <Keyword name="FSC ASF"  value="0.71" />
         <Keyword name="$OP"  value="Mindy" />
         <Keyword name="EXPORT TIME"  value="26-JUN-2017-14:30:52" />
         <Keyword name="EXPORT USER NAME"  value="Mindy" />
         <Keyword name="WINDOW EXTENSION"  value="10.00" />
         <Keyword name="CYTNUM"  value="H656385044" />
         <Keyword name="SETTINGS"  value="Cytometer" />
         <Keyword name="$CYT"  value="LSRFortessa X20 (LSRFortessa)" />
         <Keyword name="$ETIM"  value="13:11:09" />
         <Keyword name="$BTIM"  value="13:10:08" />
         <Keyword name="$DATE"  value="23-JUN-2017" />
         <Keyword name="GUID"  value="ed62a12b-237a-421e-8649-70d3981a88d4" />
         <Keyword name="EXPERIMENT NAME"  value="Apotosis-20170623" />
         <Keyword name="$SRC"  value="Sample1" />
         <Keyword name="TUBE NAME"  value="DNp73" />
         <Keyword name="CREATOR"  value="BD FACSDiva Software Version 8.0.1" />
         <Keyword name="$NEXTDATA"  value="0" />
         <Keyword name="$DATATYPE"  value="F" />
         <Keyword name="$BYTEORD"  value="4,3,2,1" />
         <Keyword name="$MODE"  value="L" />
         <Keyword name="$PAR"  value="8" />
         <Keyword name="$TOT"  value="40832              " />
         <Keyword name="$SYS"  value="Windows 7 6.1" />
         <Keyword name="$FIL"  value="Sample1_DNp73_008.fcs" />
         <Keyword name="$ENDDATA"  value="1309003            " />
         <Keyword name="$BEGINDATA"  value="2380" />
         <Keyword name="$ENDSTEXT"  value="0" />
         <Keyword name="$BEGINSTEXT"  value="0" />
         <Keyword name="$ENDANALYSIS"  value="0" />
         <Keyword name="$BEGINANALYSIS"  value="0" />
         <Keyword name="FJ_FCS_VERSION"  value="3" />
         <Keyword name="$P1S"  value="" />
         <Keyword name="$P2S"  value="" />
         <Keyword name="$P3S"  value="" />
         <Keyword name="$P4S"  value="" />
         <Keyword name="$P8S"  value="" />
         <Keyword name="$P9N"  value="Comp-FITC-A" />
         <Keyword name="$P9S"  value="GFP" />
         <Keyword name="$P9R"  value="262144" />
         <Keyword name="$P10N"  value="Comp-PerCP-Cy5-5-A" />
         <Keyword name="$P10S"  value="7-AAD" />
         <Keyword name="$P10R"  value="262144" />
         <Keyword name="$P11N"  value="Comp-APC-A" />
         <Keyword name="$P11S"  value="AnnexinV" />
         <Keyword name="$P11R"  value="262144" />
       </Keywords>
       <SampleNode name="Sample1_DNp73_008.fcs"  annotation=""  owningGroup=""  expanded="1"  sortPriority="10"  count="40832"  sampleID="5" >
         <Graph smoothing="0"  backColor="#ffffff"  foreColor="#000000"  type="Histogram"  fast="1" >
           <Axis dimension="x"  name="Comp-FITC-A"  label=""  auto="auto" />
           <Axis dimension="y"  name=""  label=""  auto="auto" />
           <GraphSettings level="5%"  smoothingHighResolution="1"  contourHighResolution="1"  histogramSmoothingCount="0"  graphResolution="256"  showOutliers="0"  drawLargeDots="0"  dotsToDraw="8000"  tint="le.chartfill.none"  lineWeight="le.lineweight.normal"  lineStyle="le.linestyle.solid" />
           <GraphEnvironment showGrid="0"  showAxes="H"  showGates="1"  showFreqOnPlots="1"  showGateNameOnPlots="1"  showMedians="0"  showUncomped="0"  addEventParam="0"  lastYAxisName="" >
             <TextTraits font="SansSerif"  size="11"  name="Labels"  style="plain"  color="#000000"  background="#00ffffff"  just="left" />
             <TextTraits font="SansSerif"  size="11"  name="LayoutGates"  style="plain"  color="#000000"  background="#00ffffff"  just="left" />
             <TextTraits font="SansSerif"  size="9"  name="Numbers"  style="plain"  color="#000000"  background="#00ffffff"  just="left" />
             <TextTraits font="SansSerif"  size="9"  name="Legend"  style="plain"  color="#000000"  background="#00ffffff"  just="left" />
             <WindowPosition x="0"  y="23"  width="657"  height="800"  displayed="0"  panelState="++" />
           </GraphEnvironment>
         </Graph>
         <Subpopulations>
           <Population name="Lymphocytes"  annotation=""  owningGroup="Overexpression"  expanded="1"  sortPriority="10"  count="29222" >
             <Graph smoothing="1"  backColor="#ffffff"  foreColor="#000000"  heatMapStatParameter="Comp-FITC-A"  type="Histogram"  fast="1" >
               <Axis dimension="x"  name="Comp-FITC-A"  label=""  auto="auto" />
               <Axis dimension="y"  name=""  label=""  auto="auto" />
               <GraphSettings level="5%"  smoothingHighResolution="1"  contourHighResolution="1"  histogramSmoothingCount="0"  graphResolution="256"  showOutliers="0"  drawLargeDots="0"  dotsToDraw="8000"  tint="le.chartfill.none"  lineWeight="le.lineweight.normal"  lineStyle="le.linestyle.solid" />
               <GraphEnvironment showGrid="0"  showAxes="tnlTNL"  showGates="1"  showFreqOnPlots="1"  showGateNameOnPlots="1"  showMedians="0"  showUncomped="0"  addEventParam="0"  lastYAxisName="" >
                 <TextTraits font="SansSerif"  size="11"  name="Labels"  style="plain"  color="#000000"  background="#00ffffff"  just="left" />
                 <TextTraits font="SansSerif"  size="11"  name="LayoutGates"  style="plain"  color="#000000"  background="#00ffffff"  just="left" />
                 <TextTraits font="SansSerif"  size="9"  name="Numbers"  style="plain"  color="#000000"  background="#00ffffff"  just="left" />
                 <TextTraits font="SansSerif"  size="9"  name="Legend"  style="plain"  color="#000000"  background="#00ffffff"  just="left" />
                 <WindowPosition x="1443"  y="209"  width="737"  height="898"  displayed="0"  panelState="---" />
               </GraphEnvironment>
             </Graph>
             <Gate gating:id="ID10159532" >
               <gating:PolygonGate eventsInside="1"  annoOffsetX="0"  annoOffsetY="0"  tint="#000000"  isTinted="0"  lineWeight="Normal"  userDefined="1"  quadId="-1"  gateResolution="256" >
                 <gating:dimension>
                   <data-type:fcs-dimension data-type:name="FSC-A" />
                 </gating:dimension>
                 <gating:dimension>
                   <data-type:fcs-dimension data-type:name="SSC-A" />
                 </gating:dimension>
                 <gating:vertex>
                   <gating:coordinate data-type:value="9567.299270073" />
                   <gating:coordinate data-type:value="51846.2577777778" />
                 </gating:vertex>
                 <gating:vertex>
                   <gating:coordinate data-type:value="32146.1255474453" />
                   <gating:coordinate data-type:value="2330.1688888889" />
                 </gating:vertex>
                 <gating:vertex>
                   <gating:coordinate data-type:value="250663.2408759124" />
                   <gating:coordinate data-type:value="33787.4488888889" />
                 </gating:vertex>
                 <gating:vertex>
                   <gating:coordinate data-type:value="257551.696350365" />
                   <gating:coordinate data-type:value="259231.2888888889" />
                 </gating:vertex>
                 <gating:vertex>
                   <gating:coordinate data-type:value="42861.500729927" />
                   <gating:coordinate data-type:value="248745.5288888889" />
                 </gating:vertex>
                 <gating:vertex>
                   <gating:coordinate data-type:value="13394.2189781022" />
                   <gating:coordinate data-type:value="163694.3644444445" />
                 </gating:vertex>
               </gating:PolygonGate>
             </Gate>
             <Subpopulations>
               <Population name="GFP+"  annotation=""  owningGroup="Overexpression"  expanded="1"  sortPriority="10"  count="11262" >
                 <Graph smoothing="0"  backColor="#ffffff"  foreColor="#000000"  type="Pseudocolor"  fast="1" >
                   <Axis dimension="x"  name="Comp-APC-A"  label=""  auto="auto" />
                   <Axis dimension="y"  name="Comp-PerCP-Cy5-5-A"  label=""  auto="auto" />
                   <GraphSettings level="5%"  smoothingHighResolution="1"  contourHighResolution="1"  histogramSmoothingCount="0"  graphResolution="256"  showOutliers="0"  drawLargeDots="0"  dotsToDraw="8000"  tint="le.chartfill.none"  lineWeight="le.lineweight.normal"  lineStyle="le.linestyle.solid" />
                   <GraphEnvironment showGrid="0"  showAxes="tnlTNL"  showGates="1"  showFreqOnPlots="1"  showGateNameOnPlots="1"  showMedians="0"  showUncomped="0"  addEventParam="0"  lastYAxisName="" >
                     <TextTraits font="SansSerif"  size="11"  name="Labels"  style="plain"  color="#000000"  background="#00ffffff"  just="left" />
                     <TextTraits font="SansSerif"  size="11"  name="LayoutGates"  style="plain"  color="#000000"  background="#00ffffff"  just="left" />
                     <TextTraits font="SansSerif"  size="9"  name="Numbers"  style="plain"  color="#000000"  background="#00ffffff"  just="left" />
                     <TextTraits font="SansSerif"  size="9"  name="Legend"  style="plain"  color="#000000"  background="#00ffffff"  just="left" />
                     <WindowPosition x="430"  y="607"  width="390"  height="714"  displayed="0"  panelState="---" />
                   </GraphEnvironment>
                 </Graph>
                 <Gate gating:id="ID1459413256"  gating:parent_id="ID10159532" >
                   <gating:RectangleGate eventsInside="1"  annoOffsetX="0"  annoOffsetY="0"  tint="#000000"  isTinted="0"  lineWeight="Normal"  userDefined="1" >
                     <gating:dimension gating:min="367.20451704724695"  yRatio="0.7888888888888889" >
                       <data-type:fcs-dimension data-type:name="Comp-FITC-A" />
                     </gating:dimension>
                   </gating:RectangleGate>
                 </Gate>
                 <Subpopulations>
                   <Population name="AnnexinV, 7-AAD subset"  annotation=""  owningGroup="Overexpression"  expanded="1"  sortPriority="10"  count="11039" >
                     <Graph smoothing="0"  backColor="#ffffff"  foreColor="#000000"  type="Pseudocolor"  fast="1" >
                       <Axis dimension="x"  name="Comp-APC-A"  label=""  auto="auto" />
                       <Axis dimension="y"  name="Comp-PerCP-Cy5-5-A"  label=""  auto="auto" />
                       <GraphSettings level="5%"  smoothingHighResolution="1"  contourHighResolution="1"  histogramSmoothingCount="0"  graphResolution="256"  showOutliers="0"  drawLargeDots="0"  dotsToDraw="8000"  tint="le.chartfill.none"  lineWeight="le.lineweight.normal"  lineStyle="le.linestyle.solid" />
                       <GraphEnvironment showGrid="0"  showAxes="tnlTNL"  showGates="1"  showFreqOnPlots="1"  showGateNameOnPlots="1"  showMedians="0"  showUncomped="0"  addEventParam="0"  lastYAxisName="" >
                         <TextTraits font="SansSerif"  size="11"  name="Labels"  style="plain"  color="#000000"  background="#00ffffff"  just="left" />
                         <TextTraits font="SansSerif"  size="11"  name="LayoutGates"  style="plain"  color="#000000"  background="#00ffffff"  just="left" />
                         <TextTraits font="SansSerif"  size="9"  name="Numbers"  style="plain"  color="#000000"  background="#00ffffff"  just="left" />
                         <TextTraits font="SansSerif"  size="9"  name="Legend"  style="plain"  color="#000000"  background="#00ffffff"  just="left" />
                         <WindowPosition x="809"  y="307"  width="821"  height="1060"  displayed="1"  panelState="---" />
                       </GraphEnvironment>
                     </Graph>
                     <Gate gating:id="ID908348563"  gating:parent_id="ID1459413256" >
                       <gating:RectangleGate eventsInside="1"  annoOffsetX="-152"  annoOffsetY="94"  tint="#ff0000"  isTinted="0"  lineWeight="Heavy"  userDefined="1"  percentX="0"  percentY="0" >
                         <gating:dimension gating:min="-40.85873497570995"  gating:max="4787.210601970518" >
                           <data-type:fcs-dimension data-type:name="Comp-APC-A" />
                         </gating:dimension>
                         <gating:dimension gating:min="-173.39313987464573"  gating:max="503.2759861832873" >
                           <data-type:fcs-dimension data-type:name="Comp-PerCP-Cy5-5-A" />
                         </gating:dimension>
                       </gating:RectangleGate>
                     </Gate>
                   </Population>
                   <Population name="AnnexinV, 7-AAD subset-1"  annotation=""  owningGroup="Overexpression"  expanded="1"  sortPriority="10"  count="90" >
                     <Graph smoothing="0"  backColor="#ffffff"  foreColor="#000000"  type="Pseudocolor"  fast="1" >
                       <Axis dimension="x"  name="Comp-APC-A"  label=""  auto="auto" />
                       <Axis dimension="y"  name="Comp-PerCP-Cy5-5-A"  label=""  auto="auto" />
                       <GraphSettings level="5%"  smoothingHighResolution="1"  contourHighResolution="1"  histogramSmoothingCount="0"  graphResolution="256"  showOutliers="0"  drawLargeDots="0"  dotsToDraw="8000"  tint="le.chartfill.none"  lineWeight="le.lineweight.normal"  lineStyle="le.linestyle.solid" />
                       <GraphEnvironment showGrid="0"  showAxes="tnlTNL"  showGates="1"  showFreqOnPlots="1"  showGateNameOnPlots="1"  showMedians="0"  showUncomped="0"  addEventParam="0"  lastYAxisName="" >
                         <TextTraits font="SansSerif"  size="11"  name="Labels"  style="plain"  color="#000000"  background="#00ffffff"  just="left" />
                         <TextTraits font="SansSerif"  size="11"  name="LayoutGates"  style="plain"  color="#000000"  background="#00ffffff"  just="left" />
                         <TextTraits font="SansSerif"  size="9"  name="Numbers"  style="plain"  color="#000000"  background="#00ffffff"  just="left" />
                         <TextTraits font="SansSerif"  size="9"  name="Legend"  style="plain"  color="#000000"  background="#00ffffff"  just="left" />
                         <WindowPosition x="809"  y="307"  width="821"  height="1060"  displayed="0"  panelState="---" />
                       </GraphEnvironment>
                     </Graph>
                     <Gate gating:id="ID1356551906"  gating:parent_id="ID1459413256" >
                       <gating:RectangleGate eventsInside="1"  annoOffsetX="56"  annoOffsetY="-170"  tint="#ff0000"  isTinted="0"  lineWeight="Heavy"  userDefined="1"  percentX="0"  percentY="0" >
                         <gating:dimension gating:min="4858.321215049077"  gating:max="266339.0851341822" >
                           <data-type:fcs-dimension data-type:name="Comp-APC-A" />
                         </gating:dimension>
                         <gating:dimension gating:min="488.90537407760536"  gating:max="272566.6657388708" >
                           <data-type:fcs-dimension data-type:name="Comp-PerCP-Cy5-5-A" />
                         </gating:dimension>
                       </gating:RectangleGate>
                     </Gate>
                   </Population>
                 </Subpopulations>
               </Population>
               <Population name="GFP-"  annotation=""  owningGroup="Overexpression"  expanded="1"  sortPriority="10"  count="17960" >
                 <Graph smoothing="0"  backColor="#ffffff"  foreColor="#000000"  type="Histogram"  fast="1" >
                   <Axis dimension="x"  name="Comp-FITC-A"  label=""  auto="auto" />
                   <Axis dimension="y"  name=""  label=""  auto="auto" />
                   <GraphSettings level="5%"  smoothingHighResolution="1"  contourHighResolution="1"  histogramSmoothingCount="0"  graphResolution="256"  showOutliers="0"  drawLargeDots="0"  dotsToDraw="8000"  tint="le.chartfill.none"  lineWeight="le.lineweight.normal"  lineStyle="le.linestyle.solid" />
                   <GraphEnvironment showGrid="0"  showAxes="tnlTNL"  showGates="1"  showFreqOnPlots="1"  showGateNameOnPlots="1"  showMedians="0"  showUncomped="0"  addEventParam="0"  lastYAxisName="" >
                     <TextTraits font="SansSerif"  size="11"  name="Labels"  style="plain"  color="#000000"  background="#00ffffff"  just="left" />
                     <TextTraits font="SansSerif"  size="11"  name="LayoutGates"  style="plain"  color="#000000"  background="#00ffffff"  just="left" />
                     <TextTraits font="SansSerif"  size="9"  name="Numbers"  style="plain"  color="#000000"  background="#00ffffff"  just="left" />
                     <TextTraits font="SansSerif"  size="9"  name="Legend"  style="plain"  color="#000000"  background="#00ffffff"  just="left" />
                     <WindowPosition x="0"  y="0"  width="0"  height="194"  displayed="0"  panelState="" />
                   </GraphEnvironment>
                 </Graph>
                 <Gate gating:id="ID1741815526"  gating:parent_id="ID10159532" >
                   <gating:RectangleGate eventsInside="1"  annoOffsetX="0"  annoOffsetY="0"  tint="#000000"  isTinted="0"  lineWeight="Normal"  userDefined="1" >
                     <gating:dimension gating:max="367.20451704724695"  yRatio="0.7387171163611548" >
                       <data-type:fcs-dimension data-type:name="Comp-FITC-A" />
                     </gating:dimension>
                   </gating:RectangleGate>
                 </Gate>
                 <Subpopulations>
                   <Population name="Apotosis"  annotation=""  owningGroup="Overexpression"  expanded="1"  sortPriority="10"  count="6896" >
                     <Graph smoothing="0"  backColor="#ffffff"  foreColor="#000000"  type="Pseudocolor"  fast="1" >
                       <Axis dimension="x"  name="Comp-PerCP-Cy5-5-A"  label=""  auto="auto" />
                       <Axis dimension="y"  name="Comp-APC-A"  label=""  auto="auto" />
                       <GraphSettings level="5%"  smoothingHighResolution="1"  contourHighResolution="1"  histogramSmoothingCount="0"  graphResolution="256"  showOutliers="0"  drawLargeDots="0"  dotsToDraw="8000"  tint="le.chartfill.none"  lineWeight="le.lineweight.normal"  lineStyle="le.linestyle.solid" />
                       <GraphEnvironment showGrid="0"  showAxes="tnlTNL"  showGates="1"  showFreqOnPlots="1"  showGateNameOnPlots="1"  showMedians="0"  showUncomped="0"  addEventParam="0"  lastYAxisName="" >
                         <TextTraits font="SansSerif"  size="11"  name="Labels"  style="plain"  color="#000000"  background="#00ffffff"  just="left" />
                         <TextTraits font="SansSerif"  size="11"  name="LayoutGates"  style="plain"  color="#000000"  background="#00ffffff"  just="left" />
                         <TextTraits font="SansSerif"  size="9"  name="Numbers"  style="plain"  color="#000000"  background="#00ffffff"  just="left" />
                         <TextTraits font="SansSerif"  size="9"  name="Legend"  style="plain"  color="#000000"  background="#00ffffff"  just="left" />
                         <WindowPosition x="1493"  y="160"  width="888"  height="1031"  displayed="1"  panelState="---" />
                       </GraphEnvironment>
                     </Graph>
                     <Gate gating:id="ID1089051401"  gating:parent_id="ID1741815526" >
                       <gating:PolygonGate eventsInside="1"  annoOffsetX="0"  annoOffsetY="0"  tint="#000000"  isTinted="0"  lineWeight="Normal"  userDefined="1"  quadId="-1"  gateResolution="256" >
                         <gating:dimension>
                           <data-type:fcs-dimension data-type:name="Comp-PerCP-Cy5-5-A" />
                         </gating:dimension>
                         <gating:dimension>
                           <data-type:fcs-dimension data-type:name="Comp-APC-A" />
                         </gating:dimension>
                         <gating:vertex>
                           <gating:coordinate data-type:value="228.146282463" />
                           <gating:coordinate data-type:value="52663.8013791007" />
                         </gating:vertex>
                         <gating:vertex>
                           <gating:coordinate data-type:value="351.8884687435" />
                           <gating:coordinate data-type:value="455.0981455413" />
                         </gating:vertex>
                         <gating:vertex>
                           <gating:coordinate data-type:value="43408.9499255946" />
                           <gating:coordinate data-type:value="440.2876325719" />
                         </gating:vertex>
                         <gating:vertex>
                           <gating:coordinate data-type:value="47071.7733283494" />
                           <gating:coordinate data-type:value="96975.5474448186" />
                         </gating:vertex>
                         <gating:vertex>
                           <gating:coordinate data-type:value="254.9272353946" />
                           <gating:coordinate data-type:value="82884.4060240912" />
                         </gating:vertex>
                       </gating:PolygonGate>
                     </Gate>
                   </Population>
                 </Subpopulations>
               </Population>
             </Subpopulations>
           </Population>
         </Subpopulations>
       </SampleNode>
     </Sample>
     <Sample>
       <DataSet uri="file:/Users/renm3/Desktop/Flow%20data/Retro-virus-overexpression/Apotosis-20170623/Sample1_p-53_006.fcs"  sampleID="6" />
       <transforms:spilloverMatrix prefix="Comp-"  name="Acquisition-defined"  editable="0"  color="#c0c0c0"  version="FlowJo-10.4.2"  status="FINALIZED"  transforms:id="4191c301-7a38-4e34-9971-95f3b2d6b3c2"  suffix="" >
         <data-type:parameters>
           <data-type:parameter data-type:name="FITC-A" />
           <data-type:parameter data-type:name="PerCP-Cy5-5-A" />
           <data-type:parameter data-type:name="APC-A" />
         </data-type:parameters>
         <transforms:spillover data-type:parameter="FITC-A" >
           <transforms:coefficient data-type:parameter="FITC-A"  transforms:value="1" />
           <transforms:coefficient data-type:parameter="PerCP-Cy5-5-A"  transforms:value="0.0195066798" />
           <transforms:coefficient data-type:parameter="APC-A"  transforms:value="0" />
         </transforms:spillover>
         <transforms:spillover data-type:parameter="PerCP-Cy5-5-A" >
           <transforms:coefficient data-type:parameter="FITC-A"  transforms:value="0.0144011648" />
           <transforms:coefficient data-type:parameter="PerCP-Cy5-5-A"  transforms:value="1" />
           <transforms:coefficient data-type:parameter="APC-A"  transforms:value="0.0030621155" />
         </transforms:spillover>
         <transforms:spillover data-type:parameter="APC-A" >
           <transforms:coefficient data-type:parameter="FITC-A"  transforms:value="0.0141878845" />
           <transforms:coefficient data-type:parameter="PerCP-Cy5-5-A"  transforms:value="0.1626360416" />
           <transforms:coefficient data-type:parameter="APC-A"  transforms:value="1" />
         </transforms:spillover>
       </transforms:spilloverMatrix>
       <Transformations>
         <transforms:linear transforms:minRange="0"  transforms:maxRange="262144"  gain="1" >
           <data-type:parameter data-type:name="FSC-A" />
         </transforms:linear>
         <transforms:linear transforms:minRange="0"  transforms:maxRange="262144"  gain="1" >
           <data-type:parameter data-type:name="FSC-H" />
         </transforms:linear>
         <transforms:linear transforms:minRange="0"  transforms:maxRange="262144"  gain="1" >
           <data-type:parameter data-type:name="FSC-W" />
         </transforms:linear>
         <transforms:linear transforms:minRange="0"  transforms:maxRange="262144"  gain="1" >
           <data-type:parameter data-type:name="SSC-A" />
         </transforms:linear>
         <transforms:biex transforms:length="256"  transforms:maxRange="262144.0000291775"  transforms:neg="0"  transforms:width="-12.5892541179"  transforms:pos="4.418539922" >
           <data-type:parameter data-type:name="FITC-A" />
         </transforms:biex>
         <transforms:biex transforms:length="256"  transforms:maxRange="262144.0000291775"  transforms:neg="0"  transforms:width="-12.5892541179"  transforms:pos="4.418539922" >
           <data-type:parameter data-type:name="PerCP-Cy5-5-A" />
         </transforms:biex>
         <transforms:biex transforms:length="256"  transforms:maxRange="262144.0000291775"  transforms:neg="0"  transforms:width="-3.9810717055"  transforms:pos="4.418539922" >
           <data-type:parameter data-type:name="APC-A" />
         </transforms:biex>
         <transforms:linear transforms:minRange="0.5880097218"  transforms:maxRange="76"  gain="0.0102619498" >
           <data-type:parameter data-type:name="Time" />
         </transforms:linear>
         <transforms:biex transforms:length="256"  transforms:maxRange="262144.0000291775"  transforms:neg="0"  transforms:width="-12.5892541179"  transforms:pos="4.418539922" >
           <data-type:parameter data-type:name="Comp-FITC-A" />
         </transforms:biex>
         <transforms:biex transforms:length="256"  transforms:maxRange="262144.0000291775"  transforms:neg="0"  transforms:width="-12.5892541179"  transforms:pos="4.418539922" >
           <data-type:parameter data-type:name="Comp-PerCP-Cy5-5-A" />
         </transforms:biex>
         <transforms:biex transforms:length="256"  transforms:maxRange="262144.0000291775"  transforms:neg="0"  transforms:width="-3.9810717055"  transforms:pos="4.418539922" >
           <data-type:parameter data-type:name="Comp-APC-A" />
         </transforms:biex>
       </Transformations>
       <Keywords>
         <Keyword name="CST REGULATORY STATUS"  value="RUO Performance Check" />
         <Keyword name="CST PERFORMANCE EXPIRED"  value="2017-05-20T15:37:09-04:00" />
         <Keyword name="CST BEADS EXPIRED"  value="True" />
         <Keyword name="CST BASELINE DATE"  value="2017-05-19T15:32:45-04:00" />
         <Keyword name="CST SETUP DATE"  value="2017-05-19T15:37:09-04:00" />
         <Keyword name="CYTOMETER CONFIG CREATE DATE"  value="2014-11-13T10:48:36-05:00" />
         <Keyword name="CYTOMETER CONFIG NAME"  value="CST NIH 3-Blue 6-Violet 3-Red 4-Yel Gr" />
         <Keyword name="CST BEADS LOT ID"  value="60125" />
         <Keyword name="CST SETUP STATUS"  value="SUCCESS" />
         <Keyword name="P8MS"  value="0" />
         <Keyword name="P8BS"  value="0" />
         <Keyword name="$P8G"  value="0.01" />
         <Keyword name="$P8E"  value="0,0" />
         <Keyword name="$P8B"  value="32" />
         <Keyword name="$P8R"  value="262144" />
         <Keyword name="$P8N"  value="Time" />
         <Keyword name="P7MS"  value="0" />
         <Keyword name="P7BS"  value="44" />
         <Keyword name="P7DISPLAY"  value="LOG" />
         <Keyword name="$P7G"  value="1.0" />
         <Keyword name="$P7V"  value="350" />
         <Keyword name="$P7E"  value="0,0" />
         <Keyword name="$P7B"  value="32" />
         <Keyword name="$P7R"  value="262144" />
         <Keyword name="$P7S"  value="AnnexinV" />
         <Keyword name="$P7N"  value="APC-A" />
         <Keyword name="P6MS"  value="0" />
         <Keyword name="P6BS"  value="192" />
         <Keyword name="P6DISPLAY"  value="LOG" />
         <Keyword name="$P6G"  value="1.0" />
         <Keyword name="$P6V"  value="560" />
         <Keyword name="$P6E"  value="0,0" />
         <Keyword name="$P6B"  value="32" />
         <Keyword name="$P6R"  value="262144" />
         <Keyword name="$P6S"  value="7-AAD" />
         <Keyword name="$P6N"  value="PerCP-Cy5-5-A" />
         <Keyword name="P5MS"  value="0" />
         <Keyword name="P5BS"  value="161" />
         <Keyword name="P5DISPLAY"  value="LOG" />
         <Keyword name="$P5G"  value="1.0" />
         <Keyword name="$P5V"  value="350" />
         <Keyword name="$P5E"  value="0,0" />
         <Keyword name="$P5B"  value="32" />
         <Keyword name="$P5R"  value="262144" />
         <Keyword name="$P5S"  value="GFP" />
         <Keyword name="$P5N"  value="FITC-A" />
         <Keyword name="P4MS"  value="0" />
         <Keyword name="P4BS"  value="0" />
         <Keyword name="P4DISPLAY"  value="LIN" />
         <Keyword name="$P4G"  value="1.0" />
         <Keyword name="$P4V"  value="265" />
         <Keyword name="$P4E"  value="0,0" />
         <Keyword name="$P4B"  value="32" />
         <Keyword name="$P4R"  value="262144" />
         <Keyword name="$P4N"  value="SSC-A" />
         <Keyword name="P3MS"  value="0" />
         <Keyword name="P3BS"  value="-1" />
         <Keyword name="$P3G"  value="1.0" />
         <Keyword name="$P3V"  value="240" />
         <Keyword name="$P3E"  value="0,0" />
         <Keyword name="$P3B"  value="32" />
         <Keyword name="$P3R"  value="262144" />
         <Keyword name="$P3N"  value="FSC-W" />
         <Keyword name="P2MS"  value="0" />
         <Keyword name="P2BS"  value="0" />
         <Keyword name="P2DISPLAY"  value="LIN" />
         <Keyword name="$P2G"  value="1.0" />
         <Keyword name="$P2V"  value="240" />
         <Keyword name="$P2E"  value="0,0" />
         <Keyword name="$P2B"  value="32" />
         <Keyword name="$P2R"  value="262144" />
         <Keyword name="$P2N"  value="FSC-H" />
         <Keyword name="P1MS"  value="0" />
         <Keyword name="P1BS"  value="0" />
         <Keyword name="P1DISPLAY"  value="LIN" />
         <Keyword name="$P1G"  value="1.0" />
         <Keyword name="$P1V"  value="240" />
         <Keyword name="$P1E"  value="0,0" />
         <Keyword name="$P1B"  value="32" />
         <Keyword name="$P1R"  value="262144" />
         <Keyword name="$P1N"  value="FSC-A" />
         <Keyword name="THRESHOLD"  value="FSC,5000" />
         <Keyword name="APPLY COMPENSATION"  value="TRUE" />
         <Keyword name="SPILL"  value="3,FITC-A,PerCP-Cy5-5-A,APC-A,1,0.019506680044913315,0,0.014401164721456632,1,0.0030621155356915924,0.014187884287003781,0.1626360409732049,1" />
         <Keyword name="$TIMESTEP"  value="0.01" />
         <Keyword name="LASER4ASF"  value="0.90" />
         <Keyword name="LASER4DELAY"  value="140.61" />
         <Keyword name="LASER4NAME"  value="Yel Gr" />
         <Keyword name="LASER3ASF"  value="0.52" />
         <Keyword name="LASER3DELAY"  value="35.22" />
         <Keyword name="LASER3NAME"  value="Violet" />
         <Keyword name="LASER2ASF"  value="0.63" />
         <Keyword name="LASER2DELAY"  value="105.04" />
         <Keyword name="LASER2NAME"  value="Red" />
         <Keyword name="LASER1ASF"  value="0.81" />
         <Keyword name="LASER1DELAY"  value="0.00" />
         <Keyword name="LASER1NAME"  value="Blue" />
         <Keyword name="PREF GW NAME"  value="Global Sheet1" />
         <Keyword name="$INST"  value=" " />
         <Keyword name="AUTOBS"  value="TRUE" />
         <Keyword name="FSC ASF"  value="0.71" />
         <Keyword name="$OP"  value="Mindy" />
         <Keyword name="EXPORT TIME"  value="26-JUN-2017-14:30:52" />
         <Keyword name="EXPORT USER NAME"  value="Mindy" />
         <Keyword name="WINDOW EXTENSION"  value="10.00" />
         <Keyword name="CYTNUM"  value="H656385044" />
         <Keyword name="SETTINGS"  value="Cytometer" />
         <Keyword name="$CYT"  value="LSRFortessa X20 (LSRFortessa)" />
         <Keyword name="$ETIM"  value="13:07:52" />
         <Keyword name="$BTIM"  value="13:06:36" />
         <Keyword name="$DATE"  value="23-JUN-2017" />
         <Keyword name="GUID"  value="78567d26-50a7-4850-85fc-76e4a4760015" />
         <Keyword name="EXPERIMENT NAME"  value="Apotosis-20170623" />
         <Keyword name="$SRC"  value="Sample1" />
         <Keyword name="TUBE NAME"  value="p-53" />
         <Keyword name="CREATOR"  value="BD FACSDiva Software Version 8.0.1" />
         <Keyword name="$NEXTDATA"  value="0" />
         <Keyword name="$DATATYPE"  value="F" />
         <Keyword name="$BYTEORD"  value="4,3,2,1" />
         <Keyword name="$MODE"  value="L" />
         <Keyword name="$PAR"  value="8" />
         <Keyword name="$TOT"  value="32056              " />
         <Keyword name="$SYS"  value="Windows 7 6.1" />
         <Keyword name="$FIL"  value="Sample1_p-53_006.fcs" />
         <Keyword name="$ENDDATA"  value="1028169            " />
         <Keyword name="$BEGINDATA"  value="2378" />
         <Keyword name="$ENDSTEXT"  value="0" />
         <Keyword name="$BEGINSTEXT"  value="0" />
         <Keyword name="$ENDANALYSIS"  value="0" />
         <Keyword name="$BEGINANALYSIS"  value="0" />
         <Keyword name="FJ_FCS_VERSION"  value="3" />
         <Keyword name="$P1S"  value="" />
         <Keyword name="$P2S"  value="" />
         <Keyword name="$P3S"  value="" />
         <Keyword name="$P4S"  value="" />
         <Keyword name="$P8S"  value="" />
         <Keyword name="$P9N"  value="Comp-FITC-A" />
         <Keyword name="$P9S"  value="GFP" />
         <Keyword name="$P9R"  value="262144" />
         <Keyword name="$P10N"  value="Comp-PerCP-Cy5-5-A" />
         <Keyword name="$P10S"  value="7-AAD" />
         <Keyword name="$P10R"  value="262144" />
         <Keyword name="$P11N"  value="Comp-APC-A" />
         <Keyword name="$P11S"  value="AnnexinV" />
         <Keyword name="$P11R"  value="262144" />
       </Keywords>
       <SampleNode name="Sample1_p-53_006.fcs"  annotation=""  owningGroup=""  expanded="1"  sortPriority="10"  count="32056"  sampleID="6" >
         <Graph smoothing="0"  backColor="#ffffff"  foreColor="#000000"  type="Histogram"  fast="1" >
           <Axis dimension="x"  name="FSC-A"  label=""  auto="auto" />
           <Axis dimension="y"  name=""  label=""  auto="auto" />
           <GraphSettings level="5%"  smoothingHighResolution="1"  contourHighResolution="1"  histogramSmoothingCount="0"  graphResolution="256"  showOutliers="0"  drawLargeDots="0"  dotsToDraw="8000"  tint="le.chartfill.none"  lineWeight="le.lineweight.normal"  lineStyle="le.linestyle.solid" />
           <GraphEnvironment showGrid="0"  showAxes="tnlTNL"  showGates="1"  showFreqOnPlots="1"  showGateNameOnPlots="1"  showMedians="0"  showUncomped="0"  addEventParam="0"  lastYAxisName="" >
             <TextTraits font="SansSerif"  size="11"  name="Labels"  style="plain"  color="#000000"  background="#00ffffff"  just="left" />
             <TextTraits font="SansSerif"  size="11"  name="LayoutGates"  style="plain"  color="#000000"  background="#00ffffff"  just="left" />
             <TextTraits font="SansSerif"  size="9"  name="Numbers"  style="plain"  color="#000000"  background="#00ffffff"  just="left" />
             <TextTraits font="SansSerif"  size="9"  name="Legend"  style="plain"  color="#000000"  background="#00ffffff"  just="left" />
             <WindowPosition x="0"  y="0"  width="0"  height="194"  displayed="0"  panelState="" />
           </GraphEnvironment>
         </Graph>
         <Subpopulations>
           <Population name="Lymphocytes"  annotation=""  owningGroup="Overexpression"  expanded="1"  sortPriority="10"  count="22707" >
             <Graph smoothing="1"  backColor="#ffffff"  foreColor="#000000"  type="Histogram"  fast="1" >
               <Axis dimension="x"  name="Comp-FITC-A"  label=""  auto="auto" />
               <Axis dimension="y"  name=""  label=""  auto="auto" />
               <GraphSettings level="5%"  smoothingHighResolution="1"  contourHighResolution="1"  histogramSmoothingCount="0"  graphResolution="256"  showOutliers="0"  drawLargeDots="0"  dotsToDraw="8000"  tint="le.chartfill.none"  lineWeight="le.lineweight.normal"  lineStyle="le.linestyle.solid" />
               <GraphEnvironment showGrid="0"  showAxes="tnlTNL"  showGates="1"  showFreqOnPlots="1"  showGateNameOnPlots="1"  showMedians="0"  showUncomped="0"  addEventParam="0"  lastYAxisName="" >
                 <TextTraits font="SansSerif"  size="11"  name="Labels"  style="plain"  color="#000000"  background="#00ffffff"  just="left" />
                 <TextTraits font="SansSerif"  size="11"  name="LayoutGates"  style="plain"  color="#000000"  background="#00ffffff"  just="left" />
                 <TextTraits font="SansSerif"  size="9"  name="Numbers"  style="plain"  color="#000000"  background="#00ffffff"  just="left" />
                 <TextTraits font="SansSerif"  size="9"  name="Legend"  style="plain"  color="#000000"  background="#00ffffff"  just="left" />
                 <WindowPosition x="730"  y="23"  width="821"  height="898"  displayed="1"  panelState="---" />
               </GraphEnvironment>
             </Graph>
             <Gate gating:id="ID1413289811" >
               <gating:PolygonGate eventsInside="1"  annoOffsetX="0"  annoOffsetY="0"  tint="#000000"  isTinted="0"  lineWeight="Normal"  userDefined="1"  quadId="-1"  gateResolution="256" >
                 <gating:dimension>
                   <data-type:fcs-dimension data-type:name="FSC-A" />
                 </gating:dimension>
                 <gating:dimension>
                   <data-type:fcs-dimension data-type:name="SSC-A" />
                 </gating:dimension>
                 <gating:vertex>
                   <gating:coordinate data-type:value="9567.299270073" />
                   <gating:coordinate data-type:value="51846.2577777778" />
                 </gating:vertex>
                 <gating:vertex>
                   <gating:coordinate data-type:value="32146.1255474453" />
                   <gating:coordinate data-type:value="2330.1688888889" />
                 </gating:vertex>
                 <gating:vertex>
                   <gating:coordinate data-type:value="250663.2408759124" />
                   <gating:coordinate data-type:value="33787.4488888889" />
                 </gating:vertex>
                 <gating:vertex>
                   <gating:coordinate data-type:value="257551.696350365" />
                   <gating:coordinate data-type:value="259231.2888888889" />
                 </gating:vertex>
                 <gating:vertex>
                   <gating:coordinate data-type:value="42861.500729927" />
                   <gating:coordinate data-type:value="248745.5288888889" />
                 </gating:vertex>
                 <gating:vertex>
                   <gating:coordinate data-type:value="13394.2189781022" />
                   <gating:coordinate data-type:value="163694.3644444445" />
                 </gating:vertex>
               </gating:PolygonGate>
             </Gate>
             <Subpopulations>
               <Population name="GFP+"  annotation=""  owningGroup="Overexpression"  expanded="1"  sortPriority="10"  count="5656" >
                 <Graph smoothing="0"  backColor="#ffffff"  foreColor="#000000"  type="Histogram"  fast="1" >
                   <Axis dimension="x"  name="Comp-FITC-A"  label=""  auto="auto" />
                   <Axis dimension="y"  name=""  label=""  auto="auto" />
                   <GraphSettings level="5%"  smoothingHighResolution="1"  contourHighResolution="1"  histogramSmoothingCount="0"  graphResolution="256"  showOutliers="0"  drawLargeDots="0"  dotsToDraw="8000"  tint="le.chartfill.none"  lineWeight="le.lineweight.normal"  lineStyle="le.linestyle.solid" />
                   <GraphEnvironment showGrid="0"  showAxes="tnlTNL"  showGates="1"  showFreqOnPlots="1"  showGateNameOnPlots="1"  showMedians="0"  showUncomped="0"  addEventParam="0"  lastYAxisName="" >
                     <TextTraits font="SansSerif"  size="11"  name="Labels"  style="plain"  color="#000000"  background="#00ffffff"  just="left" />
                     <TextTraits font="SansSerif"  size="11"  name="LayoutGates"  style="plain"  color="#000000"  background="#00ffffff"  just="left" />
                     <TextTraits font="SansSerif"  size="9"  name="Numbers"  style="plain"  color="#000000"  background="#00ffffff"  just="left" />
                     <TextTraits font="SansSerif"  size="9"  name="Legend"  style="plain"  color="#000000"  background="#00ffffff"  just="left" />
                     <WindowPosition x="0"  y="0"  width="0"  height="194"  displayed="0"  panelState="" />
                   </GraphEnvironment>
                 </Graph>
                 <Gate gating:id="ID1591424880"  gating:parent_id="ID1413289811" >
                   <gating:RectangleGate eventsInside="1"  annoOffsetX="0"  annoOffsetY="0"  tint="#000000"  isTinted="0"  lineWeight="Normal"  userDefined="1" >
                     <gating:dimension gating:min="367.20451704724695"  yRatio="0.7888888888888889" >
                       <data-type:fcs-dimension data-type:name="Comp-FITC-A" />
                     </gating:dimension>
                   </gating:RectangleGate>
                 </Gate>
                 <Subpopulations>
                   <Population name="AnnexinV, 7-AAD subset"  annotation=""  owningGroup="Overexpression"  expanded="1"  sortPriority="10"  count="5387" >
                     <Graph smoothing="0"  backColor="#ffffff"  foreColor="#000000"  type="Pseudocolor"  fast="1" >
                       <Axis dimension="x"  name="Comp-APC-A"  label=""  auto="auto" />
                       <Axis dimension="y"  name="Comp-PerCP-Cy5-5-A"  label=""  auto="auto" />
                       <GraphSettings level="5%"  smoothingHighResolution="1"  contourHighResolution="1"  histogramSmoothingCount="0"  graphResolution="256"  showOutliers="0"  drawLargeDots="0"  dotsToDraw="8000"  tint="le.chartfill.none"  lineWeight="le.lineweight.normal"  lineStyle="le.linestyle.solid" />
                       <GraphEnvironment showGrid="0"  showAxes="tnlTNL"  showGates="1"  showFreqOnPlots="1"  showGateNameOnPlots="1"  showMedians="0"  showUncomped="0"  addEventParam="0"  lastYAxisName="" >
                         <TextTraits font="SansSerif"  size="11"  name="Labels"  style="plain"  color="#000000"  background="#00ffffff"  just="left" />
                         <TextTraits font="SansSerif"  size="11"  name="LayoutGates"  style="plain"  color="#000000"  background="#00ffffff"  just="left" />
                         <TextTraits font="SansSerif"  size="9"  name="Numbers"  style="plain"  color="#000000"  background="#00ffffff"  just="left" />
                         <TextTraits font="SansSerif"  size="9"  name="Legend"  style="plain"  color="#000000"  background="#00ffffff"  just="left" />
                         <WindowPosition x="809"  y="307"  width="821"  height="1060"  displayed="1"  panelState="---" />
                       </GraphEnvironment>
                     </Graph>
                     <Gate gating:id="ID907396227"  gating:parent_id="ID1591424880" >
                       <gating:RectangleGate eventsInside="1"  annoOffsetX="-152"  annoOffsetY="94"  tint="#ff0000"  isTinted="0"  lineWeight="Heavy"  userDefined="1"  percentX="0"  percentY="0" >
                         <gating:dimension gating:min="-40.85873497570995"  gating:max="4787.210601970518" >
                           <data-type:fcs-dimension data-type:name="Comp-APC-A" />
                         </gating:dimension>
                         <gating:dimension gating:min="-173.39313987464573"  gating:max="503.2759861832873" >
                           <data-type:fcs-dimension data-type:name="Comp-PerCP-Cy5-5-A" />
                         </gating:dimension>
                       </gating:RectangleGate>
                     </Gate>
                   </Population>
                   <Population name="AnnexinV, 7-AAD subset-1"  annotation=""  owningGroup="Overexpression"  expanded="1"  sortPriority="10"  count="62" >
                     <Graph smoothing="0"  backColor="#ffffff"  foreColor="#000000"  type="Pseudocolor"  fast="1" >
                       <Axis dimension="x"  name="Comp-APC-A"  label=""  auto="auto" />
                       <Axis dimension="y"  name="Comp-PerCP-Cy5-5-A"  label=""  auto="auto" />
                       <GraphSettings level="5%"  smoothingHighResolution="1"  contourHighResolution="1"  histogramSmoothingCount="0"  graphResolution="256"  showOutliers="0"  drawLargeDots="0"  dotsToDraw="8000"  tint="le.chartfill.none"  lineWeight="le.lineweight.normal"  lineStyle="le.linestyle.solid" />
                       <GraphEnvironment showGrid="0"  showAxes="tnlTNL"  showGates="1"  showFreqOnPlots="1"  showGateNameOnPlots="1"  showMedians="0"  showUncomped="0"  addEventParam="0"  lastYAxisName="" >
                         <TextTraits font="SansSerif"  size="11"  name="Labels"  style="plain"  color="#000000"  background="#00ffffff"  just="left" />
                         <TextTraits font="SansSerif"  size="11"  name="LayoutGates"  style="plain"  color="#000000"  background="#00ffffff"  just="left" />
                         <TextTraits font="SansSerif"  size="9"  name="Numbers"  style="plain"  color="#000000"  background="#00ffffff"  just="left" />
                         <TextTraits font="SansSerif"  size="9"  name="Legend"  style="plain"  color="#000000"  background="#00ffffff"  just="left" />
                         <WindowPosition x="809"  y="307"  width="821"  height="1060"  displayed="0"  panelState="---" />
                       </GraphEnvironment>
                     </Graph>
                     <Gate gating:id="ID984096923"  gating:parent_id="ID1591424880" >
                       <gating:RectangleGate eventsInside="1"  annoOffsetX="56"  annoOffsetY="-170"  tint="#ff0000"  isTinted="0"  lineWeight="Heavy"  userDefined="1"  percentX="0"  percentY="0" >
                         <gating:dimension gating:min="4858.321215049077"  gating:max="266339.0851341822" >
                           <data-type:fcs-dimension data-type:name="Comp-APC-A" />
                         </gating:dimension>
                         <gating:dimension gating:min="488.90537407760536"  gating:max="272566.6657388708" >
                           <data-type:fcs-dimension data-type:name="Comp-PerCP-Cy5-5-A" />
                         </gating:dimension>
                       </gating:RectangleGate>
                     </Gate>
                   </Population>
                 </Subpopulations>
               </Population>
               <Population name="GFP-"  annotation=""  owningGroup="Overexpression"  expanded="1"  sortPriority="10"  count="17051" >
                 <Graph smoothing="0"  backColor="#ffffff"  foreColor="#000000"  type="Histogram"  fast="1" >
                   <Axis dimension="x"  name="Comp-FITC-A"  label=""  auto="auto" />
                   <Axis dimension="y"  name=""  label=""  auto="auto" />
                   <GraphSettings level="5%"  smoothingHighResolution="1"  contourHighResolution="1"  histogramSmoothingCount="0"  graphResolution="256"  showOutliers="0"  drawLargeDots="0"  dotsToDraw="8000"  tint="le.chartfill.none"  lineWeight="le.lineweight.normal"  lineStyle="le.linestyle.solid" />
                   <GraphEnvironment showGrid="0"  showAxes="tnlTNL"  showGates="1"  showFreqOnPlots="1"  showGateNameOnPlots="1"  showMedians="0"  showUncomped="0"  addEventParam="0"  lastYAxisName="" >
                     <TextTraits font="SansSerif"  size="11"  name="Labels"  style="plain"  color="#000000"  background="#00ffffff"  just="left" />
                     <TextTraits font="SansSerif"  size="11"  name="LayoutGates"  style="plain"  color="#000000"  background="#00ffffff"  just="left" />
                     <TextTraits font="SansSerif"  size="9"  name="Numbers"  style="plain"  color="#000000"  background="#00ffffff"  just="left" />
                     <TextTraits font="SansSerif"  size="9"  name="Legend"  style="plain"  color="#000000"  background="#00ffffff"  just="left" />
                     <WindowPosition x="0"  y="0"  width="0"  height="194"  displayed="0"  panelState="" />
                   </GraphEnvironment>
                 </Graph>
                 <Gate gating:id="ID110313234"  gating:parent_id="ID1413289811" >
                   <gating:RectangleGate eventsInside="1"  annoOffsetX="0"  annoOffsetY="0"  tint="#000000"  isTinted="0"  lineWeight="Normal"  userDefined="1" >
                     <gating:dimension gating:max="367.20451704724695"  yRatio="0.7387171163611548" >
                       <data-type:fcs-dimension data-type:name="Comp-FITC-A" />
                     </gating:dimension>
                   </gating:RectangleGate>
                 </Gate>
                 <Subpopulations>
                   <Population name="Apotosis"  annotation=""  owningGroup="Overexpression"  expanded="1"  sortPriority="10"  count="6776" >
                     <Graph smoothing="0"  backColor="#ffffff"  foreColor="#000000"  type="Pseudocolor"  fast="1" >
                       <Axis dimension="x"  name="Comp-PerCP-Cy5-5-A"  label=""  auto="auto" />
                       <Axis dimension="y"  name="Comp-APC-A"  label=""  auto="auto" />
                       <GraphSettings level="5%"  smoothingHighResolution="1"  contourHighResolution="1"  histogramSmoothingCount="0"  graphResolution="256"  showOutliers="0"  drawLargeDots="0"  dotsToDraw="8000"  tint="le.chartfill.none"  lineWeight="le.lineweight.normal"  lineStyle="le.linestyle.solid" />
                       <GraphEnvironment showGrid="0"  showAxes="tnlTNL"  showGates="1"  showFreqOnPlots="1"  showGateNameOnPlots="1"  showMedians="0"  showUncomped="0"  addEventParam="0"  lastYAxisName="" >
                         <TextTraits font="SansSerif"  size="11"  name="Labels"  style="plain"  color="#000000"  background="#00ffffff"  just="left" />
                         <TextTraits font="SansSerif"  size="11"  name="LayoutGates"  style="plain"  color="#000000"  background="#00ffffff"  just="left" />
                         <TextTraits font="SansSerif"  size="9"  name="Numbers"  style="plain"  color="#000000"  background="#00ffffff"  just="left" />
                         <TextTraits font="SansSerif"  size="9"  name="Legend"  style="plain"  color="#000000"  background="#00ffffff"  just="left" />
                         <WindowPosition x="1493"  y="160"  width="888"  height="1031"  displayed="1"  panelState="---" />
                       </GraphEnvironment>
                     </Graph>
                     <Gate gating:id="ID32827399"  gating:parent_id="ID110313234" >
                       <gating:PolygonGate eventsInside="1"  annoOffsetX="0"  annoOffsetY="0"  tint="#000000"  isTinted="0"  lineWeight="Normal"  userDefined="1"  quadId="-1"  gateResolution="256" >
                         <gating:dimension>
                           <data-type:fcs-dimension data-type:name="Comp-PerCP-Cy5-5-A" />
                         </gating:dimension>
                         <gating:dimension>
                           <data-type:fcs-dimension data-type:name="Comp-APC-A" />
                         </gating:dimension>
                         <gating:vertex>
                           <gating:coordinate data-type:value="228.146282463" />
                           <gating:coordinate data-type:value="52663.8013791007" />
                         </gating:vertex>
                         <gating:vertex>
                           <gating:coordinate data-type:value="351.8884687435" />
                           <gating:coordinate data-type:value="455.0981455413" />
                         </gating:vertex>
                         <gating:vertex>
                           <gating:coordinate data-type:value="43408.9499255946" />
                           <gating:coordinate data-type:value="440.2876325719" />
                         </gating:vertex>
                         <gating:vertex>
                           <gating:coordinate data-type:value="47071.7733283494" />
                           <gating:coordinate data-type:value="96975.5474448186" />
                         </gating:vertex>
                         <gating:vertex>
                           <gating:coordinate data-type:value="254.9272353946" />
                           <gating:coordinate data-type:value="82884.4060240912" />
                         </gating:vertex>
                       </gating:PolygonGate>
                     </Gate>
                   </Population>
                 </Subpopulations>
               </Population>
             </Subpopulations>
           </Population>
         </Subpopulations>
       </SampleNode>
     </Sample>
     <Sample>
       <DataSet uri="file:/Users/renm3/Desktop/Flow%20data/Retro-virus-overexpression/Apotosis-20170623/Sample1_TAp73_007.fcs"  sampleID="7" />
       <transforms:spilloverMatrix prefix="Comp-"  name="Acquisition-defined"  editable="0"  color="#c0c0c0"  version="FlowJo-10.4.2"  status="FINALIZED"  transforms:id="4191c301-7a38-4e34-9971-95f3b2d6b3c2"  suffix="" >
         <data-type:parameters>
           <data-type:parameter data-type:name="FITC-A" />
           <data-type:parameter data-type:name="PerCP-Cy5-5-A" />
           <data-type:parameter data-type:name="APC-A" />
         </data-type:parameters>
         <transforms:spillover data-type:parameter="FITC-A" >
           <transforms:coefficient data-type:parameter="FITC-A"  transforms:value="1" />
           <transforms:coefficient data-type:parameter="PerCP-Cy5-5-A"  transforms:value="0.0195066798" />
           <transforms:coefficient data-type:parameter="APC-A"  transforms:value="0" />
         </transforms:spillover>
         <transforms:spillover data-type:parameter="PerCP-Cy5-5-A" >
           <transforms:coefficient data-type:parameter="FITC-A"  transforms:value="0.0144011648" />
           <transforms:coefficient data-type:parameter="PerCP-Cy5-5-A"  transforms:value="1" />
           <transforms:coefficient data-type:parameter="APC-A"  transforms:value="0.0030621155" />
         </transforms:spillover>
         <transforms:spillover data-type:parameter="APC-A" >
           <transforms:coefficient data-type:parameter="FITC-A"  transforms:value="0.0141878845" />
           <transforms:coefficient data-type:parameter="PerCP-Cy5-5-A"  transforms:value="0.1626360416" />
           <transforms:coefficient data-type:parameter="APC-A"  transforms:value="1" />
         </transforms:spillover>
       </transforms:spilloverMatrix>
       <Transformations>
         <transforms:linear transforms:minRange="0"  transforms:maxRange="262144"  gain="1" >
           <data-type:parameter data-type:name="FSC-A" />
         </transforms:linear>
         <transforms:linear transforms:minRange="0"  transforms:maxRange="262144"  gain="1" >
           <data-type:parameter data-type:name="FSC-H" />
         </transforms:linear>
         <transforms:linear transforms:minRange="0"  transforms:maxRange="262144"  gain="1" >
           <data-type:parameter data-type:name="FSC-W" />
         </transforms:linear>
         <transforms:linear transforms:minRange="0"  transforms:maxRange="262144"  gain="1" >
           <data-type:parameter data-type:name="SSC-A" />
         </transforms:linear>
         <transforms:biex transforms:length="256"  transforms:maxRange="262144.0000291775"  transforms:neg="0"  transforms:width="-12.5892541179"  transforms:pos="4.418539922" >
           <data-type:parameter data-type:name="FITC-A" />
         </transforms:biex>
         <transforms:biex transforms:length="256"  transforms:maxRange="262144.0000291775"  transforms:neg="0"  transforms:width="-12.5892541179"  transforms:pos="4.418539922" >
           <data-type:parameter data-type:name="PerCP-Cy5-5-A" />
         </transforms:biex>
         <transforms:biex transforms:length="256"  transforms:maxRange="262144.0000291775"  transforms:neg="0"  transforms:width="-3.9810717055"  transforms:pos="4.418539922" >
           <data-type:parameter data-type:name="APC-A" />
         </transforms:biex>
         <transforms:linear transforms:minRange="0.5436437033"  transforms:maxRange="62"  gain="0.0102574284" >
           <data-type:parameter data-type:name="Time" />
         </transforms:linear>
         <transforms:biex transforms:length="256"  transforms:maxRange="262144.0000291775"  transforms:neg="0"  transforms:width="-12.5892541179"  transforms:pos="4.418539922" >
           <data-type:parameter data-type:name="Comp-FITC-A" />
         </transforms:biex>
         <transforms:biex transforms:length="256"  transforms:maxRange="262144.0000291775"  transforms:neg="0"  transforms:width="-12.5892541179"  transforms:pos="4.418539922" >
           <data-type:parameter data-type:name="Comp-PerCP-Cy5-5-A" />
         </transforms:biex>
         <transforms:biex transforms:length="256"  transforms:maxRange="262144.0000291775"  transforms:neg="0"  transforms:width="-3.9810717055"  transforms:pos="4.418539922" >
           <data-type:parameter data-type:name="Comp-APC-A" />
         </transforms:biex>
       </Transformations>
       <Keywords>
         <Keyword name="CST REGULATORY STATUS"  value="RUO Performance Check" />
         <Keyword name="CST PERFORMANCE EXPIRED"  value="2017-05-20T15:37:09-04:00" />
         <Keyword name="CST BEADS EXPIRED"  value="True" />
         <Keyword name="CST BASELINE DATE"  value="2017-05-19T15:32:45-04:00" />
         <Keyword name="CST SETUP DATE"  value="2017-05-19T15:37:09-04:00" />
         <Keyword name="CYTOMETER CONFIG CREATE DATE"  value="2014-11-13T10:48:36-05:00" />
         <Keyword name="CYTOMETER CONFIG NAME"  value="CST NIH 3-Blue 6-Violet 3-Red 4-Yel Gr" />
         <Keyword name="CST BEADS LOT ID"  value="60125" />
         <Keyword name="CST SETUP STATUS"  value="SUCCESS" />
         <Keyword name="P8MS"  value="0" />
         <Keyword name="P8BS"  value="0" />
         <Keyword name="$P8G"  value="0.01" />
         <Keyword name="$P8E"  value="0,0" />
         <Keyword name="$P8B"  value="32" />
         <Keyword name="$P8R"  value="262144" />
         <Keyword name="$P8N"  value="Time" />
         <Keyword name="P7MS"  value="0" />
         <Keyword name="P7BS"  value="66" />
         <Keyword name="P7DISPLAY"  value="LOG" />
         <Keyword name="$P7G"  value="1.0" />
         <Keyword name="$P7V"  value="350" />
         <Keyword name="$P7E"  value="0,0" />
         <Keyword name="$P7B"  value="32" />
         <Keyword name="$P7R"  value="262144" />
         <Keyword name="$P7S"  value="AnnexinV" />
         <Keyword name="$P7N"  value="APC-A" />
         <Keyword name="P6MS"  value="0" />
         <Keyword name="P6BS"  value="257" />
         <Keyword name="P6DISPLAY"  value="LOG" />
         <Keyword name="$P6G"  value="1.0" />
         <Keyword name="$P6V"  value="560" />
         <Keyword name="$P6E"  value="0,0" />
         <Keyword name="$P6B"  value="32" />
         <Keyword name="$P6R"  value="262144" />
         <Keyword name="$P6S"  value="7-AAD" />
         <Keyword name="$P6N"  value="PerCP-Cy5-5-A" />
         <Keyword name="P5MS"  value="0" />
         <Keyword name="P5BS"  value="162" />
         <Keyword name="P5DISPLAY"  value="LOG" />
         <Keyword name="$P5G"  value="1.0" />
         <Keyword name="$P5V"  value="350" />
         <Keyword name="$P5E"  value="0,0" />
         <Keyword name="$P5B"  value="32" />
         <Keyword name="$P5R"  value="262144" />
         <Keyword name="$P5S"  value="GFP" />
         <Keyword name="$P5N"  value="FITC-A" />
         <Keyword name="P4MS"  value="0" />
         <Keyword name="P4BS"  value="0" />
         <Keyword name="P4DISPLAY"  value="LIN" />
         <Keyword name="$P4G"  value="1.0" />
         <Keyword name="$P4V"  value="265" />
         <Keyword name="$P4E"  value="0,0" />
         <Keyword name="$P4B"  value="32" />
         <Keyword name="$P4R"  value="262144" />
         <Keyword name="$P4N"  value="SSC-A" />
         <Keyword name="P3MS"  value="0" />
         <Keyword name="P3BS"  value="-1" />
         <Keyword name="$P3G"  value="1.0" />
         <Keyword name="$P3V"  value="240" />
         <Keyword name="$P3E"  value="0,0" />
         <Keyword name="$P3B"  value="32" />
         <Keyword name="$P3R"  value="262144" />
         <Keyword name="$P3N"  value="FSC-W" />
         <Keyword name="P2MS"  value="0" />
         <Keyword name="P2BS"  value="0" />
         <Keyword name="P2DISPLAY"  value="LIN" />
         <Keyword name="$P2G"  value="1.0" />
         <Keyword name="$P2V"  value="240" />
         <Keyword name="$P2E"  value="0,0" />
         <Keyword name="$P2B"  value="32" />
         <Keyword name="$P2R"  value="262144" />
         <Keyword name="$P2N"  value="FSC-H" />
         <Keyword name="P1MS"  value="0" />
         <Keyword name="P1BS"  value="0" />
         <Keyword name="P1DISPLAY"  value="LIN" />
         <Keyword name="$P1G"  value="1.0" />
         <Keyword name="$P1V"  value="240" />
         <Keyword name="$P1E"  value="0,0" />
         <Keyword name="$P1B"  value="32" />
         <Keyword name="$P1R"  value="262144" />
         <Keyword name="$P1N"  value="FSC-A" />
         <Keyword name="THRESHOLD"  value="FSC,5000" />
         <Keyword name="APPLY COMPENSATION"  value="TRUE" />
         <Keyword name="SPILL"  value="3,FITC-A,PerCP-Cy5-5-A,APC-A,1,0.019506680044913315,0,0.014401164721456632,1,0.0030621155356915924,0.014187884287003781,0.1626360409732049,1" />
         <Keyword name="$TIMESTEP"  value="0.01" />
         <Keyword name="LASER4ASF"  value="0.90" />
         <Keyword name="LASER4DELAY"  value="140.61" />
         <Keyword name="LASER4NAME"  value="Yel Gr" />
         <Keyword name="LASER3ASF"  value="0.52" />
         <Keyword name="LASER3DELAY"  value="35.22" />
         <Keyword name="LASER3NAME"  value="Violet" />
         <Keyword name="LASER2ASF"  value="0.63" />
         <Keyword name="LASER2DELAY"  value="105.04" />
         <Keyword name="LASER2NAME"  value="Red" />
         <Keyword name="LASER1ASF"  value="0.81" />
         <Keyword name="LASER1DELAY"  value="0.00" />
         <Keyword name="LASER1NAME"  value="Blue" />
         <Keyword name="PREF GW NAME"  value="Global Sheet1" />
         <Keyword name="$INST"  value=" " />
         <Keyword name="AUTOBS"  value="TRUE" />
         <Keyword name="FSC ASF"  value="0.71" />
         <Keyword name="$OP"  value="Mindy" />
         <Keyword name="EXPORT TIME"  value="26-JUN-2017-14:30:52" />
         <Keyword name="EXPORT USER NAME"  value="Mindy" />
         <Keyword name="WINDOW EXTENSION"  value="10.00" />
         <Keyword name="CYTNUM"  value="H656385044" />
         <Keyword name="SETTINGS"  value="Cytometer" />
         <Keyword name="$CYT"  value="LSRFortessa X20 (LSRFortessa)" />
         <Keyword name="$ETIM"  value="13:09:33" />
         <Keyword name="$BTIM"  value="13:08:31" />
         <Keyword name="$DATE"  value="23-JUN-2017" />
         <Keyword name="GUID"  value="b8bb02b8-0127-4c99-b38b-943fcaf2b42b" />
         <Keyword name="EXPERIMENT NAME"  value="Apotosis-20170623" />
         <Keyword name="$SRC"  value="Sample1" />
         <Keyword name="TUBE NAME"  value="TAp73" />
         <Keyword name="CREATOR"  value="BD FACSDiva Software Version 8.0.1" />
         <Keyword name="$NEXTDATA"  value="0" />
         <Keyword name="$DATATYPE"  value="F" />
         <Keyword name="$BYTEORD"  value="4,3,2,1" />
         <Keyword name="$MODE"  value="L" />
         <Keyword name="$PAR"  value="8" />
         <Keyword name="$TOT"  value="52668              " />
         <Keyword name="$SYS"  value="Windows 7 6.1" />
         <Keyword name="$FIL"  value="Sample1_TAp73_007.fcs" />
         <Keyword name="$ENDDATA"  value="1687755            " />
         <Keyword name="$BEGINDATA"  value="2380" />
         <Keyword name="$ENDSTEXT"  value="0" />
         <Keyword name="$BEGINSTEXT"  value="0" />
         <Keyword name="$ENDANALYSIS"  value="0" />
         <Keyword name="$BEGINANALYSIS"  value="0" />
         <Keyword name="FJ_FCS_VERSION"  value="3" />
         <Keyword name="$P1S"  value="" />
         <Keyword name="$P2S"  value="" />
         <Keyword name="$P3S"  value="" />
         <Keyword name="$P4S"  value="" />
         <Keyword name="$P8S"  value="" />
         <Keyword name="$P9N"  value="Comp-FITC-A" />
         <Keyword name="$P9S"  value="GFP" />
         <Keyword name="$P9R"  value="262144" />
         <Keyword name="$P10N"  value="Comp-PerCP-Cy5-5-A" />
         <Keyword name="$P10S"  value="7-AAD" />
         <Keyword name="$P10R"  value="262144" />
         <Keyword name="$P11N"  value="Comp-APC-A" />
         <Keyword name="$P11S"  value="AnnexinV" />
         <Keyword name="$P11R"  value="262144" />
       </Keywords>
       <SampleNode name="Sample1_TAp73_007.fcs"  annotation=""  owningGroup=""  expanded="1"  sortPriority="10"  count="52668"  sampleID="7" >
         <Graph smoothing="0"  backColor="#ffffff"  foreColor="#000000"  type="Histogram"  fast="1" >
           <Axis dimension="x"  name="FSC-A"  label=""  auto="auto" />
           <Axis dimension="y"  name=""  label=""  auto="auto" />
           <GraphSettings level="5%"  smoothingHighResolution="1"  contourHighResolution="1"  histogramSmoothingCount="0"  graphResolution="256"  showOutliers="0"  drawLargeDots="0"  dotsToDraw="8000"  tint="le.chartfill.none"  lineWeight="le.lineweight.normal"  lineStyle="le.linestyle.solid" />
           <GraphEnvironment showGrid="0"  showAxes="tnlTNL"  showGates="1"  showFreqOnPlots="1"  showGateNameOnPlots="1"  showMedians="0"  showUncomped="0"  addEventParam="0"  lastYAxisName="" >
             <TextTraits font="SansSerif"  size="11"  name="Labels"  style="plain"  color="#000000"  background="#00ffffff"  just="left" />
             <TextTraits font="SansSerif"  size="11"  name="LayoutGates"  style="plain"  color="#000000"  background="#00ffffff"  just="left" />
             <TextTraits font="SansSerif"  size="9"  name="Numbers"  style="plain"  color="#000000"  background="#00ffffff"  just="left" />
             <TextTraits font="SansSerif"  size="9"  name="Legend"  style="plain"  color="#000000"  background="#00ffffff"  just="left" />
             <WindowPosition x="0"  y="0"  width="0"  height="194"  displayed="0"  panelState="" />
           </GraphEnvironment>
         </Graph>
         <Subpopulations>
           <Population name="Lymphocytes"  annotation=""  owningGroup="Overexpression"  expanded="1"  sortPriority="10"  count="37510" >
             <Graph smoothing="1"  backColor="#ffffff"  foreColor="#000000"  type="Histogram"  fast="1" >
               <Axis dimension="x"  name="Comp-FITC-A"  label=""  auto="auto" />
               <Axis dimension="y"  name=""  label=""  auto="auto" />
               <GraphSettings level="5%"  smoothingHighResolution="1"  contourHighResolution="1"  histogramSmoothingCount="0"  graphResolution="256"  showOutliers="0"  drawLargeDots="0"  dotsToDraw="8000"  tint="le.chartfill.none"  lineWeight="le.lineweight.normal"  lineStyle="le.linestyle.solid" />
               <GraphEnvironment showGrid="0"  showAxes="tnlTNL"  showGates="1"  showFreqOnPlots="1"  showGateNameOnPlots="1"  showMedians="0"  showUncomped="0"  addEventParam="0"  lastYAxisName="" >
                 <TextTraits font="SansSerif"  size="11"  name="Labels"  style="plain"  color="#000000"  background="#00ffffff"  just="left" />
                 <TextTraits font="SansSerif"  size="11"  name="LayoutGates"  style="plain"  color="#000000"  background="#00ffffff"  just="left" />
                 <TextTraits font="SansSerif"  size="9"  name="Numbers"  style="plain"  color="#000000"  background="#00ffffff"  just="left" />
                 <TextTraits font="SansSerif"  size="9"  name="Legend"  style="plain"  color="#000000"  background="#00ffffff"  just="left" />
                 <WindowPosition x="730"  y="23"  width="821"  height="898"  displayed="1"  panelState="---" />
               </GraphEnvironment>
             </Graph>
             <Gate gating:id="ID425526630" >
               <gating:PolygonGate eventsInside="1"  annoOffsetX="0"  annoOffsetY="0"  tint="#000000"  isTinted="0"  lineWeight="Normal"  userDefined="1"  quadId="-1"  gateResolution="256" >
                 <gating:dimension>
                   <data-type:fcs-dimension data-type:name="FSC-A" />
                 </gating:dimension>
                 <gating:dimension>
                   <data-type:fcs-dimension data-type:name="SSC-A" />
                 </gating:dimension>
                 <gating:vertex>
                   <gating:coordinate data-type:value="9567.299270073" />
                   <gating:coordinate data-type:value="51846.2577777778" />
                 </gating:vertex>
                 <gating:vertex>
                   <gating:coordinate data-type:value="32146.1255474453" />
                   <gating:coordinate data-type:value="2330.1688888889" />
                 </gating:vertex>
                 <gating:vertex>
                   <gating:coordinate data-type:value="250663.2408759124" />
                   <gating:coordinate data-type:value="33787.4488888889" />
                 </gating:vertex>
                 <gating:vertex>
                   <gating:coordinate data-type:value="257551.696350365" />
                   <gating:coordinate data-type:value="259231.2888888889" />
                 </gating:vertex>
                 <gating:vertex>
                   <gating:coordinate data-type:value="42861.500729927" />
                   <gating:coordinate data-type:value="248745.5288888889" />
                 </gating:vertex>
                 <gating:vertex>
                   <gating:coordinate data-type:value="13394.2189781022" />
                   <gating:coordinate data-type:value="163694.3644444445" />
                 </gating:vertex>
               </gating:PolygonGate>
             </Gate>
             <Subpopulations>
               <Population name="GFP+"  annotation=""  owningGroup="Overexpression"  expanded="1"  sortPriority="10"  count="11392" >
                 <Graph smoothing="0"  backColor="#ffffff"  foreColor="#000000"  heatMapStatParameter="Comp-FITC-A"  type="Pseudocolor"  fast="1" >
                   <Axis dimension="x"  name="Comp-APC-A"  label=""  auto="auto" />
                   <Axis dimension="y"  name="Comp-PerCP-Cy5-5-A"  label=""  auto="auto" />
                   <GraphSettings level="5%"  smoothingHighResolution="1"  contourHighResolution="1"  histogramSmoothingCount="0"  graphResolution="256"  showOutliers="0"  drawLargeDots="0"  dotsToDraw="8000"  tint="le.chartfill.none"  lineWeight="le.lineweight.normal"  lineStyle="le.linestyle.solid" />
                   <GraphEnvironment showGrid="0"  showAxes="tnlTNL"  showGates="1"  showFreqOnPlots="1"  showGateNameOnPlots="1"  showMedians="0"  showUncomped="0"  addEventParam="0"  lastYAxisName="" >
                     <TextTraits font="SansSerif"  size="11"  name="Labels"  style="plain"  color="#000000"  background="#00ffffff"  just="left" />
                     <TextTraits font="SansSerif"  size="11"  name="LayoutGates"  style="plain"  color="#000000"  background="#00ffffff"  just="left" />
                     <TextTraits font="SansSerif"  size="9"  name="Numbers"  style="plain"  color="#000000"  background="#00ffffff"  just="left" />
                     <TextTraits font="SansSerif"  size="9"  name="Legend"  style="plain"  color="#000000"  background="#00ffffff"  just="left" />
                     <WindowPosition x="762"  y="23"  width="390"  height="714"  displayed="0"  panelState="---" />
                   </GraphEnvironment>
                 </Graph>
                 <Gate gating:id="ID1644839470"  gating:parent_id="ID425526630" >
                   <gating:RectangleGate eventsInside="1"  annoOffsetX="0"  annoOffsetY="0"  tint="#000000"  isTinted="0"  lineWeight="Normal"  userDefined="1" >
                     <gating:dimension gating:min="367.20451704724695"  yRatio="0.7888888888888889" >
                       <data-type:fcs-dimension data-type:name="Comp-FITC-A" />
                     </gating:dimension>
                   </gating:RectangleGate>
                 </Gate>
                 <Subpopulations>
                   <Population name="AnnexinV, 7-AAD subset"  annotation=""  owningGroup="Overexpression"  expanded="1"  sortPriority="10"  count="11077" >
                     <Graph smoothing="0"  backColor="#ffffff"  foreColor="#000000"  type="Pseudocolor"  fast="1" >
                       <Axis dimension="x"  name="Comp-APC-A"  label=""  auto="auto" />
                       <Axis dimension="y"  name="Comp-PerCP-Cy5-5-A"  label=""  auto="auto" />
                       <GraphSettings level="5%"  smoothingHighResolution="1"  contourHighResolution="1"  histogramSmoothingCount="0"  graphResolution="256"  showOutliers="0"  drawLargeDots="0"  dotsToDraw="8000"  tint="le.chartfill.none"  lineWeight="le.lineweight.normal"  lineStyle="le.linestyle.solid" />
                       <GraphEnvironment showGrid="0"  showAxes="tnlTNL"  showGates="1"  showFreqOnPlots="1"  showGateNameOnPlots="1"  showMedians="0"  showUncomped="0"  addEventParam="0"  lastYAxisName="" >
                         <TextTraits font="SansSerif"  size="11"  name="Labels"  style="plain"  color="#000000"  background="#00ffffff"  just="left" />
                         <TextTraits font="SansSerif"  size="11"  name="LayoutGates"  style="plain"  color="#000000"  background="#00ffffff"  just="left" />
                         <TextTraits font="SansSerif"  size="9"  name="Numbers"  style="plain"  color="#000000"  background="#00ffffff"  just="left" />
                         <TextTraits font="SansSerif"  size="9"  name="Legend"  style="plain"  color="#000000"  background="#00ffffff"  just="left" />
                         <WindowPosition x="809"  y="307"  width="821"  height="1060"  displayed="1"  panelState="---" />
                       </GraphEnvironment>
                     </Graph>
                     <Gate gating:id="ID2113833682"  gating:parent_id="ID1644839470" >
                       <gating:RectangleGate eventsInside="1"  annoOffsetX="-152"  annoOffsetY="94"  tint="#ff0000"  isTinted="0"  lineWeight="Heavy"  userDefined="1"  percentX="0"  percentY="0" >
                         <gating:dimension gating:min="-40.85873497570995"  gating:max="4787.210601970518" >
                           <data-type:fcs-dimension data-type:name="Comp-APC-A" />
                         </gating:dimension>
                         <gating:dimension gating:min="-173.39313987464573"  gating:max="503.2759861832873" >
                           <data-type:fcs-dimension data-type:name="Comp-PerCP-Cy5-5-A" />
                         </gating:dimension>
                       </gating:RectangleGate>
                     </Gate>
                   </Population>
                   <Population name="AnnexinV, 7-AAD subset-1"  annotation=""  owningGroup="Overexpression"  expanded="1"  sortPriority="10"  count="144" >
                     <Graph smoothing="0"  backColor="#ffffff"  foreColor="#000000"  type="Pseudocolor"  fast="1" >
                       <Axis dimension="x"  name="Comp-APC-A"  label=""  auto="auto" />
                       <Axis dimension="y"  name="Comp-PerCP-Cy5-5-A"  label=""  auto="auto" />
                       <GraphSettings level="5%"  smoothingHighResolution="1"  contourHighResolution="1"  histogramSmoothingCount="0"  graphResolution="256"  showOutliers="0"  drawLargeDots="0"  dotsToDraw="8000"  tint="le.chartfill.none"  lineWeight="le.lineweight.normal"  lineStyle="le.linestyle.solid" />
                       <GraphEnvironment showGrid="0"  showAxes="tnlTNL"  showGates="1"  showFreqOnPlots="1"  showGateNameOnPlots="1"  showMedians="0"  showUncomped="0"  addEventParam="0"  lastYAxisName="" >
                         <TextTraits font="SansSerif"  size="11"  name="Labels"  style="plain"  color="#000000"  background="#00ffffff"  just="left" />
                         <TextTraits font="SansSerif"  size="11"  name="LayoutGates"  style="plain"  color="#000000"  background="#00ffffff"  just="left" />
                         <TextTraits font="SansSerif"  size="9"  name="Numbers"  style="plain"  color="#000000"  background="#00ffffff"  just="left" />
                         <TextTraits font="SansSerif"  size="9"  name="Legend"  style="plain"  color="#000000"  background="#00ffffff"  just="left" />
                         <WindowPosition x="809"  y="307"  width="821"  height="1060"  displayed="0"  panelState="---" />
                       </GraphEnvironment>
                     </Graph>
                     <Gate gating:id="ID1542255034"  gating:parent_id="ID1644839470" >
                       <gating:RectangleGate eventsInside="1"  annoOffsetX="56"  annoOffsetY="-170"  tint="#ff0000"  isTinted="0"  lineWeight="Heavy"  userDefined="1"  percentX="0"  percentY="0" >
                         <gating:dimension gating:min="4858.321215049077"  gating:max="266339.0851341822" >
                           <data-type:fcs-dimension data-type:name="Comp-APC-A" />
                         </gating:dimension>
                         <gating:dimension gating:min="488.90537407760536"  gating:max="272566.6657388708" >
                           <data-type:fcs-dimension data-type:name="Comp-PerCP-Cy5-5-A" />
                         </gating:dimension>
                       </gating:RectangleGate>
                     </Gate>
                   </Population>
                 </Subpopulations>
               </Population>
               <Population name="GFP-"  annotation=""  owningGroup="Overexpression"  expanded="1"  sortPriority="10"  count="26118" >
                 <Graph smoothing="0"  backColor="#ffffff"  foreColor="#000000"  type="Histogram"  fast="1" >
                   <Axis dimension="x"  name="Comp-FITC-A"  label=""  auto="auto" />
                   <Axis dimension="y"  name=""  label=""  auto="auto" />
                   <GraphSettings level="5%"  smoothingHighResolution="1"  contourHighResolution="1"  histogramSmoothingCount="0"  graphResolution="256"  showOutliers="0"  drawLargeDots="0"  dotsToDraw="8000"  tint="le.chartfill.none"  lineWeight="le.lineweight.normal"  lineStyle="le.linestyle.solid" />
                   <GraphEnvironment showGrid="0"  showAxes="tnlTNL"  showGates="1"  showFreqOnPlots="1"  showGateNameOnPlots="1"  showMedians="0"  showUncomped="0"  addEventParam="0"  lastYAxisName="" >
                     <TextTraits font="SansSerif"  size="11"  name="Labels"  style="plain"  color="#000000"  background="#00ffffff"  just="left" />
                     <TextTraits font="SansSerif"  size="11"  name="LayoutGates"  style="plain"  color="#000000"  background="#00ffffff"  just="left" />
                     <TextTraits font="SansSerif"  size="9"  name="Numbers"  style="plain"  color="#000000"  background="#00ffffff"  just="left" />
                     <TextTraits font="SansSerif"  size="9"  name="Legend"  style="plain"  color="#000000"  background="#00ffffff"  just="left" />
                     <WindowPosition x="0"  y="0"  width="0"  height="194"  displayed="0"  panelState="" />
                   </GraphEnvironment>
                 </Graph>
                 <Gate gating:id="ID720091540"  gating:parent_id="ID425526630" >
                   <gating:RectangleGate eventsInside="1"  annoOffsetX="0"  annoOffsetY="0"  tint="#000000"  isTinted="0"  lineWeight="Normal"  userDefined="1" >
                     <gating:dimension gating:max="367.20451704724695"  yRatio="0.7387171163611548" >
                       <data-type:fcs-dimension data-type:name="Comp-FITC-A" />
                     </gating:dimension>
                   </gating:RectangleGate>
                 </Gate>
                 <Subpopulations>
                   <Population name="Apotosis"  annotation=""  owningGroup="Overexpression"  expanded="1"  sortPriority="10"  count="10181" >
                     <Graph smoothing="0"  backColor="#ffffff"  foreColor="#000000"  type="Pseudocolor"  fast="1" >
                       <Axis dimension="x"  name="Comp-PerCP-Cy5-5-A"  label=""  auto="auto" />
                       <Axis dimension="y"  name="Comp-APC-A"  label=""  auto="auto" />
                       <GraphSettings level="5%"  smoothingHighResolution="1"  contourHighResolution="1"  histogramSmoothingCount="0"  graphResolution="256"  showOutliers="0"  drawLargeDots="0"  dotsToDraw="8000"  tint="le.chartfill.none"  lineWeight="le.lineweight.normal"  lineStyle="le.linestyle.solid" />
                       <GraphEnvironment showGrid="0"  showAxes="tnlTNL"  showGates="1"  showFreqOnPlots="1"  showGateNameOnPlots="1"  showMedians="0"  showUncomped="0"  addEventParam="0"  lastYAxisName="" >
                         <TextTraits font="SansSerif"  size="11"  name="Labels"  style="plain"  color="#000000"  background="#00ffffff"  just="left" />
                         <TextTraits font="SansSerif"  size="11"  name="LayoutGates"  style="plain"  color="#000000"  background="#00ffffff"  just="left" />
                         <TextTraits font="SansSerif"  size="9"  name="Numbers"  style="plain"  color="#000000"  background="#00ffffff"  just="left" />
                         <TextTraits font="SansSerif"  size="9"  name="Legend"  style="plain"  color="#000000"  background="#00ffffff"  just="left" />
                         <WindowPosition x="1493"  y="160"  width="888"  height="1031"  displayed="1"  panelState="---" />
                       </GraphEnvironment>
                     </Graph>
                     <Gate gating:id="ID448828885"  gating:parent_id="ID720091540" >
                       <gating:PolygonGate eventsInside="1"  annoOffsetX="0"  annoOffsetY="0"  tint="#000000"  isTinted="0"  lineWeight="Normal"  userDefined="1"  quadId="-1"  gateResolution="256" >
                         <gating:dimension>
                           <data-type:fcs-dimension data-type:name="Comp-PerCP-Cy5-5-A" />
                         </gating:dimension>
                         <gating:dimension>
                           <data-type:fcs-dimension data-type:name="Comp-APC-A" />
                         </gating:dimension>
                         <gating:vertex>
                           <gating:coordinate data-type:value="228.146282463" />
                           <gating:coordinate data-type:value="52663.8013791007" />
                         </gating:vertex>
                         <gating:vertex>
                           <gating:coordinate data-type:value="351.8884687435" />
                           <gating:coordinate data-type:value="455.0981455413" />
                         </gating:vertex>
                         <gating:vertex>
                           <gating:coordinate data-type:value="43408.9499255946" />
                           <gating:coordinate data-type:value="440.2876325719" />
                         </gating:vertex>
                         <gating:vertex>
                           <gating:coordinate data-type:value="47071.7733283494" />
                           <gating:coordinate data-type:value="96975.5474448186" />
                         </gating:vertex>
                         <gating:vertex>
                           <gating:coordinate data-type:value="254.9272353946" />
                           <gating:coordinate data-type:value="82884.4060240912" />
                         </gating:vertex>
                       </gating:PolygonGate>
                     </Gate>
                   </Population>
                 </Subpopulations>
               </Population>
             </Subpopulations>
           </Population>
         </Subpopulations>
       </SampleNode>
     </Sample>
     <Sample>
       <DataSet uri="file:/Users/renm3/Desktop/Flow%20data/Retro-virus-overexpression/Apotosis-20170623/Sample1_Vector_005.fcs"  sampleID="8" />
       <transforms:spilloverMatrix prefix="Comp-"  name="Acquisition-defined"  editable="0"  color="#c0c0c0"  version="FlowJo-10.4.2"  status="FINALIZED"  transforms:id="4191c301-7a38-4e34-9971-95f3b2d6b3c2"  suffix="" >
         <data-type:parameters>
           <data-type:parameter data-type:name="FITC-A" />
           <data-type:parameter data-type:name="PerCP-Cy5-5-A" />
           <data-type:parameter data-type:name="APC-A" />
         </data-type:parameters>
         <transforms:spillover data-type:parameter="FITC-A" >
           <transforms:coefficient data-type:parameter="FITC-A"  transforms:value="1" />
           <transforms:coefficient data-type:parameter="PerCP-Cy5-5-A"  transforms:value="0.0195066798" />
           <transforms:coefficient data-type:parameter="APC-A"  transforms:value="0" />
         </transforms:spillover>
         <transforms:spillover data-type:parameter="PerCP-Cy5-5-A" >
           <transforms:coefficient data-type:parameter="FITC-A"  transforms:value="0.0144011648" />
           <transforms:coefficient data-type:parameter="PerCP-Cy5-5-A"  transforms:value="1" />
           <transforms:coefficient data-type:parameter="APC-A"  transforms:value="0.0030621155" />
         </transforms:spillover>
         <transforms:spillover data-type:parameter="APC-A" >
           <transforms:coefficient data-type:parameter="FITC-A"  transforms:value="0.0141878845" />
           <transforms:coefficient data-type:parameter="PerCP-Cy5-5-A"  transforms:value="0.1626360416" />
           <transforms:coefficient data-type:parameter="APC-A"  transforms:value="1" />
         </transforms:spillover>
       </transforms:spilloverMatrix>
       <Transformations>
         <transforms:linear transforms:minRange="0"  transforms:maxRange="262144"  gain="1" >
           <data-type:parameter data-type:name="FSC-A" />
         </transforms:linear>
         <transforms:linear transforms:minRange="0"  transforms:maxRange="262144"  gain="1" >
           <data-type:parameter data-type:name="FSC-H" />
         </transforms:linear>
         <transforms:linear transforms:minRange="0"  transforms:maxRange="262144"  gain="1" >
           <data-type:parameter data-type:name="FSC-W" />
         </transforms:linear>
         <transforms:linear transforms:minRange="0"  transforms:maxRange="262144"  gain="1" >
           <data-type:parameter data-type:name="SSC-A" />
         </transforms:linear>
         <transforms:biex transforms:length="256"  transforms:maxRange="262144.0000291775"  transforms:neg="0"  transforms:width="-12.5892541179"  transforms:pos="4.418539922" >
           <data-type:parameter data-type:name="FITC-A" />
         </transforms:biex>
         <transforms:biex transforms:length="256"  transforms:maxRange="262144.0000291775"  transforms:neg="0"  transforms:width="-12.5892541179"  transforms:pos="4.418539922" >
           <data-type:parameter data-type:name="PerCP-Cy5-5-A" />
         </transforms:biex>
         <transforms:biex transforms:length="256"  transforms:maxRange="262144.0000291775"  transforms:neg="0"  transforms:width="-3.9810717055"  transforms:pos="4.418539922" >
           <data-type:parameter data-type:name="APC-A" />
         </transforms:biex>
         <transforms:linear transforms:minRange="0.6177189169"  transforms:maxRange="61"  gain="0.010278185" >
           <data-type:parameter data-type:name="Time" />
         </transforms:linear>
         <transforms:biex transforms:length="256"  transforms:maxRange="262144.0000291775"  transforms:neg="0"  transforms:width="-12.5892541179"  transforms:pos="4.418539922" >
           <data-type:parameter data-type:name="Comp-FITC-A" />
         </transforms:biex>
         <transforms:biex transforms:length="256"  transforms:maxRange="262144.0000291775"  transforms:neg="0"  transforms:width="-12.5892541179"  transforms:pos="4.418539922" >
           <data-type:parameter data-type:name="Comp-PerCP-Cy5-5-A" />
         </transforms:biex>
         <transforms:biex transforms:length="256"  transforms:maxRange="262144.0000291775"  transforms:neg="0"  transforms:width="-3.9810717055"  transforms:pos="4.418539922" >
           <data-type:parameter data-type:name="Comp-APC-A" />
         </transforms:biex>
       </Transformations>
       <Keywords>
         <Keyword name="CST REGULATORY STATUS"  value="RUO Performance Check" />
         <Keyword name="CST PERFORMANCE EXPIRED"  value="2017-05-20T15:37:09-04:00" />
         <Keyword name="CST BEADS EXPIRED"  value="True" />
         <Keyword name="CST BASELINE DATE"  value="2017-05-19T15:32:45-04:00" />
         <Keyword name="CST SETUP DATE"  value="2017-05-19T15:37:09-04:00" />
         <Keyword name="CYTOMETER CONFIG CREATE DATE"  value="2014-11-13T10:48:36-05:00" />
         <Keyword name="CYTOMETER CONFIG NAME"  value="CST NIH 3-Blue 6-Violet 3-Red 4-Yel Gr" />
         <Keyword name="CST BEADS LOT ID"  value="60125" />
         <Keyword name="CST SETUP STATUS"  value="SUCCESS" />
         <Keyword name="P8MS"  value="0" />
         <Keyword name="P8BS"  value="0" />
         <Keyword name="$P8G"  value="0.01" />
         <Keyword name="$P8E"  value="0,0" />
         <Keyword name="$P8B"  value="32" />
         <Keyword name="$P8R"  value="262144" />
         <Keyword name="$P8N"  value="Time" />
         <Keyword name="P7MS"  value="0" />
         <Keyword name="P7BS"  value="47" />
         <Keyword name="P7DISPLAY"  value="LOG" />
         <Keyword name="$P7G"  value="1.0" />
         <Keyword name="$P7V"  value="350" />
         <Keyword name="$P7E"  value="0,0" />
         <Keyword name="$P7B"  value="32" />
         <Keyword name="$P7R"  value="262144" />
         <Keyword name="$P7S"  value="AnnexinV" />
         <Keyword name="$P7N"  value="APC-A" />
         <Keyword name="P6MS"  value="0" />
         <Keyword name="P6BS"  value="209" />
         <Keyword name="P6DISPLAY"  value="LOG" />
         <Keyword name="$P6G"  value="1.0" />
         <Keyword name="$P6V"  value="560" />
         <Keyword name="$P6E"  value="0,0" />
         <Keyword name="$P6B"  value="32" />
         <Keyword name="$P6R"  value="262144" />
         <Keyword name="$P6S"  value="7-AAD" />
         <Keyword name="$P6N"  value="PerCP-Cy5-5-A" />
         <Keyword name="P5MS"  value="0" />
         <Keyword name="P5BS"  value="143" />
         <Keyword name="P5DISPLAY"  value="LOG" />
         <Keyword name="$P5G"  value="1.0" />
         <Keyword name="$P5V"  value="350" />
         <Keyword name="$P5E"  value="0,0" />
         <Keyword name="$P5B"  value="32" />
         <Keyword name="$P5R"  value="262144" />
         <Keyword name="$P5S"  value="GFP" />
         <Keyword name="$P5N"  value="FITC-A" />
         <Keyword name="P4MS"  value="0" />
         <Keyword name="P4BS"  value="0" />
         <Keyword name="P4DISPLAY"  value="LIN" />
         <Keyword name="$P4G"  value="1.0" />
         <Keyword name="$P4V"  value="265" />
         <Keyword name="$P4E"  value="0,0" />
         <Keyword name="$P4B"  value="32" />
         <Keyword name="$P4R"  value="262144" />
         <Keyword name="$P4N"  value="SSC-A" />
         <Keyword name="P3MS"  value="0" />
         <Keyword name="P3BS"  value="-1" />
         <Keyword name="$P3G"  value="1.0" />
         <Keyword name="$P3V"  value="240" />
         <Keyword name="$P3E"  value="0,0" />
         <Keyword name="$P3B"  value="32" />
         <Keyword name="$P3R"  value="262144" />
         <Keyword name="$P3N"  value="FSC-W" />
         <Keyword name="P2MS"  value="0" />
         <Keyword name="P2BS"  value="0" />
         <Keyword name="P2DISPLAY"  value="LIN" />
         <Keyword name="$P2G"  value="1.0" />
         <Keyword name="$P2V"  value="240" />
         <Keyword name="$P2E"  value="0,0" />
         <Keyword name="$P2B"  value="32" />
         <Keyword name="$P2R"  value="262144" />
         <Keyword name="$P2N"  value="FSC-H" />
         <Keyword name="P1MS"  value="0" />
         <Keyword name="P1BS"  value="0" />
         <Keyword name="P1DISPLAY"  value="LIN" />
         <Keyword name="$P1G"  value="1.0" />
         <Keyword name="$P1V"  value="240" />
         <Keyword name="$P1E"  value="0,0" />
         <Keyword name="$P1B"  value="32" />
         <Keyword name="$P1R"  value="262144" />
         <Keyword name="$P1N"  value="FSC-A" />
         <Keyword name="THRESHOLD"  value="FSC,5000" />
         <Keyword name="APPLY COMPENSATION"  value="TRUE" />
         <Keyword name="SPILL"  value="3,FITC-A,PerCP-Cy5-5-A,APC-A,1,0.019506680044913315,0,0.014401164721456632,1,0.0030621155356915924,0.014187884287003781,0.1626360409732049,1" />
         <Keyword name="$TIMESTEP"  value="0.01" />
         <Keyword name="LASER4ASF"  value="0.90" />
         <Keyword name="LASER4DELAY"  value="140.61" />
         <Keyword name="LASER4NAME"  value="Yel Gr" />
         <Keyword name="LASER3ASF"  value="0.52" />
         <Keyword name="LASER3DELAY"  value="35.22" />
         <Keyword name="LASER3NAME"  value="Violet" />
         <Keyword name="LASER2ASF"  value="0.63" />
         <Keyword name="LASER2DELAY"  value="105.04" />
         <Keyword name="LASER2NAME"  value="Red" />
         <Keyword name="LASER1ASF"  value="0.81" />
         <Keyword name="LASER1DELAY"  value="0.00" />
         <Keyword name="LASER1NAME"  value="Blue" />
         <Keyword name="PREF GW NAME"  value="Global Sheet1" />
         <Keyword name="$INST"  value=" " />
         <Keyword name="AUTOBS"  value="TRUE" />
         <Keyword name="FSC ASF"  value="0.71" />
         <Keyword name="$OP"  value="Mindy" />
         <Keyword name="EXPORT TIME"  value="26-JUN-2017-14:30:52" />
         <Keyword name="EXPORT USER NAME"  value="Mindy" />
         <Keyword name="WINDOW EXTENSION"  value="10.00" />
         <Keyword name="CYTNUM"  value="H656385044" />
         <Keyword name="SETTINGS"  value="Cytometer" />
         <Keyword name="$CYT"  value="LSRFortessa X20 (LSRFortessa)" />
         <Keyword name="$ETIM"  value="13:05:42" />
         <Keyword name="$BTIM"  value="13:04:41" />
         <Keyword name="$DATE"  value="23-JUN-2017" />
         <Keyword name="GUID"  value="e6021621-a7c4-499c-a10f-57057d36204f" />
         <Keyword name="EXPERIMENT NAME"  value="Apotosis-20170623" />
         <Keyword name="$SRC"  value="Sample1" />
         <Keyword name="TUBE NAME"  value="Vector" />
         <Keyword name="CREATOR"  value="BD FACSDiva Software Version 8.0.1" />
         <Keyword name="$NEXTDATA"  value="0" />
         <Keyword name="$DATATYPE"  value="F" />
         <Keyword name="$BYTEORD"  value="4,3,2,1" />
         <Keyword name="$MODE"  value="L" />
         <Keyword name="$PAR"  value="8" />
         <Keyword name="$TOT"  value="23547              " />
         <Keyword name="$SYS"  value="Windows 7 6.1" />
         <Keyword name="$FIL"  value="Sample1_Vector_005.fcs" />
         <Keyword name="$ENDDATA"  value="755885             " />
         <Keyword name="$BEGINDATA"  value="2382" />
         <Keyword name="$ENDSTEXT"  value="0" />
         <Keyword name="$BEGINSTEXT"  value="0" />
         <Keyword name="$ENDANALYSIS"  value="0" />
         <Keyword name="$BEGINANALYSIS"  value="0" />
         <Keyword name="FJ_FCS_VERSION"  value="3" />
         <Keyword name="$P1S"  value="" />
         <Keyword name="$P2S"  value="" />
         <Keyword name="$P3S"  value="" />
         <Keyword name="$P4S"  value="" />
         <Keyword name="$P8S"  value="" />
         <Keyword name="$P9N"  value="Comp-FITC-A" />
         <Keyword name="$P9S"  value="GFP" />
         <Keyword name="$P9R"  value="262144" />
         <Keyword name="$P10N"  value="Comp-PerCP-Cy5-5-A" />
         <Keyword name="$P10S"  value="7-AAD" />
         <Keyword name="$P10R"  value="262144" />
         <Keyword name="$P11N"  value="Comp-APC-A" />
         <Keyword name="$P11S"  value="AnnexinV" />
         <Keyword name="$P11R"  value="262144" />
       </Keywords>
       <SampleNode name="Sample1_Vector_005.fcs"  annotation=""  owningGroup=""  expanded="1"  sortPriority="10"  count="23547"  sampleID="8" >
         <Graph smoothing="0"  backColor="#ffffff"  foreColor="#000000"  heatMapStatParameter="Comp-FITC-A"  type="Pseudocolor"  fast="1" >
           <Axis dimension="x"  name="FSC-A"  label=""  auto="auto" />
           <Axis dimension="y"  name="SSC-A"  label=""  auto="auto" />
           <GraphSettings level="5%"  smoothingHighResolution="1"  contourHighResolution="1"  histogramSmoothingCount="0"  graphResolution="256"  showOutliers="0"  drawLargeDots="0"  dotsToDraw="8000"  tint="le.chartfill.none"  lineWeight="le.lineweight.normal"  lineStyle="le.linestyle.solid" />
           <GraphEnvironment showGrid="0"  showAxes="tnlTNL"  showGates="1"  showFreqOnPlots="1"  showGateNameOnPlots="1"  showMedians="0"  showUncomped="0"  addEventParam="0"  lastYAxisName="" >
             <TextTraits font="SansSerif"  size="11"  name="Labels"  style="plain"  color="#000000"  background="#00ffffff"  just="left" />
             <TextTraits font="SansSerif"  size="11"  name="LayoutGates"  style="plain"  color="#000000"  background="#00ffffff"  just="left" />
             <TextTraits font="SansSerif"  size="9"  name="Numbers"  style="plain"  color="#000000"  background="#00ffffff"  just="left" />
             <TextTraits font="SansSerif"  size="9"  name="Legend"  style="plain"  color="#000000"  background="#00ffffff"  just="left" />
             <WindowPosition x="861"  y="23"  width="451"  height="795"  displayed="1"  panelState="---" />
           </GraphEnvironment>
         </Graph>
         <Subpopulations>
           <Population name="Lymphocytes"  annotation=""  owningGroup="Overexpression"  expanded="1"  sortPriority="10"  count="16563" >
             <Graph smoothing="1"  backColor="#ffffff"  foreColor="#000000"  heatMapStatParameter="Comp-FITC-A"  type="Histogram"  fast="1" >
               <Axis dimension="x"  name="Comp-FITC-A"  label=""  auto="auto" />
               <Axis dimension="y"  name=""  label=""  auto="auto" />
               <GraphSettings level="5%"  smoothingHighResolution="1"  contourHighResolution="1"  histogramSmoothingCount="0"  graphResolution="256"  showOutliers="0"  drawLargeDots="0"  dotsToDraw="8000"  tint="le.chartfill.none"  lineWeight="le.lineweight.normal"  lineStyle="le.linestyle.solid" />
               <GraphEnvironment showGrid="0"  showAxes="tnlTNL"  showGates="1"  showFreqOnPlots="1"  showGateNameOnPlots="1"  showMedians="0"  showUncomped="0"  addEventParam="0"  lastYAxisName="" >
                 <TextTraits font="SansSerif"  size="11"  name="Labels"  style="plain"  color="#000000"  background="#00ffffff"  just="left" />
                 <TextTraits font="SansSerif"  size="11"  name="LayoutGates"  style="plain"  color="#000000"  background="#00ffffff"  just="left" />
                 <TextTraits font="SansSerif"  size="9"  name="Numbers"  style="plain"  color="#000000"  background="#00ffffff"  just="left" />
                 <TextTraits font="SansSerif"  size="9"  name="Legend"  style="plain"  color="#000000"  background="#00ffffff"  just="left" />
                 <WindowPosition x="730"  y="23"  width="821"  height="898"  displayed="0"  panelState="---" />
               </GraphEnvironment>
             </Graph>
             <Gate gating:id="ID325133381" >
               <gating:PolygonGate eventsInside="1"  annoOffsetX="0"  annoOffsetY="0"  tint="#000000"  isTinted="0"  lineWeight="Normal"  userDefined="1"  quadId="-1"  gateResolution="256" >
                 <gating:dimension>
                   <data-type:fcs-dimension data-type:name="FSC-A" />
                 </gating:dimension>
                 <gating:dimension>
                   <data-type:fcs-dimension data-type:name="SSC-A" />
                 </gating:dimension>
                 <gating:vertex>
                   <gating:coordinate data-type:value="9567.299270073" />
                   <gating:coordinate data-type:value="51846.2577777778" />
                 </gating:vertex>
                 <gating:vertex>
                   <gating:coordinate data-type:value="32146.1255474453" />
                   <gating:coordinate data-type:value="2330.1688888889" />
                 </gating:vertex>
                 <gating:vertex>
                   <gating:coordinate data-type:value="250663.2408759124" />
                   <gating:coordinate data-type:value="33787.4488888889" />
                 </gating:vertex>
                 <gating:vertex>
                   <gating:coordinate data-type:value="257551.696350365" />
                   <gating:coordinate data-type:value="259231.2888888889" />
                 </gating:vertex>
                 <gating:vertex>
                   <gating:coordinate data-type:value="42861.500729927" />
                   <gating:coordinate data-type:value="248745.5288888889" />
                 </gating:vertex>
                 <gating:vertex>
                   <gating:coordinate data-type:value="13394.2189781022" />
                   <gating:coordinate data-type:value="163694.3644444445" />
                 </gating:vertex>
               </gating:PolygonGate>
             </Gate>
             <Subpopulations>
               <Population name="GFP+"  annotation=""  owningGroup="Overexpression"  expanded="1"  sortPriority="10"  count="8553" >
                 <Graph smoothing="0"  backColor="#ffffff"  foreColor="#000000"  type="Pseudocolor"  fast="1" >
                   <Axis dimension="x"  name="Comp-APC-A"  label=""  auto="auto" />
                   <Axis dimension="y"  name="Comp-PerCP-Cy5-5-A"  label=""  auto="auto" />
                   <GraphSettings level="5%"  smoothingHighResolution="1"  contourHighResolution="1"  histogramSmoothingCount="0"  graphResolution="256"  showOutliers="0"  drawLargeDots="0"  dotsToDraw="8000"  tint="le.chartfill.none"  lineWeight="le.lineweight.normal"  lineStyle="le.linestyle.solid" />
                   <GraphEnvironment showGrid="0"  showAxes="tnlTNL"  showGates="1"  showFreqOnPlots="1"  showGateNameOnPlots="1"  showMedians="0"  showUncomped="0"  addEventParam="0"  lastYAxisName="" >
                     <TextTraits font="SansSerif"  size="11"  name="Labels"  style="plain"  color="#000000"  background="#00ffffff"  just="left" />
                     <TextTraits font="SansSerif"  size="11"  name="LayoutGates"  style="plain"  color="#000000"  background="#00ffffff"  just="left" />
                     <TextTraits font="SansSerif"  size="9"  name="Numbers"  style="plain"  color="#000000"  background="#00ffffff"  just="left" />
                     <TextTraits font="SansSerif"  size="9"  name="Legend"  style="plain"  color="#000000"  background="#00ffffff"  just="left" />
                     <WindowPosition x="301"  y="228"  width="821"  height="1106"  displayed="0"  panelState="-+-" />
                   </GraphEnvironment>
                 </Graph>
                 <Gate gating:id="ID792487602"  gating:parent_id="ID325133381" >
                   <gating:RectangleGate eventsInside="1"  annoOffsetX="0"  annoOffsetY="0"  tint="#000000"  isTinted="0"  lineWeight="Normal"  userDefined="1" >
                     <gating:dimension gating:min="367.20451704724695"  yRatio="0.7888888888888889" >
                       <data-type:fcs-dimension data-type:name="Comp-FITC-A" />
                     </gating:dimension>
                   </gating:RectangleGate>
                 </Gate>
                 <Subpopulations>
                   <Population name="AnnexinV, 7-AAD subset"  annotation=""  owningGroup="Overexpression"  expanded="1"  sortPriority="10"  count="8146" >
                     <Graph smoothing="0"  backColor="#ffffff"  foreColor="#000000"  type="Pseudocolor"  fast="1" >
                       <Axis dimension="x"  name="Comp-APC-A"  label=""  auto="auto" />
                       <Axis dimension="y"  name="Comp-PerCP-Cy5-5-A"  label=""  auto="auto" />
                       <GraphSettings level="5%"  smoothingHighResolution="1"  contourHighResolution="1"  histogramSmoothingCount="0"  graphResolution="256"  showOutliers="0"  drawLargeDots="0"  dotsToDraw="8000"  tint="le.chartfill.none"  lineWeight="le.lineweight.normal"  lineStyle="le.linestyle.solid" />
                       <GraphEnvironment showGrid="0"  showAxes="tnlTNL"  showGates="1"  showFreqOnPlots="1"  showGateNameOnPlots="1"  showMedians="0"  showUncomped="0"  addEventParam="0"  lastYAxisName="" >
                         <TextTraits font="SansSerif"  size="11"  name="Labels"  style="plain"  color="#000000"  background="#00ffffff"  just="left" />
                         <TextTraits font="SansSerif"  size="11"  name="LayoutGates"  style="plain"  color="#000000"  background="#00ffffff"  just="left" />
                         <TextTraits font="SansSerif"  size="9"  name="Numbers"  style="plain"  color="#000000"  background="#00ffffff"  just="left" />
                         <TextTraits font="SansSerif"  size="9"  name="Legend"  style="plain"  color="#000000"  background="#00ffffff"  just="left" />
                         <WindowPosition x="809"  y="307"  width="821"  height="1060"  displayed="1"  panelState="---" />
                       </GraphEnvironment>
                     </Graph>
                     <Gate gating:id="ID1483496920"  gating:parent_id="ID792487602" >
                       <gating:RectangleGate eventsInside="1"  annoOffsetX="-152"  annoOffsetY="94"  tint="#ff0000"  isTinted="0"  lineWeight="Heavy"  userDefined="1"  percentX="0"  percentY="0" >
                         <gating:dimension gating:min="-40.85873497570995"  gating:max="4787.210601970518" >
                           <data-type:fcs-dimension data-type:name="Comp-APC-A" />
                         </gating:dimension>
                         <gating:dimension gating:min="-173.39313987464573"  gating:max="503.2759861832873" >
                           <data-type:fcs-dimension data-type:name="Comp-PerCP-Cy5-5-A" />
                         </gating:dimension>
                       </gating:RectangleGate>
                     </Gate>
                   </Population>
                   <Population name="AnnexinV, 7-AAD subset-1"  annotation=""  owningGroup="Overexpression"  expanded="1"  sortPriority="10"  count="113" >
                     <Graph smoothing="0"  backColor="#ffffff"  foreColor="#000000"  type="Pseudocolor"  fast="1" >
                       <Axis dimension="x"  name="Comp-APC-A"  label=""  auto="auto" />
                       <Axis dimension="y"  name="Comp-PerCP-Cy5-5-A"  label=""  auto="auto" />
                       <GraphSettings level="5%"  smoothingHighResolution="1"  contourHighResolution="1"  histogramSmoothingCount="0"  graphResolution="256"  showOutliers="0"  drawLargeDots="0"  dotsToDraw="8000"  tint="le.chartfill.none"  lineWeight="le.lineweight.normal"  lineStyle="le.linestyle.solid" />
                       <GraphEnvironment showGrid="0"  showAxes="tnlTNL"  showGates="1"  showFreqOnPlots="1"  showGateNameOnPlots="1"  showMedians="0"  showUncomped="0"  addEventParam="0"  lastYAxisName="" >
                         <TextTraits font="SansSerif"  size="11"  name="Labels"  style="plain"  color="#000000"  background="#00ffffff"  just="left" />
                         <TextTraits font="SansSerif"  size="11"  name="LayoutGates"  style="plain"  color="#000000"  background="#00ffffff"  just="left" />
                         <TextTraits font="SansSerif"  size="9"  name="Numbers"  style="plain"  color="#000000"  background="#00ffffff"  just="left" />
                         <TextTraits font="SansSerif"  size="9"  name="Legend"  style="plain"  color="#000000"  background="#00ffffff"  just="left" />
                         <WindowPosition x="809"  y="307"  width="821"  height="1060"  displayed="0"  panelState="---" />
                       </GraphEnvironment>
                     </Graph>
                     <Gate gating:id="ID1176241469"  gating:parent_id="ID792487602" >
                       <gating:RectangleGate eventsInside="1"  annoOffsetX="56"  annoOffsetY="-170"  tint="#ff0000"  isTinted="0"  lineWeight="Heavy"  userDefined="1"  percentX="0"  percentY="0" >
                         <gating:dimension gating:min="4858.321215049077"  gating:max="266339.0851341822" >
                           <data-type:fcs-dimension data-type:name="Comp-APC-A" />
[truncated: 234,436 more chars]
