# Supplementary material for: Transcription factor p73 regulates Th1 differentiation
Source: Nat Commun. 2020 Mar 19;11:1475. doi: 10.1038/s41467-020-15172-5 (PMC7081339; doi:10.1038/s41467-020-15172-5)
Supplement: Supplementary file 9 — Source Data [file 41467_2020_15172_MOESM9_ESM.zip › Source Data Files/Statistic Source Data.xlsx]

## Sheet: Figure 1
Statistics Source Data
Figure 1b
	IFNg+ %
Vector	58.8	63.7
p53	56.3	64.2
TAp73	22.3	22.8
DNp73	20.7	30.7
Figure 1c
	Rpl7		Ifng
Vector	1681.37	1440.7	3207.95	2835.92
p53	1238.65	1016.09	1649.83	1451.77
TAp73	1873.78	1704.87	979.319	914.969
DNp73	1031.74	923.009	506.837	438.694
Figure 1d
	Trp73		Trp53
Vector	0.0023878	0.00264531	5.42174	5.31688
p53	0.00543521	0.00555211	10.9221	11.9334
TAp73	25.238	16.289	1.8596	1.96807
DNp73	71.1052	60.4003	3.30503	3.61562
Figure 1f
	Trp73
control	2.48759	2.607
Trp73 shRNA	1.09139	1.21715
Figure 1g
	IFNg
control	0.597218	0.465624
Trp73 shRNA	0.975317	1.00797
Figure 1h
	IFNg+ Cells %
control	23.5	22.3
Trp73 shRNA	33.3	28.7
Figure 1i
	IFNg+ (ng/ml)
control	5.23725	6.20903
Trp73 shRNA	10.6629	10.0152
Figure 1j
	Vector			TAp73			DNp73
Stat1+/+	57.2	55.2	48.6	29.6	30.767	22.333	44	50.433	17.567
Stat1-/-	11	19.55	16.167	5.43	11.8	9.8	6.3	10.55	10.08
Figure 1k
	Vector			TAp73			DNp73
Stat4+/+	60.2	56.2	60.6	30.9	27.8	33.2	26.3	23.7	23.1
Stat4-/-	12	12.1	12.5	7.01	7.64	6.77	3.42	3.81	3.53

## Sheet: Figure 2
Statistics Source Data
Figure 2b
	IFNg+ Cells
Vector	72.9	74.1	73.5	55.2	54.3	55.7	50.1	49.6	49.6	54.9	54.9	55.3
TAp73	40.6	40.7	40.9	27.3	27.5	25.8	21.3	21	21.2	27.6	26.7	26
DNp73	47.4	47.1	47.9	31.4	31.1	30.5	20	19.6	20.2	24	23.4	22.9
TA-Zn	68.8	68.3	68.5	57.9	56.3	57.2	46.2	47.4	46.1	51.6	52.7	52.1
DN-DBDintDel	70.3	71.2	70.6	51.8	49.9	49.1	41.5	41.5	41.4	51.6	51.4	51
DBD	76.2	75.8	75.2	68.4	66	66	40.1	41	39.3	57.7	57.1	56

## Sheet: Figure 3
Statistics Source Data
Figure 3d
	Trp73		Ifng		Il12rb2			Il12rb1			Tbx21			Il2ra
					Mean	SEM	N	Mean	SEM	N	Mean	SEM	N	Mean	SEM	N
Vector	0.0023878	0.00264531	1.63566	1.88445	1.59645	0.142376	2	2.23884	0.0808213	2	1.02869	0.129075	2	1.731	0.110276	2
TAp73	25.238	16.289	0.239584	0.268392	0.601874	0.0410842	2	1.3727	0.138766	2	0.811834	0.0758958	2	0.708517	0.0128417	2
DNp73	71.1052	60.4003	0.374913	0.474523	0.865924	0.0425025	2	1.2671	0.0859917	2	0.833156	0.108978	2	0.549935	0.0134025	2

## Sheet: Figure 5
Statistics Source Data
Figure 5b
	p73 ChIP (% of input)
IgG	0.185543	0.227077
Mdm2	4.99332	4.50023
Ifng	2.2974	1.90528
Il12rb2-A	0.972655	1.01396
Il12rb2-B	2.18859	2.23457
Il2ra	2.96905	2.11404
Tbx21	1.80876	1.63014
nonspecific site	0.445964	0.477973
Figure 5d
IFNg	WT				Del a				Del b
	1040	1070	1090	1220	3310	3330	3370	3870	2090	2250	2270	2380
Il12rb2-B	WT				Del
	301	319	367	375	486	543	527	493
Il2ra	WT				Del
	21.4	23	22.6	21.7	41.5	40.5	42.8	42.6
Tbx21	WT			Del
	4860	4820	4310	4440	4400	4220
Figure 5e
	IL12rb2			CD25						Tbet+
Vector	49.8	51.8	50.7	14397	14092	12723	19356	18269	18812	64.6	66.8	68.3
TAp73	34.9	34.9	35.2	8018	7524	7253	9669	9765	9606	59.7	57.4	57.1
DNp73	38.6	36.1	36.9	4715	4630	4587	6627	6851	7118	47.6	54.3	56.1

## Sheet: Figure 6
Statistics Source Data
Figure 6a
Days	WT/Het					Trp73-/-
	9503	9504	9545	9556	9559	9523	9524	9525	9560	9572
7	0	0	0	0	0	0	0	0	0	0
8	0	0	0	0	0	0	0	0	0	0
9	0	0	0	0	0	0	0	0	0	0
10	0	0	0	0	0	0	0	0	0	0
11	0	0	0.5	0	0	0	0	0	0	0
12	0.5	0.5	1	0	0.5	0	0	0	0	0.5
13	1	1.5	2.5	0.5	1.5	2	0	0	2	1
14	2.5	2.5	3	1.5	2	2.5	0	1.5	2.5	1.5
15	3	3	3.5	3	3	3	1	2.5	3	2
16	4	4	4	3	3.5	3	2.5	2.5	3	3
17	4	4	3.5	3	4	2.5	3	2.5	4	3
18	3.5	3.5	3	3.5	3.5	2	2.5	2	3.5	3
19	4	4	3	3	3.5	1.5	2.5	1.5	3	3
20	3	4	3	3	3	1.5	2	1	3	2.5
21	3	4	3	3	3	1.5	2	1	3	2.5
22	3	5	3	3	3	1.5	1.5	0.5	3	2.5
23	3	5	3	3	3	1.5	2.5	0.5	3	2.5
24	3	5	3	3	3	1.5	3	0.5	3	2.5
25	3	5	3	3	3.5	1.5	2.5	0.5	3	2
26	3	5	3	3	4	1	2	1	3	2
27	3	5	3	3	3.5	1	2	1	3	2
Figure 6b
WT/Het	KO
203278	14392
22711	9941
32217	24034
92971	33609
	25702
Figure 6c
WT/Het	KO
2.41	17.2
4.32	15.8
8.16	6.83
4.96	4.99
	15.3
Figure 6d
IL17-A+		FoxP3+		IFNg+		CD25
WT/Het	KO	WT/Het	KO	WT/Het	KO	WT/Het	KO
2.86	7.43	4.74	19.1	0.87242	6.02	5324	2990
7.03	9.54	18.5	17	1.65456	6.0672	2471	2935
6.16	5.91	12	4.99	4.21056	3.37402	2982	9110
0.78	2.39	3.54	5.19	1.0168	1.83133	2859	6218
	1.52		3.53		5.4009		6309
Figure 6e
IL-17A				GM-CSF				IL-6				TNFa				IFNg
WT/Het		KO		WT/Het		KO		WT/Het		KO		WT/Het		KO		WT/Het		KO
0.377097	0.43447	6.92208	5.10821	0.198285	0.0683455	2.63304	2.32348	1.30095	1.33055	18.4094	15.2049	0.201053	0.213903	2.95273	2.66599	1.87835	2.01033	15.8358	17.4151
1.02691	1.56236	2.71744	3.05901	0.668084	0.607466	1.39929	2.71538	2.88861	2.56988	9.66896	7.57884	1.1628	1.09545	2.68219	2.55938	3.71908	6.03149	18.597	21.2403
1.45005	1.73835	1.17506	1.46745	0.420356	1.49424	0.563977	0.558686	3.06446	2.83831	8.52034	6.7084	1.12324	1.07374	1.21254	1.18361	7.16893	9.04581	4.97141	6.20452
4.5978	3.83145	1.51155	1.60702	0.257144	0.375739	0.673891	1.36871	6.65248	4.43331	5.32943	4.35199	0.627424	0.466906	1.25188	1.22091	2.32136	2.19407	11.5802	13.351
		7.8584	3.65413			0.535732	1.35142			8.58935	6.39821			2.10674	1.88644			16.3399	16.849

## Sheet: Figure 7
Statistics Source Data
Figure 7a
Trp73/Rpl7
WT	cKO
14.93	1.635
29.24	8.07
23.235	6.53
126.155	1.05
Figure 7b
IFNg+
WT	cKO
12.8	17.7
5.8	30
8.5	9.99
3.23	20.6
17.6	17.5
26.9	19.4
4.9	30.4
19.5	6.36
5.25	21.2
Figure 7c
IFNg (pg/ml)
WT	cKO
9380	23090
9322.5	36782.5
792.5	1470
36225	51932.5
7248.33	20449.8
3743.6	14420.5
25914.9	7748.72
15571.6	16197.6
1343.85	8801.81
1055.58	14200.7
17121.2	33958.2
13659.8	12255.8
1224.6	51739.7
Figure 7d
Week 4		Week 7
WT	cKO	WT	cKO
3	4	6	5.3
2.5	4	4.3	5.3
4.3	5.7	4	6.3
3.7	4.7	4.3	6.7
4.33	5	4	6.7
4.67	5.67	6.3	6.7
4	5.33	4	4.3
		2.6	3.7
		2.3	4.3
		2.6	5
		3	4
		3	6.3
		3
Figure 7e
Week 4		Week 7
WT	cKO	WT	cKO
8.4	9	13	10
10.4	12	20	18
8.2	14.8	10	12
10	9.6	8	23
4.65	2.55	7	15
4.95	4	5	20
3.35	4.3	7	19.7
		10	18.8
		14.5	12.7
		16.9	19.8
		18.7	24.5
		9.1	25.1
		8.2
Figure 7f
CD4+%					CD4+ number					IFNg+%					IFNg+ cell number
Week 4		Week 7			Week 4		Week 7			Week 4		Week 7			Week 4		Week 7
WT	cKO	WT	cKO		WT	cKO	WT	cKO		WT	cKO	WT	cKO		WT	cKO	WT	cKO
11.9	35.5	16.5	15.3		1.3	5.6	2.68	1.5		36.7	49.7	12.4	18.9		4.8	27.8	3.2	2.8
20.8	28.5	25.4	20.6		2.7	4.7	7.1	4.75		35.8	49	8.7	16.7		9.7	23	6.2	7.93
17	16.1	18.2	17.3		1.7	3.6	2.89	4.57		39.5	44.7	12.5	17.9		6.7	16	3.6	8.2
19.7	18.5	24.2	17.5		2.3	2.5	3	12.8		33.2	41.7	12.6	19.5		7.6	10	3.78	24.96
14.2	21.6	13.2	17.6		2.3	1.48	1.3	7.5		35.3	36.7	9.14	17.6		8.1	5.4	1.27	13.2
13.2	28.4	13.1	16.7		1.72	3.48	1.1	6.95		32.3	30.3	14.4	16.8		5.6	10.5	1.55	11.67
10.4	26.1	16.2	20.2		1.08	2.57	1.5	6.7		31.3	29.9	11.9	23.9		3.4	7.7	1.79	16
		31.9	25.5				3.8	6.4				23.2	22.6				8	14.5
		24.9	16.3				4.7	2				20.5	26.7				9.6	5.3
		12.4	13.4				2.5	3.2				28.6	37.8				7	12
		28.8	39.7				6.7	14.4				22.3	31.1				14.9	44.8
		23.5	31.5				3	14.3				22	36.7				6.6	52.5
		11.7					1.2					22.7					2.7

## Sheet: Figure S1
Statistics Source Data
S1a
Strains	0 hr
	Mean	SD	N
FVB	0.322149	0.0784962	4
NOD	0.463064	0.145212	4
NZW	0.483212	0.215239	3
DBA	0.493483	0.136895	4
SJL	0.493563	0.268652	4
A/J	0.550683	0.0983084	4
C3H	0.676803	0.147834	4
AKR	0.683979	0.328612	4
CBA	0.687873	0.179741	4
NZB	0.727975	0.40805	4
C57BL/6	1	0.308781	4
MRL	1.02776	0.30283	4
Balb/c	1.07854	0.49112	4
LP/J	1.12526	0.390199	4
129S	1.27164	0.442138	4
SM/J	11.2042	1.29221	4
S1b
Strains	4 hr
	Mean	SD	N
A/J	0.546032	0.114614	4
SJL	0.684115	0.196084	4
C3H	0.715839	0.354605	4
DBA	0.757821	0.291331	4
NOD	0.829987	0.248062	4
C57BL/6	1	0.0927461	4
FVB	1.03905	0.202832	4
CBA	1.10234	0.342473	4
NZW	1.11465	0.53881	3
NZB	1.30535	0.0805284	4
129S	2.07355	0.65572	4
Balb/c	2.20323	1.04557	4
AKR	2.24215	0.439614	4
LP/J	2.53244	1.74602	4
MRL	2.89362	1.17552	4
SM/J	3.76128	1.01971	4
S1c
Strains	16 hr
	Mean	SD	N
AKR	0.442759	0.0296212	4
SJL	0.549225	0.176651	4
A/J	0.584712	0.0667151	4
MRL	0.715172	0.202361	3
DBA	0.747673	0.176185	4
NZW	0.748188	0.579736	4
NZB	0.780101	0.307115	4
C57BL/6	1	0.132875	4
LP/J	1.18059	0.40467	4
CBA	1.4219	0.448096	4
C3H	1.59619	0.312732	4
Balb/c	1.62725	0.464075	4
FVB	1.83986	0.171666	4
NOD	2.84747	0.61419	4
129S	2.85781	0.41608	4
SM/J	3.55617	1.59757	4
S1d
Strains	24 hr
	Mean	SD	N
A/J	0.425802	0.0984937	4
AKR	0.433559	0.054288	4
SJL	0.615589	0.0831933	4
Balb/c	0.629978	0.0899668	4
NZW	0.807721	0.623323	4
MRL	0.838129	0.667756	4
NZB	0.932295	0.246558	4
C57BL/6	1	0.18909	4
FVB	1.04815	0.167411	4
C3H	1.13388	0.0603621	4
CBA	1.13615	0.201101	4
NOD	1.34424	0.171911	4
LP/J	1.43604	0.203239	4
SM/J	1.69369	0.226005	4
DBA	1.69577	0.554473	4
129S	3.34759	0.361818	4
S1e
Strains	48 hr
	Mean	SD	N
FVB	0.335148	0.0289909	4
Balb/c	0.419022	0.0672254	4
C3H	0.727297	0.165013	4
NZW	0.856307	0.146717	4
A/J	0.960031	0.39257	4
NOD	0.977048	0.432928	4
C57BL/6	1	0.026878	4
MRL	1.00308	0.149418	4
CBA	1.04271	0.417303	4
SM/J	1.1128	0.13562	4
AKR	1.3368	0.143367	4
SJL	1.61402	0.291718	4
LP/J	1.62704	0.158517	4
129S	1.8337	0.817273	4
DBA	2.26948	0.671196	4
NZB	2.642	0.417378	4
S1f
Strains	72 hr
	Mean	SD	N
FVB	0.0592957	0.0245439	4
Balb/c	0.180732	0.0260704	4
MRL	0.712692	0.289994	4
A/J	0.833487	0.0553881	4
SJL	0.952046	0.385149	4
C57BL/6	1	0.0743391	4
NZB	1.10368	0.506493	4
CBA	1.13439	0.192924	4
LP/J	1.17117	0.221333	4
AKR	1.17451	0.241564	4
NOD	1.26582	0.150401	4
C3H	1.31459	0.443662	4
129S	1.50826	0.387265	4
DBA	1.70379	0.972281	4
NZW	2.44906	1.68105	4
SM/J	2.51172	0.496173	4

## Sheet: Figure S2
Statistics Source Data
S2b
Vector	p53	TAp73	DNp73
1.41	1.1	1.36	0.9
1.97	2.06	1.61	1.31
1.8	1.67	1.43	1.18
1.2	0.86	1.38	1.13
S2d
	Trp73	Ifng
Naive CD4+	0.0135328	7.52455
Th1 Day3	0.773415	1350.53

## Sheet: Figure S3
Statistics Source Data
S3b
Vector	M2-TAp73	M2-DNp73
75.5	75.5	78.1
78.4	72.9	79.8

## Sheet: Figure S4
Statistics Source Data
S4a
Thymus
WT	Trp73-/-
88.4	67.7
	49.8
48	31.8
26	22
44	44
45	23
S4b
DN			DP			CD4+			CD8+
WT	Trp73-/-		WT	Trp73-/-		WT	Trp73-/-		WT	Trp73-/-
3.44	2.48		82.6	84.4		9.37	8.96		3.37	3.03
	2.87			82.4			10			3.54
1.52	1.54		89	89.2		6.84	6.4		1.35	1.37
4.5	4.35		83.8	81.9		8.32	10.2		2.87	2.9
3.04	3.06		88.4	87.6		6.19	6.7		1.95	2.19
3.09	3.17		88.1	88.1		6.33	6.14		2.05	2.18
S4c
DN1			DN2			DN3			DN4
WT	Trp73-/-		WT	Trp73-/-		WT	Trp73-/-		WT	Trp73-/-
25.4	28.4		1.77	2.56		9.73	13.7		63.1	55.3
	26			2.43			13.8			57.8
32	30.9		0.96	1.47		5.21	5.88		61.9	61.7
27.7	25.2		1.02	1.71		33.7	37		37.6	36.1
20.2	18.1		1.23	1.59		36.6	41.1		42	39.3
17.2	16.2		1.34	1.67		41.5	41.5		39.9	40.6
S4d
Spleen
WT	Trp73-/-
74	76.2
	66.4
50	76
57.6	52.8
79.5	55.3
94.9	55.7
S4e
CD4+			CD8+
WT	Trp73-/-		WT	Trp73-/-
20.7	20.1		11.7	11
	22.1			11.6
22.9	21.2		15.9	13.8
19.1	18.4		2.85	3.89
18.9	18.4		3.14	2.73
22	19.5		2.66	3.56
S4f
Naïve CD4+			Effector CD4+			Treg			Naïve CD8+			Memory CD8+
WT	Trp73-/-		WT	Trp73-/-		WT	Trp73-/-		WT	Trp73-/-		WT	Trp73-/-
71.8	71.6		20.8	20.9		8.08	8.69		71.9	72.8		15.2	16.9
	72			19.2			8.79			72.6			16.4
76.4	72.6		18.2	20.3		11	11.7		78.1	73.1		15.3	20.2
72.2	72.1		22.2	21.6		9.47	9.95		74.7	77.2		17.2	15.1
67.4	71.8		25.3	21.3		10.6	10.3		54	71		32.2	18.5
70.5	72.2		22.9	20.7		8.7	9.7		68.3	67		19.3	23.8

[truncated: 3 more sheets: Figure S5, Figure S6, Figure S7]
